# Supplementary material for: SLE serum induces altered goblet cell differentiation and leakiness in human intestinal organoids
Source: EMBO Mol Med. 2024 Feb 5;16(3):7. doi: 10.1038/s44321-024-00023-3 (PMC10940301; doi:10.1038/s44321-024-00023-3)
Supplement: Supplementary file 1 — Table EV1 [file 44321_2024_23_MOESM1_ESM.xlsx]

## Sheet: Legend
Table EV1	Overview of serum samples used in this study. Sample name, sex and age is shown for all samples. Systemic Lupus Erythematosus Disease Activity Index (SLEDAI) is shown for SLE serum samples.

## Sheet: Serum samples
Serum samples
CTRL			SLE
Sample name	sex	age	Sample name	sex	age	SLEDAI
a	female	29	1	female	27	4
b	female	26	2	female	25	8
c	female	34	3	female	24	0
d	female	40	4	female	41	2
e	female	27	5	female	49	6
f	female	43	6	female	30	2
g	female	25	7	female	45	0
h	female	36	8	female	26	n.d.
i	female	32
j	female	30
k	female	63
m	female	22
n	female	25
