# Supplementary material for: SLE serum induces altered goblet cell differentiation and leakiness in human intestinal organoids
Source: EMBO Mol Med. 2024 Feb 5;16(3):7. doi: 10.1038/s44321-024-00023-3 (PMC10940301; doi:10.1038/s44321-024-00023-3)
Supplement: Supplementary file 2 — Table EV2 [file 44321_2024_23_MOESM2_ESM.xlsx]

## Sheet: Legend
Table EV2	Medium composition. All factors were added to adDMEM/F12.

## Sheet: Medium composition
		Expansion medium	Growth medium	Stimulation medium	Base medium
advanced DMEM/F12	Thermo Fisher, 12634028			-5% of total volume
R-Spondin1-conditioned medium	kindly provided by Hugo de Jonge	1x	1x	1x
(stably transfected HEK293T cells)
B27	Thermo Fisher, 17504044	1x	1x	1x
HEPES	Capricorn Scientific, HEP-B	10 mM	10 mM	10 mM	10 mM
GlutaMAX	Thermo Fisher, 35050038	1x	1x	1x	1x
Nicotinamide	Sigma Aldrich, A7250		10 mM
Noggin	peprotech, 250-38	100 ng/ml	100 ng/ml	100 ng/ml
N-Acetyl-Cysteine	Sigma Aldrich, A7250	1 mM	1.25 mM
Primocin	InvivoGen, ant-pm-1	100 µg/ml	100 µg/ml	100 µg/ml	100 µg/ml
surrogate Wnt	U-protein, N-001	0.5 nM	0.5 nM	0.5 nM
EGF	Peprotech, 315-09	50 ng/ml	50 ng/ml	50 ng/ml
IGF-1	BioLegend, 590906	100 ng/ml		100 ng/ml
FGF-2	Peprotech, 100-18C	50 ng/ml		50 ng/ml
SB202190	Tocris, 1264		10 µM
A83-01	Sigma Aldrich, SML0788	500 nM	500 nM	500 nM
Leu[15]-Gastrin I	Sigma Aldrich, G9145	10 nM	10 nM	10 nM
Y-27632	Hölzel Diagnostika, HY-10583	10 µM	10 µM	10 µM
