# Supplementary material for: SLE serum induces altered goblet cell differentiation and leakiness in human intestinal organoids
Source: EMBO Mol Med. 2024 Feb 5;16(3):7. doi: 10.1038/s44321-024-00023-3 (PMC10940301; doi:10.1038/s44321-024-00023-3)
Supplement: Supplementary file 3 — Table EV3 [file 44321_2024_23_MOESM3_ESM.xlsx]

## Sheet: Legend
Table EV3	Data of multiplex ELISA analysis of the serum samples. Results show all measured cytokines. Samples were measured as triplicates. Values show mean with SD. Cytokine levels that were below the cytokine specific detection limit are labeled with n.d.
	Values were min-max normalized using the detection minimum and highest detected value amongst all samples as maximum. ((value-min)/(max-min)

## Sheet: Cytokine concentrations
	IFNα2		IFNγ		MCP-1		IL-6		IL-8		IL-10		IL-12p70		IL-17A		IL-18		IL-23		IL-33		TNFα
	pg/ml	SD	pg/ml	SD	pg/ml	SD	pg/ml	SD	pg/ml	SD	pg/ml	SD	pg/ml	SD	pg/ml	SD	pg/ml	SD	pg/ml	SD	pg/ml	SD	pg/ml	SD
a	n.d.		n.d.		194.017	46.403	n.d.		n.d.		n.d.		n.d.		2.21567	0.872984	236.827	71.3541	43.3533	16.6156	n.d.		n.d.
b	n.d.		n.d.		217.157	44.2581	n.d.		21.75	4.955	1.31667	1.76484	n.d.		n.d.		195.687	52.7385	7.33333	2.23294	n.d.		29.24	1.66617
c	13.9733	1.16511	n.d.		149.063	22.0759	n.d.		6.24	3.83252	9.89	1.13866	n.d.		n.d.		39.35	46.1158	19.22	3.27159	269.867	9.71933	56.4833	1.94735
d	11.77	1.83848	n.d.		275.007	31.9903	n.d.		n.d.		n.d.		n.d.		n.d.		488.237	12.5675	4.67667	0.278129	n.d.		14.2167	16.2651
e	n.d.		n.d.		147.133	12.1096	n.d.		n.d.		9.89	1.13866	n.d.		n.d.		265.533	45.2241	14.1333	1.18323	n.d.		n.d.
f	n.d.		n.d.		309.47	15.5759	n.d.		n.d.		n.d.		n.d.		n.d.		626.6	65.2723	n.d.		n.d.		n.d.
g	n.d.		n.d.		182.507	15.4637	n.d.		n.d.		n.d.		n.d.		n.d.		276.483	26.4235	8.13333	3.2773	n.d.		n.d.
h	n.d.		n.d.		272.01	26.6696	n.d.		n.d.		n.d.		n.d.		n.d.		477.16	35.4185	13.2667	1.18323	n.d.		n.d.
i	24.6767	9.34243	15.741	2.63638	275.67	74.867	21.477	1.21323	26.83	24.5918	21.2267	9.17645	2.41333	7.46129	3.31833	1.57536	73.16	257.579	52.5767	22.6118	516.933	26.7973	n.d.
j	11.24	1.88944	n.d.		177.44	14.6253	n.d.		n.d.		n.d.		n.d.		n.d.		358.367	4.53458	28.8633	7.67158	148.2	37.6189	n.d.
1	11.325	1.83848	n.d.		512.583	48.6628	8.20233	0.612826	n.d.		14.57	3.89823	11.3	0.381838	3.28	0.791397	813.78	13.7785	11.65	4.65276	229.6	78.1979	n.d.
2	43.3967	4.22148	58.32	3.64437	2852.2	57.3914	45.9287	1.82245	2575.93	344.736	1.89333	2.22489	13.1133	2.24814	4.13967	1.89987	1328.64	55.3582	2.94333	3.24112	612.3	66.268	31.52	2.84637
3	5.235		n.d.		285.823	12.5151	n.d.		21.2667	7.19363	n.d.		n.d.		n.d.		73.6533	9.39914	n.d.		n.d.		n.d.
4	5.235		n.d.		234.57	31.9021	n.d.		n.d.		n.d.		n.d.		n.d.		562.183	126.974	6.3	2.57387	n.d.		n.d.
5	35.18	7.78619	n.d.		842.303	110.494	28.5953	7.32657	59.1367	4.31894	24.2433	9.19538	25.3633	7.95548	4.83	1.36694	137.373	17.3752	45.7	12.1862	778.967	187.451	n.d.
6	15.38	3.35666	n.d.		301.983	37.2309	10.1513	2.56716	n.d.		9.89	1.13866	n.d.		n.d.		632.27	88.8156	33.7	3.1537	127.867	8.86245	n.d.
7	7.48333	0.711828	n.d.		3112.47	86.042	178.698	1.87694	n.d.		n.d.		n.d.		n.d.		3141.67	29.3538	67.9867	7.29954	n.d.		n.d.
8	23.7233	2.43516	43.107	5.7792	692.903	16.3963	42.8323	2.22153	23.48	22.964	63.7167	6.61375	18.8833	4.11287	6.62567	0.726772	1236.69	86.5139	57.86	12.546	566.1	89.5221	15.7967	8.33428

## Sheet: Normalized values
	IFNa2	IFNg	MCP-1	IL-6	IL-17A	IL-18	IL-23	IL-10	IL-33	IL-8	IL-12p70	TNF-a	IL-1b
minimum	10.47	13.077	27.64	7.769	2.154	17.26	4.48	9.11	121.6	3.53	10.76	28.49	16.97
maximum	47.59	63.321	2932.48	191.764	7.58	3428.99	77.28	71.8	946.6	3059.15	30.27	161.58	57.39
a	0	0	0.0572757	0	0	0.0643564	0.533974	0	0	0	0	0	0
b	0	0	0.0652417	0	0	0.052298	0.0387821	0.0192482	0	0.00344284	0	0.00563528	0
c	0.0943786	0	0.0418004	0	0	0.109355	0.202473	0.0124422	0.179717	0.00088689	0	0.210334	0
d	0.0350216	0	0.0851567	0	0	0.138046	0.00270147	0	0	0	0	0.839482	0
e	0	0	0.0411359	0	0	0.0727705	0.132189	0.0124422	0	0	0	0	0
f	0	0	0.0970208	0	0	0.178443	0	0	0	0	0	0	0
g	0	0	0.0533133	0	0	0.07598	0.0501832	0	0	0	0	0	0
h	0	0	0.0841251	0	0	0.1348	0.120696	0	0	0	0	0	0
i	0.382723	0.0530213	0.0853851	0.074502	0.214584	0.208956	0.660668	0.193279	0.479192	0.00762529	0.494789	0	0.0540986
j	0.0207435	0	0.0515691	0	0	0.0998838	0.334936	0.0870952	0.0322424	0	0.0138391	0	0
1	0.171157	0	0.166943	0.00235514	0.19425	0.233465	0.098489	0.0284469	0.130909	0.84185	0.120622	0	0
2	0.0350216	0.900466	0.972362	0.207395	0.365954	0.384373	0.226145	0	0.594788	0.00578497	0	0.0227665	0
3	0.588721	0	0.0888804	0	0	0.2091	0	0	0	0	0	0	0
4	0.333333	0	0.0712363	0	0	0.159721	0.025	0.241399	0	0.0181982	0.748505	0	0
5	0	0	0.28045	0.11319	0.355511	0.299002	0.557555	0.0124422	0.796808	0	0	0	0
6	0.385596	0	0.0944435	0.0129478	0	0.180263	0.401374	0	0.00759596	0	0	0	0
7	0.405981	0	1.06196	0.928989	0	0.915766	0.872344	0.871059	0	0.0654368	0.416368	0	0
8	0.0199353	0.597683	0.229019	0.190567	0.824118	0.357423	0.733242	0	0.538788	0	0	0.58086	0.790615
