# Supplementary material for: SLE serum induces altered goblet cell differentiation and leakiness in human intestinal organoids
Source: EMBO Mol Med. 2024 Feb 5;16(3):7. doi: 10.1038/s44321-024-00023-3 (PMC10940301; doi:10.1038/s44321-024-00023-3)
Supplement: Supplementary file 4 — Dataset EV1 [file 44321_2024_23_MOESM4_ESM.xlsx]

## Sheet: Legend
Dataset EV1	Differential expressed genes comparing SLE serum stimulated organoids to control serum stimulated organoids (72h). For the analysis data from both organoid lines were pooled. All genes with a padj value below 0.1 were considered to be significant.

## Sheet: DEG
gene_id	gene_name	baseMean	log2FoldChange	padj
ENSG00000163877	SNIP1	640.772	-0.725486	0.000156854
ENSG00000183486	MX2	159.603	1.35049	0.000238258
ENSG00000141576	RNF157	2017.53	0.348599	0.00131779
ENSG00000136231	IGF2BP3	321.741	0.836609	0.00190411
ENSG00000152229	PSTPIP2	535.258	-0.459409	0.00230996
ENSG00000122711	SPINK4	2139.37	-0.436557	0.00248743
ENSG00000047662	FAM184B	121.311	0.801545	0.00329129
ENSG00000177409	SAMD9L	116.387	1.20959	0.00399028
ENSG00000211445	GPX3	151.9	-0.705333	0.00602061
ENSG00000163808	KIF15	1522.7	0.435522	0.00751116
ENSG00000177984	LCN15	365.75	-1.10861	0.00780007
ENSG00000147162	OGT	3027.89	0.41648	0.0091418
ENSG00000152133	GPATCH11	469.444	0.534897	0.0091418
ENSG00000153904	DDAH1	8407.85	0.194748	0.0091418
ENSG00000186340	THBS2	2738.11	-0.499272	0.0091418
ENSG00000188042	ARL4C	446.759	-0.393519	0.0091418
ENSG00000134326	CMPK2	329.51	1.01909	0.00991193
ENSG00000167767	KRT80	371.502	-0.944795	0.0107453
ENSG00000111335	OAS2	319.701	1.08697	0.0119821
ENSG00000215012	RTL10	1028.74	0.492291	0.0119821
ENSG00000007541	PIGQ	1203.41	0.326091	0.0141572
ENSG00000066933	MYO9A	956.224	0.540707	0.0141572
ENSG00000136861	CDK5RAP2	1963.27	0.25228	0.0145343
ENSG00000143337	TOR1AIP1	1288.39	0.393235	0.0145343
ENSG00000214049	UCA1	10726	-0.828347	0.0145343
ENSG00000135899	SP110	200.501	0.719624	0.0147182
ENSG00000198198	SZT2	841.432	0.392019	0.0147182
ENSG00000166908	PIP4K2C	1298.33	-0.251962	0.0161817
ENSG00000138443	ABI2	964.681	0.461681	0.0162505
ENSG00000112159	MDN1	2491.8	0.494793	0.0165208
ENSG00000159784	FAM131B	165.316	-0.834097	0.0168604
ENSG00000115738	ID2	2271.31	-0.252207	0.019064
ENSG00000168615	ADAM9	10022.4	-0.201588	0.019064
ENSG00000120875	DUSP4	1012.54	-0.323525	0.0191535
ENSG00000166938	DIS3L	1224.71	0.35059	0.0201686
ENSG00000151422	FER	378.536	0.723777	0.0228493
ENSG00000173898	SPTBN2	1792.7	0.637442	0.0228493
ENSG00000151623	NR3C2	1407.34	0.430803	0.0249715
ENSG00000119917	IFIT3	219.498	0.983028	0.0258443
ENSG00000148337	CIZ1	2892.24	0.238058	0.0264072
ENSG00000008710	PKD1	1476.08	0.615534	0.0270498
ENSG00000107249	GLIS3	361.758	0.720315	0.0270498
ENSG00000153046	CDYL	1162.79	0.366412	0.0270498
ENSG00000176485	PLAAT3	531.603	-0.420484	0.028524
ENSG00000188257	PLA2G2A	6565.86	-0.32595	0.028524
ENSG00000196154	S100A4	500.224	-0.463887	0.0286281
ENSG00000116717	GADD45A	1438.08	-0.434288	0.028924
ENSG00000102595	UGGT2	542.941	0.432133	0.0300753
ENSG00000156642	NPTN	3851.57	0.310559	0.0300753
ENSG00000111319	SCNN1A	6383.13	-0.278471	0.0300897
ENSG00000169718	DUS1L	4760.37	0.25317	0.0308412
ENSG00000100575	TIMM9	720.705	0.261797	0.0312798
ENSG00000185745	IFIT1	130.787	1.73999	0.0319219
ENSG00000108239	TBC1D12	807.999	0.187584	0.0322685
ENSG00000047410	TPR	5655.88	0.354734	0.0340862
ENSG00000102743	SLC25A15	723.474	0.363448	0.0340862
ENSG00000237330	RNF223	292.641	-0.456364	0.0375019
ENSG00000109814	UGDH	9055.63	-0.186693	0.0404412
ENSG00000075213	SEMA3A	577.135	-0.586277	0.0407638
ENSG00000144028	SNRNP200	13450.1	0.205435	0.0407638
ENSG00000173821	RNF213	4699.21	0.374532	0.0407638
ENSG00000116198	CEP104	1086.15	0.328803	0.0415106
ENSG00000128739	SNRPN	1084.66	-0.288877	0.0421674
ENSG00000172927	MYEOV	561.342	-0.526811	0.0425995
ENSG00000140474	ULK3	1032.85	0.260742	0.0478058
ENSG00000144468	RHBDD1	1283.28	0.415013	0.0478058
ENSG00000131944	FAAP24	171.187	0.536078	0.0480961
ENSG00000115841	RMDN2	121.269	0.640707	0.0481322
ENSG00000115942	ORC2	1496.21	0.221184	0.0481322
ENSG00000138496	PARP9	872.029	0.484809	0.0481322
ENSG00000197056	ZMYM1	477.529	0.661601	0.0481322
ENSG00000173193	PARP14	1371.02	0.464868	0.0489816
ENSG00000198799	LRIG2	532.465	0.376594	0.0491808
ENSG00000135749	PCNX2	384.249	0.698313	0.0513579
ENSG00000085840	ORC1	1740.1	0.228449	0.051683
ENSG00000123358	NR4A1	509.21	-0.5185	0.051683
ENSG00000151929	BAG3	1081.64	-0.196464	0.051683
ENSG00000164896	FASTK	1356.32	0.271283	0.051683
ENSG00000166592	RRAD	314.196	-0.79674	0.051683
ENSG00000157601	MX1	1666.64	0.656163	0.0520467
ENSG00000139211	AMIGO2	137.588	-0.822335	0.0529629
ENSG00000157741	UBN2	871.065	0.296128	0.0529629
ENSG00000171552	BCL2L1	4104.4	-0.321829	0.0529629
ENSG00000187741	FANCA	768.579	0.397038	0.0529629
ENSG00000263155	MYZAP	591.809	-0.394468	0.0530358
ENSG00000104147	OIP5	536.927	0.281801	0.0531769
ENSG00000108946	PRKAR1A	5793.12	-0.190842	0.0531769
ENSG00000171345	KRT19	33582.6	-0.406388	0.0531769
ENSG00000066279	ASPM	2743.91	0.272597	0.0532782
ENSG00000115267	IFIH1	698.101	0.401818	0.0532782
ENSG00000103657	HERC1	1889	0.534918	0.0549979
ENSG00000128908	INO80	2154.7	0.261106	0.0549979
ENSG00000205268	PDE7A	758.521	0.337464	0.0549979
ENSG00000105767	CADM4	161.877	-0.67323	0.0552029
ENSG00000177917	ARL6IP6	1481.77	-0.265651	0.0555684
ENSG00000143476	DTL	1549.31	0.506167	0.0558354
ENSG00000198888	MT-ND1	14145.8	0.483424	0.0558354
ENSG00000127720	METTL25	151.336	0.680026	0.0562912
ENSG00000197774	EME2	267.618	0.854377	0.0562912
ENSG00000123562	MORF4L2	6890.63	-0.167565	0.0564058
ENSG00000135472	FAIM2	666.489	-0.577394	0.0564058
ENSG00000145014	TMEM44	361.203	0.434616	0.0565183
ENSG00000158352	SHROOM4	187.468	-0.502031	0.0565183
ENSG00000165209	STRBP	3634.02	0.143555	0.0565183
ENSG00000143878	RHOB	3211	-0.26957	0.0573861
ENSG00000101266	CSNK2A1	9042.44	-0.18834	0.0602038
ENSG00000131724	IL13RA1	2845.8	-0.17384	0.0602038
ENSG00000166548	TK2	687.791	0.287209	0.0602038
ENSG00000180801	ARSJ	336.01	-0.486743	0.0602038
ENSG00000198015	MRPL42	3390.06	0.156556	0.0602038
ENSG00000234678	ELF3-AS1	603.407	-0.391648	0.0602038
ENSG00000119042	SATB2	2726.99	0.274515	0.0616782
ENSG00000115641	FHL2	5085.97	-0.251692	0.0627079
ENSG00000289047	ENSG00000289047	150.308	0.44623	0.0628769
ENSG00000100604	CHGA	1510.25	-0.472689	0.0629654
ENSG00000105514	RAB3D	1425.74	-0.317596	0.0652523
ENSG00000116580	GON4L	1159.07	0.305423	0.0652523
ENSG00000144674	GOLGA4	5089.54	0.253433	0.0653233
ENSG00000181467	RAP2B	1640.86	-0.314869	0.0660628
ENSG00000198712	MT-CO2	36726.9	0.431961	0.0680936
ENSG00000145216	FIP1L1	1483.64	0.251498	0.073
ENSG00000062038	CDH3	4480.73	-0.34717	0.0734693
ENSG00000171634	BPTF	3490.36	0.275959	0.0734693
ENSG00000172057	ORMDL3	2606.05	-0.261069	0.0734693
ENSG00000100429	HDAC10	548.244	0.307407	0.0744553
ENSG00000166582	CENPV	2770.08	0.181593	0.0748103
ENSG00000174227	PIGG	890.67	0.376387	0.0748103
ENSG00000167755	KLK6	1798.54	-0.480306	0.0770306
ENSG00000104365	IKBKB	610.373	0.51812	0.0773065
ENSG00000136100	VPS36	1573.81	0.272827	0.0773065
ENSG00000136147	PHF11	336.513	0.388116	0.0773065
ENSG00000150403	TMCO3	1048.79	-0.233863	0.0773065
ENSG00000165886	UBTD1	86.488	-0.526616	0.0773065
ENSG00000177853	ZNF518A	1427.78	0.32798	0.0773065
ENSG00000106077	ABHD11	2201.17	-0.185776	0.0779421
ENSG00000171617	ENC1	2944.14	-0.290432	0.0779421
ENSG00000163660	CCNL1	661.275	0.341053	0.0794434
ENSG00000103197	TSC2	1904.04	0.356226	0.0797997
ENSG00000136824	SMC2	4493.62	0.196798	0.0823682
ENSG00000110092	CCND1	8285.06	-0.247154	0.0831691
ENSG00000117308	GALE	4533.21	-0.230591	0.0831691
ENSG00000118898	PPL	1003.73	-0.498732	0.0831691
ENSG00000270629	NBPF14	348	0.456508	0.0831691
ENSG00000088367	EPB41L1	1576.8	-0.355947	0.0838048
ENSG00000130023	ERMARD	416.357	0.418531	0.0838048
ENSG00000257122	RRN3P3	110.634	0.964704	0.0838048
ENSG00000077514	POLD3	1275.88	0.267538	0.0853126
ENSG00000085760	MTIF2	2559.12	0.188898	0.0853126
ENSG00000090857	PDPR	1110.93	0.292843	0.0853126
ENSG00000100292	HMOX1	1439.35	-0.637488	0.0853126
ENSG00000104823	ECH1	8390.04	-0.288456	0.0853126
ENSG00000138376	BARD1	962.056	0.318553	0.0853126
ENSG00000142627	EPHA2	3346.79	-0.404424	0.0853126
ENSG00000178531	CTXN1	103.874	-0.528616	0.0853126
ENSG00000115355	CCDC88A	1176.1	0.565651	0.0855644
ENSG00000125107	CNOT1	18589.2	0.264037	0.0855644
ENSG00000158805	ZNF276	354.186	0.462226	0.0855644
ENSG00000013588	GPRC5A	9834.92	-0.414559	0.0857472
ENSG00000026297	RNASET2	2007.34	-0.28755	0.0857472
ENSG00000134240	HMGCS2	17048.7	-0.378554	0.0857472
ENSG00000164180	TMEM161B	659.58	0.244536	0.0857472
ENSG00000198727	MT-CYB	17554.9	0.476366	0.0862008
ENSG00000035681	NSMAF	1544.06	0.230197	0.086466
ENSG00000088766	CRLS1	3548.62	0.178859	0.086466
ENSG00000103044	HAS3	2592.52	-0.452318	0.086466
ENSG00000125818	PSMF1	3951.65	-0.147715	0.086466
ENSG00000198938	MT-CO3	48322.6	0.400577	0.0865431
ENSG00000253729	PRKDC	16451	0.25834	0.0865718
ENSG00000106541	AGR2	39540.2	-0.381188	0.0867405
ENSG00000158470	B4GALT5	4525.65	-0.198641	0.0867405
ENSG00000166822	TMEM170A	1293.72	0.329027	0.0869304
ENSG00000162458	FBLIM1	2942.32	-0.254519	0.0872391
ENSG00000167460	TPM4	19162.1	-0.133754	0.0872391
ENSG00000006327	TNFRSF12A	735.139	-0.473232	0.088701
ENSG00000049541	RFC2	1560.44	0.199046	0.088701
ENSG00000111331	OAS3	2441.13	0.320684	0.088701
ENSG00000114019	AMOTL2	1016.73	-0.464513	0.088701
ENSG00000128590	DNAJB9	403.507	-0.435723	0.088701
ENSG00000100888	CHD8	2889.65	0.244969	0.0899408
ENSG00000102763	VWA8	1768.53	0.241212	0.0899408
ENSG00000138095	LRPPRC	17890.7	0.177705	0.0899408
ENSG00000278385	ENSG00000278385	100.466	0.425204	0.0899408
ENSG00000180879	SSR4	3937.16	-0.160386	0.0901964
ENSG00000038210	PI4K2B	3432.79	0.181562	0.0909874
ENSG00000135404	CD63	7670.8	-0.315207	0.0909887
ENSG00000014914	MTMR11	1417.45	0.325129	0.0910478
ENSG00000025770	NCAPH2	1320.17	0.270899	0.0910478
ENSG00000065613	SLK	5549.57	0.174576	0.0910478
ENSG00000086758	HUWE1	12222.8	0.233411	0.0910478
ENSG00000101333	PLCB4	6182.57	0.320642	0.0910478
ENSG00000107819	SFXN3	523.541	-0.278967	0.0910478
ENSG00000108771	DHX58	262.463	0.379673	0.0910478
ENSG00000119922	IFIT2	80.022	0.730327	0.0910478
ENSG00000145734	BDP1	2158.24	0.243938	0.0910478
ENSG00000151632	AKR1C2	2320.52	-0.608392	0.0910478
ENSG00000160299	PCNT	2071.52	0.377568	0.0910478
ENSG00000163625	WDFY3	1267.09	0.419806	0.0910478
ENSG00000165521	EML5	99.6872	1.01731	0.0910478
ENSG00000166794	PPIB	12159.3	-0.238024	0.0910478
ENSG00000175592	FOSL1	613.771	-0.356982	0.0910478
ENSG00000182484	WASH6P	541.138	0.340333	0.0910478
ENSG00000198886	MT-ND4	60393	0.524383	0.0910478
ENSG00000213066	CEP43	903.496	0.326494	0.0912975
ENSG00000133106	EPSTI1	251.929	0.697509	0.0915098
ENSG00000030066	NUP160	3693.94	0.155742	0.091868
ENSG00000118513	MYB	7641.99	0.163388	0.0923637
ENSG00000118058	KMT2A	2714.31	0.268378	0.0936123
ENSG00000155858	LSM11	516.847	0.234548	0.0943569
ENSG00000167302	TEPSIN	318.315	0.458763	0.0943569
ENSG00000183828	NUDT14	499.036	-0.329778	0.0943569
ENSG00000117597	UTP25	1198.11	0.195419	0.0946635
ENSG00000184445	KNTC1	1608.69	0.316657	0.0947295
ENSG00000198763	MT-ND2	18119.5	0.469648	0.0947295
ENSG00000253438	PCAT1	192.158	0.405662	0.0947295
ENSG00000277196	ENSG00000277196	732.635	-0.34669	0.0947295
ENSG00000196511	TPK1	122.501	0.694529	0.0949151
ENSG00000082146	STRADB	1001.5	0.329765	0.0952866
ENSG00000100234	TIMP3	107.944	-0.46393	0.0952866
ENSG00000100372	SLC25A17	724.573	0.268605	0.0952866
ENSG00000108509	CAMTA2	1482.38	0.251176	0.0952866
ENSG00000125971	DYNLRB1	1949.87	-0.18923	0.0952866
ENSG00000135709	KIAA0513	213.008	0.729608	0.0952866
ENSG00000149483	TMEM138	383.442	0.491087	0.0952866
ENSG00000160180	TFF3	12804.6	-0.420155	0.0952866
ENSG00000164307	ERAP1	2474.4	0.218198	0.0952866
ENSG00000169908	TM4SF1	2778.45	-0.31152	0.0952866
ENSG00000182093	GET1	786.054	0.215296	0.0952866
ENSG00000196924	FLNA	4766.01	-0.403127	0.0952866
ENSG00000197386	HTT	5146.1	0.264107	0.0952866
ENSG00000198786	MT-ND5	26138.2	0.48605	0.0952866
ENSG00000101608	MYL12A	8860.21	-0.153523	0.0956515
ENSG00000100697	DICER1	2807.12	0.253918	0.0960339
ENSG00000130227	XPO7	4659.12	0.183278	0.0960339
ENSG00000135250	SRPK2	1654.63	0.227657	0.0960339
ENSG00000161798	AQP5	1840.72	-0.458398	0.0960339
ENSG00000182325	FBXL6	926.987	0.260176	0.0960339
ENSG00000058804	NDC1	5788.72	0.167481	0.096387
ENSG00000184254	ALDH1A3	470.762	-0.602107	0.0966058
ENSG00000123643	SLC36A1	519.502	0.346019	0.0968727
ENSG00000157106	SMG1	4299.47	0.287259	0.0968727
ENSG00000189171	S100A13	559.296	-0.276774	0.0968727
ENSG00000205413	SAMD9	184.842	0.707892	0.0968727
ENSG00000174136	RGMB	8229.87	0.311184	0.0973173
ENSG00000177084	POLE	2215.1	0.32624	0.0981725
ENSG00000256338	RPL41P2	126.604	1.10263	0.0981725
ENSG00000128973	CLN6	2744.9	0.286988	0.0986078
ENSG00000100348	TXN2	3829.38	0.117798	0.0986895
ENSG00000117525	F3	621.36	-0.454956	0.0986895
ENSG00000117724	CENPF	7052.61	0.315579	0.0986895
ENSG00000120253	NUP43	1777.97	0.202354	0.0986895
ENSG00000134453	RBM17	2944.09	0.226146	0.0986895
ENSG00000149257	SERPINH1	1663.11	-0.199109	0.0986895
ENSG00000173588	CEP83	429.142	0.366788	0.0986895
ENSG00000197249	SERPINA1	3471.97	-0.274869	0.0986895
ENSG00000103356	EARS2	1595.37	0.304995	0.0987473
ENSG00000148180	GSN	8197.75	-0.300716	0.0987473
