# Supplementary material for: SLE serum induces altered goblet cell differentiation and leakiness in human intestinal organoids
Source: EMBO Mol Med. 2024 Feb 5;16(3):7. doi: 10.1038/s44321-024-00023-3 (PMC10940301; doi:10.1038/s44321-024-00023-3)
Supplement: Supplementary file 5 — Dataset EV2 [file 44321_2024_23_MOESM5_ESM.xlsx]

## Sheet: Legend
Dataset EV2	Differential expressed genes comparing SLE serum stimulated organoids to control serum stimulated organoids (24h; organoid line I). All genes with a padj value below 0.1 were considered to be significant.

## Sheet: DEG
gene_id	gene_name	baseMean	log2FoldChange	padj
ENSG00000198712	MT-CO2	122224	0.420707	3.33534e-07
ENSG00000210082	MT-RNR2	220693	0.398438	3.63747e-06
ENSG00000212907	MT-ND4L	4212.16	0.517029	0.000103898
ENSG00000114268	PFKFB4	4278	0.28294	0.000601423
ENSG00000186918	ZNF395	9982.98	0.185167	0.00091211
ENSG00000112245	PTP4A1	7169.48	-0.283637	0.00110312
ENSG00000113369	ARRDC3	1108.43	0.472701	0.00110312
ENSG00000198695	MT-ND6	3708.44	0.313146	0.00110312
ENSG00000198786	MT-ND5	12016.6	0.362283	0.00119775
ENSG00000105971	CAV2	283.321	-0.599453	0.00130336
ENSG00000172238	ATOH1	562.593	-0.390776	0.00176424
ENSG00000110917	MLEC	44802.2	0.240682	0.00191451
ENSG00000148175	STOM	480.608	-0.407452	0.00191451
ENSG00000206077	ZDHHC11B	59.4806	-1.35946	0.00191451
ENSG00000198938	MT-CO3	36936.1	0.374743	0.00198655
ENSG00000198793	MTOR	1705.54	0.197523	0.00219296
ENSG00000228253	MT-ATP8	982.35	0.437308	0.00219296
ENSG00000106105	GARS1	9209.12	-0.261615	0.00294567
ENSG00000113645	WWC1	1680.48	-0.307864	0.00302993
ENSG00000136485	DCAF7	5926.38	0.168057	0.00302993
ENSG00000140044	JDP2	848.065	-0.23246	0.00328799
ENSG00000128272	ATF4	16514.6	-0.208319	0.00400298
ENSG00000198488	B3GNT6	722.633	-0.39226	0.00400298
ENSG00000198886	MT-ND4	42215	0.475772	0.00400298
ENSG00000219481	NBPF1	363.403	-0.432689	0.00440473
ENSG00000074356	NCBP3	1348.5	-0.339442	0.00442953
ENSG00000161714	PLCD3	6279.48	-0.37995	0.00442953
ENSG00000256364	ENSG00000256364	1517.44	0.26643	0.00442953
ENSG00000263513	FAM72C	102.791	0.827039	0.00442953
ENSG00000113732	ATP6V0E1	2766.62	-0.178005	0.00536711
ENSG00000174749	FAM241A	239.273	-0.358008	0.00579007
ENSG00000137145	DENND4C	8055.86	0.182962	0.0058849
ENSG00000198888	MT-ND1	5575.87	0.313746	0.0058849
ENSG00000168906	MAT2A	2542.17	-0.305988	0.0061399
ENSG00000196924	FLNA	2432.79	-0.378837	0.00766082
ENSG00000111540	RAB5B	5333.98	0.188265	0.00866133
ENSG00000127022	CANX	34691.4	0.126537	0.00866133
ENSG00000164442	CITED2	1202.55	-0.330131	0.0102607
ENSG00000198899	MT-ATP6	40781.4	0.351541	0.0103974
ENSG00000154856	APCDD1	164.051	0.802567	0.0107489
ENSG00000141580	WDR45B	8542.96	0.145911	0.0108859
ENSG00000188175	HEPACAM2	359.392	-0.352479	0.0108859
ENSG00000152939	MARVELD2	948.708	-0.199827	0.0114943
ENSG00000177409	SAMD9L	42.1916	0.941593	0.0114943
ENSG00000214290	COLCA2	201.967	0.41889	0.0114943
ENSG00000084070	SMAP2	1499.23	0.160267	0.0118021
ENSG00000153823	PID1	85.4493	-0.911421	0.0120685
ENSG00000180921	FAM83H	3588.48	-0.161258	0.0136424
ENSG00000100139	MICALL1	1010.17	-0.234163	0.0136748
ENSG00000226950	DANCR	952.814	-0.21606	0.0144153
ENSG00000104067	TJP1	1012.26	-0.325026	0.0147818
ENSG00000157212	PAXIP1	1026	-0.21157	0.0151821
ENSG00000128191	DGCR8	540.082	-0.292829	0.0156203
ENSG00000211459	MT-RNR1	19045.6	0.273419	0.0156331
ENSG00000101670	LIPG	2265.63	0.224984	0.01581
ENSG00000150457	LATS2	281.482	-0.454429	0.0160407
ENSG00000103888	CEMIP	13038	0.188717	0.0166419
ENSG00000099875	MKNK2	16064.1	0.20601	0.0176189
ENSG00000248527	MTATP6P1	2055.25	0.359822	0.0176189
ENSG00000135482	ZC3H10	194.491	0.619878	0.0177924
ENSG00000033050	ABCF2	982.005	-0.193435	0.019981
ENSG00000107159	CA9	13048.5	0.151744	0.019981
ENSG00000127527	EPS15L1	1198.38	-0.206792	0.026867
ENSG00000143365	RORC	846.979	0.279307	0.026867
ENSG00000122729	ACO1	2797.5	0.134348	0.0275429
ENSG00000049323	LTBP1	518.379	-0.337646	0.028064
ENSG00000164751	PEX2	1509.36	0.273821	0.0288589
ENSG00000204054	LINC00963	962.483	-0.275615	0.0297553
ENSG00000159200	RCAN1	1565.33	-0.431188	0.0306286
ENSG00000181577	C6orf223	6741.93	0.232492	0.0306286
ENSG00000115239	ASB3	283.74	-0.260327	0.032176
ENSG00000115866	DARS1	7506.46	0.158095	0.032176
ENSG00000122121	XPNPEP2	45.2873	0.762498	0.032176
ENSG00000129757	CDKN1C	540.478	0.265901	0.032176
ENSG00000179841	AKAP5	183.694	-0.461899	0.032176
ENSG00000184254	ALDH1A3	308.057	-0.632178	0.032176
ENSG00000044446	PHKA2	1818.36	0.276994	0.0322824
ENSG00000111224	PARP11	196.775	-0.502984	0.0330808
ENSG00000280571	ENSG00000280571	378.684	0.387415	0.0330808
ENSG00000237973	MTCO1P12	243.411	0.47296	0.0353206
ENSG00000072133	RPS6KA6	182.291	-0.439116	0.035362
ENSG00000198804	MT-CO1	107434	0.279308	0.0366077
ENSG00000110048	OSBP	6029.61	0.101181	0.0370065
ENSG00000128965	CHAC1	521.115	-0.432928	0.0370065
ENSG00000172986	GXYLT2	510.683	0.420713	0.0370065
ENSG00000146063	TRIM41	771.315	0.256713	0.0379653
ENSG00000156453	PCDH1	2413.5	-0.1984	0.0382572
ENSG00000275740	ENSG00000275740	187.922	0.417109	0.0382794
ENSG00000114315	HES1	1128.4	-0.316007	0.0397269
ENSG00000163739	CXCL1	89.1067	-0.942792	0.0400871
ENSG00000102554	KLF5	11518.9	-0.163325	0.0410439
ENSG00000120262	CCDC170	79.1699	0.992382	0.0410439
ENSG00000166106	ADAMTS15	643.274	0.294239	0.0410439
ENSG00000143393	PI4KB	1574.2	-0.175391	0.041048
ENSG00000198791	CNOT7	4125.64	0.223927	0.041048
ENSG00000138376	BARD1	714.585	0.264576	0.0414483
ENSG00000175356	SCUBE2	100.702	-0.913046	0.0414483
ENSG00000115365	LANCL1	2414.19	0.189117	0.0414634
ENSG00000148297	MED22	622.487	-0.260614	0.0414634
ENSG00000198860	TSEN15	1417.17	-0.178035	0.0416794
ENSG00000112972	HMGCS1	20997.3	0.311536	0.0420786
ENSG00000162769	FLVCR1	738.669	-0.413592	0.0432725
ENSG00000162736	NCSTN	3197.18	0.137042	0.0438244
ENSG00000198763	MT-ND2	21704.8	0.170495	0.043942
ENSG00000147475	ERLIN2	4459.23	0.153446	0.0439562
ENSG00000196517	SLC6A9	373.773	-0.486405	0.0439562
ENSG00000198482	ZNF808	158.592	0.538223	0.0439562
ENSG00000164096	C4orf3	9208.8	0.123514	0.0442177
ENSG00000105778	AVL9	5123.69	0.196477	0.0442505
ENSG00000124664	SPDEF	812.586	-0.286942	0.0449422
ENSG00000273398	ENSG00000273398	41.6454	1.29968	0.0453813
ENSG00000126821	SGPP1	815.084	-0.195933	0.0472701
ENSG00000157741	UBN2	542.29	0.360532	0.0472701
ENSG00000186188	FFAR4	2355.11	-0.282794	0.0472701
ENSG00000142197	DOP1B	2350.38	0.164048	0.0484875
ENSG00000178538	CA8	789.072	0.382121	0.0484875
ENSG00000100650	SRSF5	3847.99	0.214564	0.0503726
ENSG00000127528	KLF2	309.397	-0.419925	0.0504412
ENSG00000170667	RASA4B	1140.94	0.239301	0.0507485
ENSG00000157613	CREB3L1	872.46	-0.268455	0.0545001
ENSG00000160072	ATAD3B	280.134	-0.442976	0.0545001
ENSG00000100084	HIRA	2190.24	-0.181742	0.0564563
ENSG00000243716	NPIPB5	203.747	-0.627652	0.0573885
ENSG00000167962	ZNF598	1774.19	-0.233501	0.0584883
ENSG00000214753	HNRNPUL2	6115.08	0.11162	0.0587473
ENSG00000132581	SDF2	683.459	0.240594	0.0588831
ENSG00000137776	SLTM	3225.75	-0.2193	0.0588831
ENSG00000114248	LRRC31	657.874	-0.383522	0.0595048
ENSG00000167748	KLK1	2151.43	-0.118352	0.0595087
ENSG00000138678	GPAT3	363.782	-0.337008	0.0599549
ENSG00000171723	GPHN	2210.54	0.238401	0.0599549
ENSG00000150867	PIP4K2A	249.401	-0.589641	0.0599641
ENSG00000113161	HMGCR	17647.8	0.190384	0.060724
ENSG00000113407	TARS1	7878.09	-0.121028	0.0607958
ENSG00000161202	DVL3	1944.8	-0.176517	0.0612456
ENSG00000103257	SLC7A5	12176.6	-0.199544	0.0617405
ENSG00000109107	ALDOC	13020.9	0.17894	0.0617405
ENSG00000140262	TCF12	2146.75	0.215895	0.0617405
ENSG00000162521	RBBP4	4447.14	0.121807	0.0617405
ENSG00000183778	B3GALT5	1589.78	0.323591	0.0617405
ENSG00000198727	MT-CYB	13543.3	0.205586	0.0617405
ENSG00000198954	KIFBP	728.383	-0.207173	0.0617405
ENSG00000006652	IFRD1	829.058	-0.392052	0.0621359
ENSG00000162433	AK4	7619.89	0.137513	0.0627666
ENSG00000167487	KLHL26	412.92	0.579822	0.0656498
ENSG00000167302	TEPSIN	159.527	-0.422274	0.0657143
ENSG00000095585	BLNK	333.677	0.400553	0.0658205
ENSG00000124702	KLHDC3	2932.31	0.146332	0.0661054
ENSG00000114480	GBE1	5155.3	0.147506	0.0662681
ENSG00000130699	TAF4	758.559	-0.260455	0.0681258
ENSG00000109323	MANBA	1502.67	0.148414	0.0683337
ENSG00000112379	ARFGEF3	2713.83	0.163652	0.0683337
ENSG00000138604	GLCE	5906.8	0.138829	0.0683337
ENSG00000185920	PTCH1	493.17	0.584142	0.0683337
ENSG00000075568	TMEM131	2381.65	-0.233071	0.0688225
ENSG00000130958	SLC35D2	1204.32	0.142166	0.0688225
ENSG00000136026	CKAP4	7279.71	-0.0975931	0.0699067
ENSG00000101577	LPIN2	1946	0.133418	0.0714252
ENSG00000137166	FOXP4	1682.4	-0.154091	0.0714252
ENSG00000120699	EXOSC8	1452.88	-0.159534	0.0714858
ENSG00000205622	ENSG00000205622	81.7075	0.487001	0.0714858
ENSG00000154447	SH3RF1	1857.4	-0.178873	0.0720683
ENSG00000100897	DCAF11	3681.73	0.270739	0.0727931
ENSG00000121858	TNFSF10	1182.28	0.236795	0.0727931
ENSG00000130766	SESN2	1150.92	-0.256788	0.0727931
ENSG00000143514	TP53BP2	1129.17	-0.159924	0.0727931
ENSG00000185950	IRS2	1168.33	-0.183493	0.0727931
ENSG00000029364	SLC39A9	3130.7	0.105001	0.0730949
ENSG00000123472	ATPAF1	2898.17	0.17786	0.0730949
ENSG00000125772	GPCPD1	1684.86	0.204585	0.0730949
ENSG00000134215	VAV3	2624.8	0.158816	0.0730949
ENSG00000185033	SEMA4B	4478.44	0.131401	0.0730949
ENSG00000280634	THRIL	384.089	0.332561	0.0730949
ENSG00000108375	RNF43	6779.55	0.161177	0.0731879
ENSG00000127957	PMS2P3	65.2907	-0.590908	0.0731879
ENSG00000064199	SPA17	689.277	0.233806	0.0736224
ENSG00000142166	IFNAR1	2539.46	0.18363	0.0736224
ENSG00000013375	PGM3	1504.1	0.142091	0.0750693
ENSG00000239213	NCK1-DT	80.8784	0.676852	0.0750693
ENSG00000110871	COQ5	1634.92	0.13709	0.0758516
ENSG00000138757	G3BP2	10749.5	0.106171	0.0777979
ENSG00000101150	TPD52L2	2475.86	-0.0974542	0.0782317
ENSG00000140386	SCAPER	429.105	0.417024	0.0782317
ENSG00000160862	AZGP1	1037.35	0.241535	0.0782317
ENSG00000188994	ZNF292	1967.42	0.230909	0.0782317
ENSG00000009307	CSDE1	24996.5	0.0972607	0.0784114
ENSG00000016391	CHDH	2463.67	0.294289	0.0784114
ENSG00000104412	EMC2	1272.45	0.18844	0.0784114
ENSG00000145495	MARCHF6	3516.29	-0.145695	0.0784114
ENSG00000275832	ARHGAP23	240.353	-0.550637	0.0784114
ENSG00000159840	ZYX	2140.91	-0.173706	0.079466
ENSG00000168066	SF1	5729.27	-0.102496	0.079466
ENSG00000168453	HR	1079.16	-0.623839	0.0798725
ENSG00000140750	ARHGAP17	1132.55	-0.279119	0.080508
ENSG00000148926	ADM	1200.17	0.24652	0.0822205
ENSG00000164951	PDP1	456.813	-0.226275	0.0829489
ENSG00000104825	NFKBIB	748.871	-0.196361	0.0832199
ENSG00000133740	E2F5	543.112	-0.205326	0.0832199
ENSG00000145860	RNF145	3871.33	-0.137075	0.0832199
ENSG00000023228	NDUFS1	6701.18	0.0962859	0.0834839
ENSG00000107338	SHB	855.632	-0.182281	0.0845809
ENSG00000137251	TINAG	210.636	0.37548	0.0845809
ENSG00000187866	PABIR1	523.599	-0.179679	0.0845809
ENSG00000135480	KRT7	128.069	-0.846525	0.0847125
ENSG00000100604	CHGA	4176.57	0.193874	0.0863795
ENSG00000285901	ENSG00000285901	426.861	-0.310502	0.0863795
ENSG00000204435	CSNK2B	2953.13	-0.0974448	0.0868547
ENSG00000107951	MTPAP	693.566	-0.219285	0.0868636
ENSG00000074800	ENO1	106220	0.13377	0.0869729
ENSG00000106178	CCL24	1168.89	0.285398	0.0885514
ENSG00000130821	SLC6A8	15373.3	0.152896	0.0885514
ENSG00000163956	LRPAP1	4324.55	0.14834	0.0885514
ENSG00000228801	PCMTD1-DT	240.801	0.431037	0.0885514
ENSG00000235288	ENSG00000235288	508.896	0.46091	0.0885514
ENSG00000274173	ENSG00000274173	283.441	-0.283291	0.0885514
ENSG00000153879	CEBPG	4818.72	-0.128996	0.0893236
ENSG00000226259	GTF2H2B	903.698	-0.175628	0.0893236
ENSG00000099194	SCD	94511.3	0.195988	0.0899123
ENSG00000132016	BRME1	685.202	-0.264465	0.0899123
ENSG00000135245	HILPDA	1231.73	0.179803	0.0899123
ENSG00000169347	GP2	573.081	0.392175	0.0903835
ENSG00000163444	TMEM183A	4119.58	0.113792	0.0913107
ENSG00000184007	PTP4A2	9402.22	-0.179471	0.0914599
ENSG00000184489	PTP4A3	529.777	0.345224	0.092052
ENSG00000047634	SCML1	656.439	0.197779	0.0924304
ENSG00000100532	CGRRF1	189.158	-0.423116	0.0924304
ENSG00000161813	LARP4	1940.66	-0.168253	0.0924304
ENSG00000101596	SMCHD1	1826.78	-0.163505	0.0929617
ENSG00000115548	KDM3A	3900.38	0.18718	0.0929617
ENSG00000116299	ELAPOR1	3122.73	0.182994	0.0929617
ENSG00000128165	ADM2	468.118	-0.363698	0.0929617
ENSG00000160633	SAFB	3553.97	-0.122028	0.0929617
ENSG00000168802	CHTF8	2544.5	0.139688	0.0929617
ENSG00000076685	NT5C2	1791.79	-0.154146	0.0935233
ENSG00000188257	PLA2G2A	3129.07	0.30247	0.0938962
ENSG00000006468	ETV1	47.1039	-0.756595	0.0943952
ENSG00000087448	KLHL42	651.821	-0.212926	0.0943952
ENSG00000116560	SFPQ	6670.19	-0.130197	0.0943952
ENSG00000151779	NBAS	1790.22	0.199405	0.0955634
ENSG00000176903	PNMA1	325.958	-0.280144	0.0962178
ENSG00000164889	SLC4A2	3365.84	-0.265278	0.0967029
ENSG00000285053	TBCE	197.934	0.476468	0.0967029
ENSG00000150687	PRSS23	7370.62	0.21984	0.0974994
ENSG00000107566	ERLIN1	3239.56	0.0983614	0.0981223
ENSG00000184117	NIPSNAP1	10367.7	0.11053	0.098572
ENSG00000070961	ATP2B1	2140.53	-0.201485	0.0988712
ENSG00000072201	LNX1	349.497	0.343774	0.0988712
ENSG00000075643	MOCOS	580.586	-0.180923	0.0988712
ENSG00000088179	PTPN4	898.646	0.28991	0.0988712
ENSG00000102910	LONP2	3471.46	0.118469	0.0988712
ENSG00000103051	COG4	2395.51	0.171993	0.0988712
ENSG00000158161	EYA3	1262.63	0.232104	0.0988712
