# Supplementary material for: SLE serum induces altered goblet cell differentiation and leakiness in human intestinal organoids
Source: EMBO Mol Med. 2024 Feb 5;16(3):7. doi: 10.1038/s44321-024-00023-3 (PMC10940301; doi:10.1038/s44321-024-00023-3)
Supplement: Supplementary file 6 — Dataset EV3 [file 44321_2024_23_MOESM6_ESM.xlsx]

## Sheet: Legend
Dataset EV3	Differential expressed genes comparing IFNα2+control serum stimulated organoids to IFNα2+control serum+anifrolumab stimulated organoids (48h). All genes with a padj value below 0.1 were considered to be significant.

## Sheet: DEG
gene_id	gene_name	baseMean	log2FoldChange	padj
ENSG00000165949	IFI27	6501.56	4.01044	0
ENSG00000157601	MX1	2610.59	4.99685	2.69643e-279
ENSG00000126709	IFI6	2276.29	5.41551	3.4721e-187
ENSG00000185885	IFITM1	2905.86	2.1817	4.92141e-121
ENSG00000111335	OAS2	509.627	6.37342	3.6895e-91
ENSG00000142089	IFITM3	5903.57	1.40308	2.25456e-68
ENSG00000134326	CMPK2	401.23	2.55149	1.48726e-58
ENSG00000133106	EPSTI1	305.534	4.35429	4.5119e-57
ENSG00000187608	ISG15	599.518	4.19585	1.2822e-55
ENSG00000138496	PARP9	1267.4	1.99393	5.49332e-52
ENSG00000132530	XAF1	237.457	6.89402	1.25447e-51
ENSG00000115415	STAT1	4208.26	1.28153	1.49862e-49
ENSG00000213928	IRF9	928.101	3.28783	3.44382e-47
ENSG00000130589	HELZ2	1532.7	1.25909	9.04848e-46
ENSG00000160932	LY6E	3035.17	1.60112	5.18459e-43
ENSG00000119917	IFIT3	220.214	4.13232	8.75636e-41
ENSG00000137628	DDX60	1059.14	2.25463	1.50103e-36
ENSG00000188313	PLSCR1	2159.97	1.26669	8.78391e-36
ENSG00000184979	USP18	381.344	1.96027	9.59047e-33
ENSG00000111331	OAS3	3317.06	1.53718	2.27189e-31
ENSG00000234745	HLA-B	7180.66	0.961045	3.07487e-30
ENSG00000138642	HERC6	356.846	3.39403	6.37035e-30
ENSG00000152778	IFIT5	403.786	2.1184	9.7022e-30
ENSG00000137965	IFI44	132.79	6.95545	8.48274e-24
ENSG00000185507	IRF7	472.656	2.27264	2.97349e-23
ENSG00000163840	DTX3L	2869.7	0.736463	1.85374e-22
ENSG00000173193	PARP14	1892.32	1.85701	1.24209e-21
ENSG00000055332	EIF2AK2	3638	1.05914	1.30327e-21
ENSG00000185745	IFIT1	104.573	5.27922	1.30327e-21
ENSG00000137959	IFI44L	111.798	10.3799	9.82015e-15
ENSG00000107201	DDX58	196.647	2.52302	1.45192e-14
ENSG00000168961	LGALS9	4431.34	0.661453	2.54265e-14
ENSG00000261716	H2BC20P	241.433	2.35539	3.53726e-14
ENSG00000135899	SP110	191.528	1.57798	7.16672e-13
ENSG00000156587	UBE2L6	159.515	2.11543	7.77195e-13
ENSG00000196684	HSH2D	318.46	1.24124	2.3071e-12
ENSG00000002549	LAP3	4653.25	0.558557	9.8484e-12
ENSG00000205413	SAMD9	121.097	2.32272	1.91561e-11
ENSG00000183486	MX2	84.0812	3.31586	2.83491e-11
ENSG00000059378	PARP12	644.762	1.45021	6.23188e-11
ENSG00000177409	SAMD9L	82.2173	3.74268	7.69147e-11
ENSG00000115267	IFIH1	572.059	1.04023	8.24553e-11
ENSG00000166750	SLFN5	111.907	2.61553	2.00625e-09
ENSG00000078081	LAMP3	83.8987	2.07447	2.79735e-08
ENSG00000204525	HLA-C	15006.8	0.46631	4.66809e-08
ENSG00000163565	IFI16	69.3999	2.10227	1.33769e-07
ENSG00000124201	ZNFX1	1056.86	0.679361	1.37479e-07
ENSG00000089127	OAS1	1784.8	1.1137	2.68862e-07
ENSG00000163817	SLC6A20	715.909	-0.729823	2.88423e-07
ENSG00000160710	ADAR	11444.8	0.538938	4.47845e-07
ENSG00000169047	IRS1	2287.38	0.699124	1.27233e-06
ENSG00000067066	SP100	861.245	0.902439	1.49478e-06
ENSG00000101347	SAMHD1	1519.78	0.9662	1.49478e-06
ENSG00000117016	RIMS3	493.752	-0.748808	1.81766e-06
ENSG00000105939	ZC3HAV1	2267.03	0.812592	3.38291e-06
ENSG00000135114	OASL	456.867	1.28842	4.40202e-06
ENSG00000130303	BST2	22.1071	7.06985	8.73925e-06
ENSG00000112425	EPM2A	142.004	1.398	1.13105e-05
ENSG00000178685	PARP10	899.849	1.05058	1.46232e-05
ENSG00000168394	TAP1	2507.59	0.690919	1.9284e-05
ENSG00000198720	ANKRD13B	345.333	0.809695	2.58454e-05
ENSG00000108771	DHX58	246.788	1.15818	2.78292e-05
ENSG00000164054	SHISA5	3608.61	0.487135	3.37335e-05
ENSG00000124177	CHD6	854.054	-0.804036	4.03021e-05
ENSG00000136816	TOR1B	1383.84	0.561265	5.84331e-05
ENSG00000137198	GMPR	583.716	0.818937	6.75372e-05
ENSG00000110446	SLC15A3	31.5754	2.75799	8.63235e-05
ENSG00000137673	MMP7	454.083	1.13666	0.000124432
ENSG00000240875	LINC00886	65.979	-1.51615	0.000154676
ENSG00000170006	TMEM154	261.866	-2.1791	0.00021856
ENSG00000178882	RFLNA	1437.81	-0.727626	0.000333407
ENSG00000130813	SHFL	224.48	1.04838	0.000380261
ENSG00000172936	MYD88	2031.28	0.581167	0.000556861
ENSG00000132274	TRIM22	296.738	0.975203	0.00060347
ENSG00000138399	FASTKD1	1249.7	0.714902	0.000623839
ENSG00000080854	IGSF9B	234.275	1.53638	0.000866525
ENSG00000092010	PSME1	3751.83	0.311034	0.00102792
ENSG00000116106	EPHA4	112.043	1.97486	0.00115881
ENSG00000068079	IFI35	589.126	0.786826	0.00144503
ENSG00000138785	INTS12	625.527	0.504141	0.00182432
ENSG00000204264	PSMB8	2399.65	0.43914	0.00215776
ENSG00000110721	CHKA	992.762	1.08465	0.00223019
ENSG00000163605	PPP4R2	2748.35	0.370241	0.00245318
ENSG00000136147	PHF11	342.702	0.677468	0.00259029
ENSG00000196455	PIK3R4	1120.01	0.465202	0.00259029
ENSG00000037749	MFAP3	1138.35	0.399926	0.00355487
ENSG00000140044	JDP2	915.929	-0.544483	0.00369884
ENSG00000129566	TEP1	681.864	-0.919586	0.00422554
ENSG00000010030	ETV7	95.3933	1.54316	0.00446666
ENSG00000206503	HLA-A	29891.5	0.323142	0.00513173
ENSG00000025708	TYMP	224.21	1.26966	0.00521109
ENSG00000183665	TRMT12	418.279	0.624937	0.00610829
ENSG00000175048	ZDHHC14	460.995	0.827658	0.00631321
ENSG00000151474	FRMD4A	100.26	-1.17442	0.00787345
ENSG00000100028	SNRPD3	4584.03	0.61417	0.00791974
ENSG00000140464	PML	963.474	0.43233	0.00793393
ENSG00000240065	PSMB9	178.586	1.10025	0.00793393
ENSG00000072274	TFRC	12337.8	0.549763	0.00833321
ENSG00000148399	DPH7	624.628	0.784688	0.00872108
ENSG00000101670	LIPG	2078.18	0.386178	0.00890838
ENSG00000130766	SESN2	1223.74	-1.12135	0.00926247
ENSG00000166669	ATF7IP2	196.946	1.05754	0.00926247
ENSG00000173530	TNFRSF10D	720.191	-0.804746	0.00940244
ENSG00000172216	CEBPB	1904.13	-0.404543	0.00978998
ENSG00000168906	MAT2A	6942.45	0.687342	0.0109092
ENSG00000175197	DDIT3	146.84	-0.986093	0.0109092
ENSG00000275719	ENSG00000275719	1208.59	-0.520362	0.0109092
ENSG00000146733	PSPH	1717.9	-0.604042	0.0117095
ENSG00000176170	SPHK1	96.3032	1.6903	0.0118657
ENSG00000166710	B2M	17987.3	0.388992	0.0150333
ENSG00000166289	PLEKHF1	97.5176	1.2643	0.0159724
ENSG00000126391	FRMD8	937.234	0.682265	0.0166296
ENSG00000086061	DNAJA1	5300.74	1.0576	0.0170545
ENSG00000057252	SOAT1	566.449	-0.614246	0.0175819
ENSG00000143190	POU2F1	2192.35	0.391373	0.0178926
ENSG00000091138	SLC26A3	924.685	-0.999334	0.0190524
ENSG00000128965	CHAC1	740.388	-1.51442	0.0197185
ENSG00000172893	DHCR7	4530.7	0.418823	0.0199022
ENSG00000167720	SRR	319.413	-0.84813	0.0214352
ENSG00000155508	CNOT8	2712.15	-0.318141	0.0217451
ENSG00000164284	GRPEL2	2300.26	-0.434268	0.0223984
ENSG00000187239	FNBP1	301.854	-0.648365	0.0224892
ENSG00000132109	TRIM21	597.004	0.545983	0.022608
ENSG00000204389	HSPA1A	2234.85	1.09167	0.022608
ENSG00000107290	SETX	1881.16	0.329532	0.0237675
ENSG00000100911	PSME2	4218.96	0.455393	0.0238907
ENSG00000122966	CIT	2265.05	-0.476745	0.0238907
ENSG00000142623	PADI1	22.474	-2.1511	0.0243528
ENSG00000162104	ADCY9	551.185	0.6245	0.0250068
ENSG00000131018	SYNE1	149.994	-0.963692	0.0256888
ENSG00000134186	PRPF38B	2194.38	0.712353	0.0268673
ENSG00000225361	PPP1R26-AS1	93.425	-1.18474	0.0279033
ENSG00000241635	UGT1A1	331.575	0.840509	0.0287074
ENSG00000081692	JMJD4	983.528	0.418158	0.0288511
ENSG00000123609	NMI	500.926	0.485521	0.0288511
ENSG00000182600	SNORC	2736.78	-0.3825	0.0288511
ENSG00000196517	SLC6A9	1058.41	-0.832971	0.0288511
ENSG00000206337	HCP5	624.911	0.490529	0.0288511
ENSG00000204388	HSPA1B	5579.34	0.525072	0.0289688
ENSG00000123636	BAZ2B	1421.39	-0.467969	0.0293142
ENSG00000128815	WDFY4	54.9802	1.33231	0.0297375
ENSG00000198863	RUNDC1	1183.66	0.433253	0.0301078
ENSG00000101849	TBL1X	2018.72	-0.363915	0.0301361
ENSG00000157014	TATDN2	3006.25	0.496771	0.0306651
ENSG00000205583	STAG3L1	91.3527	-1.06951	0.0307935
ENSG00000011243	AKAP8L	638.338	0.435553	0.0309217
ENSG00000110171	TRIM3	466.093	0.631698	0.0309217
ENSG00000100918	REC8	30.2529	2.3077	0.0314462
ENSG00000111252	SH2B3	1281.67	-0.767199	0.0317797
ENSG00000169490	TM2D2	939.157	0.52411	0.0328479
ENSG00000182858	ALG12	1122.18	0.396806	0.0328479
ENSG00000164941	INTS8	1572.39	1.06732	0.0335462
ENSG00000104537	ANXA13	296.491	-0.581295	0.0352786
ENSG00000056736	IL17RB	878.583	0.836941	0.036951
ENSG00000107651	SEC23IP	2423.2	0.346832	0.036951
ENSG00000135837	CEP350	2198.21	-0.437648	0.036951
ENSG00000204516	MICB	546.079	0.644623	0.036951
ENSG00000173786	CNP	2603.5	0.426533	0.0370999
ENSG00000073605	GSDMB	651.774	0.532349	0.0380875
ENSG00000108423	TUBD1	229.543	0.816732	0.038283
ENSG00000101003	GINS1	2012.1	0.793409	0.0404315
ENSG00000103257	SLC7A5	21863.7	-0.455377	0.0411975
ENSG00000106266	SNX8	1213.75	-0.514731	0.0411975
ENSG00000116852	KIF21B	1638.86	-1.14766	0.0437
ENSG00000168918	INPP5D	348.743	-0.644704	0.0437
ENSG00000188157	AGRN	9184.66	0.61414	0.0437
ENSG00000044574	HSPA5	20733.5	0.828843	0.0441748
ENSG00000096093	EFHC1	103.698	-1.26214	0.0444013
ENSG00000089006	SNX5	8662.34	-0.231607	0.04498
ENSG00000161547	SRSF2	12493.5	0.700442	0.04498
ENSG00000273604	EPOP	801.441	0.773977	0.04498
ENSG00000070495	JMJD6	699.848	1.03253	0.0467383
ENSG00000180549	FUT7	29.1791	-2.02927	0.0467383
ENSG00000155287	SLC25A28	557.705	0.486517	0.0490002
ENSG00000183856	IQGAP3	2574.1	-0.631073	0.0495694
ENSG00000198517	MAFK	1265.82	0.453288	0.0495694
ENSG00000139567	ACVRL1	318.731	-1.18402	0.0499821
ENSG00000163611	SPICE1	787.809	-0.921426	0.0500508
ENSG00000181381	DDX60L	376.261	0.963627	0.0514313
ENSG00000157557	ETS2	12235.1	0.356679	0.0515322
ENSG00000116133	DHCR24	13126.9	0.580343	0.0518981
ENSG00000196116	TDRD7	739.496	0.43929	0.0518981
ENSG00000171914	TLN2	5628.18	-0.318276	0.0522602
ENSG00000160294	MCM3AP	3620.7	0.306872	0.054566
ENSG00000109171	SLAIN2	2934.94	-0.357661	0.0560031
ENSG00000171877	FRMD5	452.314	0.445915	0.0569461
ENSG00000076685	NT5C2	1867.79	0.412265	0.0570981
ENSG00000125459	MSTO1	1066.38	0.628137	0.0587031
ENSG00000128059	PPAT	1656.71	0.290556	0.0588126
ENSG00000099995	SF3A1	5727.32	0.279951	0.0590143
ENSG00000107771	CCSER2	2852.65	0.301316	0.0590143
ENSG00000168003	SLC3A2	9095.9	-0.63803	0.0590143
ENSG00000183508	TENT5C	1184.31	0.389816	0.0590143
ENSG00000127603	MACF1	4886	0.290353	0.0600897
ENSG00000137486	ARRB1	2990.87	0.32623	0.0600897
ENSG00000185813	PCYT2	4245.59	0.308091	0.0600897
ENSG00000110172	CHORDC1	1551.07	1.19945	0.0603522
ENSG00000158050	DUSP2	281.457	0.671107	0.0603522
ENSG00000162777	DENND2D	1164.38	0.399081	0.0603522
ENSG00000164794	KCNV1	337.704	0.916141	0.0603745
ENSG00000170522	ELOVL6	2158.83	0.548648	0.0603929
ENSG00000136720	HS6ST1	1152.29	0.551237	0.0610158
ENSG00000183734	ASCL2	5580.23	0.44773	0.0617643
ENSG00000213533	STIMATE	466.393	0.786708	0.0633007
ENSG00000109971	HSPA8	71161.5	0.692218	0.0633724
ENSG00000204267	TAP2	2400.21	0.695034	0.0643404
ENSG00000286140	DERPC	1554.49	0.377178	0.0643404
ENSG00000183723	CMTM4	11411.7	-0.202935	0.0649339
ENSG00000177989	ODF3B	36.5694	1.36948	0.0670981
ENSG00000214078	CPNE1	3990.34	-0.42518	0.0670981
ENSG00000132846	ZBED3	2516.21	-0.445949	0.0674306
ENSG00000113448	PDE4D	434.976	-0.665273	0.0679357
ENSG00000155438	NIFK	1846.7	0.566506	0.0688173
ENSG00000114520	SNX4	1376.52	-0.402987	0.0688356
ENSG00000168944	CEP120	881.095	-0.684559	0.0689793
ENSG00000040633	PHF23	1210.23	0.374845	0.0689868
ENSG00000135540	NHSL1	1751.47	-0.460852	0.0689868
ENSG00000278771	RN7SL3	423.195	0.598755	0.0689868
ENSG00000109819	PPARGC1A	583.761	-0.51099	0.0691078
ENSG00000175793	SFN	6714.69	0.516665	0.0709836
ENSG00000100065	CARD10	1570.35	0.571846	0.0736064
ENSG00000134954	ETS1	116.364	1.0536	0.0736064
ENSG00000256087	ZNF432	111.455	-1.04416	0.0739472
ENSG00000118263	KLF7	273.508	-0.658071	0.075609
ENSG00000065413	ANKRD44	137.294	2.01257	0.0764121
ENSG00000138074	SLC5A6	2390.28	0.733565	0.0764121
ENSG00000165410	CFL2	428.875	1.18669	0.0765281
ENSG00000231074	HCG18	677.587	0.449777	0.0782404
ENSG00000087087	SRRT	4327.17	0.936713	0.0786581
ENSG00000159445	THEM4	741.863	0.455761	0.0806448
ENSG00000184635	ZNF93	41.0364	-1.3557	0.0832113
ENSG00000276023	DUSP14	469.314	0.599561	0.0840704
ENSG00000168397	ATG4B	1215.74	0.328717	0.0856657
ENSG00000114861	FOXP1	1848.8	-0.284244	0.0864866
ENSG00000065600	PACC1	298.985	0.489834	0.0876919
ENSG00000280441	ENSG00000280441	75.1584	-1.36161	0.0876919
ENSG00000120694	HSPH1	6011.4	0.927227	0.0877924
ENSG00000132196	HSD17B7	490.417	0.694318	0.0877924
ENSG00000166016	ABTB2	367.721	0.933655	0.0877924
ENSG00000109066	TMEM104	600.521	0.695633	0.0878559
ENSG00000005513	SOX8	136.324	0.939612	0.0912201
ENSG00000090905	TNRC6A	1463.72	0.790099	0.0912201
ENSG00000115282	TTC31	653.091	-0.383371	0.0915257
ENSG00000164086	DUSP7	958.143	0.56147	0.0915257
ENSG00000243207	PPAN-P2RY11	257.852	0.889771	0.0915257
ENSG00000110400	NECTIN1	3730.19	-0.25788	0.0942153
ENSG00000174483	BBS1	584.667	-0.783037	0.0942153
ENSG00000197375	SLC22A5	614.877	0.501046	0.0942153
ENSG00000256294	ZNF225	58.0348	1.14193	0.0942153
ENSG00000114648	KLHL18	1375.96	0.622346	0.094571
ENSG00000137440	FGFBP1	2256.53	0.461218	0.0946189
ENSG00000174197	MGA	1541.49	0.394452	0.0946189
ENSG00000196204	RNF216P1	322.253	0.620991	0.0946189
ENSG00000197863	ZNF790	69.0586	-1.19503	0.0946189
ENSG00000221955	SLC12A8	646.425	0.45049	0.0946189
ENSG00000284194	SCO2	1327.97	0.46618	0.0946189
ENSG00000132286	TIMM10B	1682.92	0.352512	0.094999
ENSG00000135723	FHOD1	858.955	0.62318	0.094999
ENSG00000280614	ENSG00000280614	76353.6	0.30811	0.0954798
ENSG00000065911	MTHFD2	11977	-0.760694	0.0964701
ENSG00000151012	SLC7A11	4030.72	-0.944511	0.0996803

## Sheet: SLE-Ctrl vs IFN-Ctrl
Unique to SLE vs Control serum	Overlap	Unique to IFN-α2+control serum vs control serum
SNIP1	CMPK2	IFI27
RNF157	DHX58	IFI6
IGF2BP3	EPSTI1	IFITM1
PSTPIP2	IFIH1	IFITM3
SPINK4	IFIT1	ISG15
FAM184B	IFIT3	XAF1
GPX3	MX1	STAT1
KIF15	MX2	IRF9
LCN15	OAS2	HELZ2
OGT	OAS3	LY6E
GPATCH11	PARP14	DDX60
DDAH1	PARP9	PLSCR1
THBS2	PHF11	USP18
ARL4C	SAMD9	HLA-B
KRT80	SAMD9L	HERC6
RTL10	SP110	IFIT5
PIGQ		IFI44
MYO9A		IRF7
CDK5RAP2		DTX3L
TOR1AIP1		EIF2AK2
UCA1		IFI44L
SZT2		DDX58
PIP4K2C		LGALS9
ABI2		H2BC20P
MDN1		UBE2L6
FAM131B		HSH2D
ID2		LAP3
ADAM9		PARP12
DUSP4		SLFN5
DIS3L		LAMP3
FER		HLA-C
SPTBN2		IFI16
NR3C2		ZNFX1
CIZ1		OAS1
PKD1		SLC6A20
GLIS3		ADAR
CDYL		IRS1
PLAAT3		SP100
PLA2G2A		SAMHD1
S100A4		RIMS3
GADD45A		ZC3HAV1
UGGT2		OASL
NPTN		BST2
SCNN1A		EPM2A
DUS1L		PARP10
TIMM9		TAP1
TBC1D12		ANKRD13B
TPR		SHISA5
SLC25A15		CHD6
RNF223		TOR1B
UGDH		GMPR
SEMA3A		SLC15A3
SNRNP200		MMP7
RNF213		LINC00886
CEP104		TMEM154
SNRPN		RFLNA
MYEOV		SHFL
ULK3		MYD88
RHBDD1		TRIM22
FAAP24		FASTKD1
RMDN2		IGSF9B
ORC2		PSME1
ZMYM1		EPHA4
LRIG2		IFI35
PCNX2		INTS12
ORC1		PSMB8
NR4A1		CHKA
BAG3		PPP4R2
FASTK		PIK3R4
RRAD		MFAP3
AMIGO2		JDP2
UBN2		TEP1
BCL2L1		ETV7
FANCA		HLA-A
MYZAP		TYMP
OIP5		TRMT12
PRKAR1A		ZDHHC14
KRT19		FRMD4A
ASPM		SNRPD3
HERC1		PML
INO80		PSMB9
PDE7A		TFRC
CADM4		DPH7
ARL6IP6		LIPG
DTL		SESN2
MT-ND1		ATF7IP2
METTL25		TNFRSF10D
EME2		CEBPB
MORF4L2		MAT2A
FAIM2		DDIT3
TMEM44		ENSG00000275719
SHROOM4		PSPH
STRBP		SPHK1
RHOB		B2M
CSNK2A1		PLEKHF1
IL13RA1		FRMD8
TK2		DNAJA1
ARSJ		SOAT1
MRPL42		POU2F1
ELF3-AS1		SLC26A3
SATB2		CHAC1
FHL2		DHCR7
ENSG00000289047		SRR
CHGA		CNOT8
RAB3D		GRPEL2
GON4L		FNBP1
GOLGA4		TRIM21
RAP2B		HSPA1A
MT-CO2		SETX
FIP1L1		PSME2
CDH3		CIT
BPTF		PADI1
ORMDL3		ADCY9
HDAC10		SYNE1
CENPV		PRPF38B
PIGG		PPP1R26-AS1
KLK6		UGT1A1
IKBKB		JMJD4
VPS36		NMI
TMCO3		SNORC
UBTD1		SLC6A9
ZNF518A		HCP5
ABHD11		HSPA1B
ENC1		BAZ2B
CCNL1		WDFY4
TSC2		RUNDC1
SMC2		TBL1X
CCND1		TATDN2
GALE		STAG3L1
PPL		AKAP8L
NBPF14		TRIM3
EPB41L1		REC8
ERMARD		SH2B3
RRN3P3		TM2D2
POLD3		ALG12
MTIF2		INTS8
PDPR		ANXA13
HMOX1		IL17RB
ECH1		SEC23IP
BARD1		CEP350
EPHA2		MICB
CTXN1		CNP
CCDC88A		GSDMB
CNOT1		TUBD1
ZNF276		GINS1
GPRC5A		SLC7A5
RNASET2		SNX8
HMGCS2		KIF21B
TMEM161B		INPP5D
MT-CYB		AGRN
NSMAF		HSPA5
CRLS1		EFHC1
HAS3		SNX5
PSMF1		SRSF2
MT-CO3		EPOP
PRKDC		JMJD6
AGR2		FUT7
B4GALT5		SLC25A28
TMEM170A		IQGAP3
FBLIM1		MAFK
TPM4		ACVRL1
TNFRSF12A		SPICE1
RFC2		DDX60L
AMOTL2		ETS2
DNAJB9		DHCR24
CHD8		TDRD7
VWA8		TLN2
LRPPRC		MCM3AP
ENSG00000278385		SLAIN2
SSR4		FRMD5
PI4K2B		NT5C2
CD63		MSTO1
MTMR11		PPAT
NCAPH2		SF3A1
SLK		CCSER2
HUWE1		SLC3A2
PLCB4		TENT5C
SFXN3		MACF1
IFIT2		ARRB1
BDP1		PCYT2
AKR1C2		CHORDC1
PCNT		DUSP2
WDFY3		DENND2D
EML5		KCNV1
PPIB		ELOVL6
FOSL1		HS6ST1
WASH6P		ASCL2
MT-ND4		STIMATE
CEP43		HSPA8
NUP160		TAP2
MYB		DERPC
KMT2A		CMTM4
LSM11		ODF3B
TEPSIN		CPNE1
NUDT14		ZBED3
UTP25		PDE4D
KNTC1		NIFK
MT-ND2		SNX4
PCAT1		CEP120
ENSG00000277196		PHF23
TPK1		NHSL1
STRADB		RN7SL3
TIMP3		PPARGC1A
SLC25A17		SFN
CAMTA2		CARD10
DYNLRB1		ETS1
KIAA0513		ZNF432
TMEM138		KLF7
TFF3		ANKRD44
ERAP1		SLC5A6
TM4SF1		CFL2
GET1		HCG18
FLNA		SRRT
HTT		THEM4
MT-ND5		ZNF93
MYL12A		DUSP14
DICER1		ATG4B
XPO7		FOXP1
SRPK2		PACC1
AQP5		ENSG00000280441
FBXL6		HSPH1
NDC1		HSD17B7
ALDH1A3		ABTB2
SLC36A1		TMEM104
SMG1		SOX8
S100A13		TNRC6A
RGMB		TTC31
POLE		DUSP7
RPL41P2		PPAN-P2RY11
CLN6		NECTIN1
TXN2		BBS1
F3		SLC22A5
CENPF		ZNF225
NUP43		KLHL18
RBM17		FGFBP1
SERPINH1		MGA
CEP83		RNF216P1
SERPINA1		ZNF790
EARS2		SLC12A8
GSN		SCO2
		TIMM10B
		FHOD1
		ENSG00000280614
		MTHFD2
		SLC7A11
