# Supplementary material for: SLE serum induces altered goblet cell differentiation and leakiness in human intestinal organoids
Source: EMBO Mol Med. 2024 Feb 5;16(3):7. doi: 10.1038/s44321-024-00023-3 (PMC10940301; doi:10.1038/s44321-024-00023-3)
Supplement: Supplementary file 7 — Dataset EV4 [file 44321_2024_23_MOESM7_ESM.xlsx]

## Sheet: Legend
Dataset EV4	Differential expressed genes comparing GPA serum stimulated organoids to control serum stimulated organoids (48h). All genes with a padj value below 0.1 were considered to be significant.

## Sheet: DEG
gene_id	gene_name	baseMean	log2FoldChange	padj
ENSG00000026652	AGPAT4	92.3439	1.29492	0.0193168
ENSG00000257921	ENSG00000257921	29.3676	2.7305	0.0211398
ENSG00000082258	CCNT2	997.2	-0.360953	0.0260504
