# Supplementary material for: SLE serum induces altered goblet cell differentiation and leakiness in human intestinal organoids
Source: EMBO Mol Med. 2024 Feb 5;16(3):7. doi: 10.1038/s44321-024-00023-3 (PMC10940301; doi:10.1038/s44321-024-00023-3)
Supplement: Supplementary file 8 — Dataset EV5 [file 44321_2024_23_MOESM8_ESM.xlsx]

## Sheet: Legend
Dataset EV5	scRNA-Seq data of SLE and control serum stimulated organoids (72h) are shown. For each identified cluster genes with a cut-off of padj<0.1 and log2fc >0.25 are shown.
	pct.1 and pct.2 shows the fraction of cells expressing the given gene in analyzed comparison group 1 vs group 2

## Sheet: SC1
gene	pct.1	pct.2	p_val_adj	p_val	avg_log2FC
SMOC2	0.825	0.457	0	0	1.10539
OLFM4	0.952	0.795	0	0	1.02737
LGR5	0.79	0.471	0	0	0.738189
PTPRD	0.887	0.661	0	0	0.61735
GPHN	0.987	0.928	0	0	0.60581
PLA2G2A	0.685	0.651	9.80553e-56	2.73714e-60	0.582943
RGMB	0.918	0.735	0	0	0.556307
LINC01811	0.651	0.411	2.30217e-260	6.42634e-265	0.544239
TESC	0.887	0.621	0	0	0.536853
STARD13	0.862	0.688	0	0	0.527277
ZNRF3	0.937	0.823	1.00211e-296	2.79732e-301	0.49412
APBB2	0.961	0.892	2.40423e-282	6.71123e-287	0.493306
CCSER2	0.928	0.859	2.48168e-263	6.92741e-268	0.486076
SORBS2	0.874	0.714	0	0	0.484083
LSAMP	0.744	0.543	3.38256e-207	9.44217e-212	0.464057
AQP5	0.657	0.385	3.39368e-291	9.47321e-296	0.458031
ASCL2	0.908	0.763	1.04254e-262	2.91018e-267	0.453526
CHRM3	0.888	0.74	2.2919e-254	6.39767e-259	0.439938
ETS2	0.973	0.901	0	0	0.408517
CPA6	0.547	0.393	1.03695e-106	2.89456e-111	0.39799
SLCO3A1	0.859	0.68	1.91671e-206	5.35035e-211	0.39782
HSP90AB1	0.997	0.992	0	0	0.380971
DACH1	0.641	0.421	3.36726e-211	9.39945e-216	0.379111
CFTR	0.939	0.832	1.14606e-167	3.19914e-172	0.373487
PPM1H	0.785	0.629	6.55513e-218	1.82981e-222	0.365944
FRMD5	0.812	0.658	1.37661e-171	3.84271e-176	0.363076
KANK1	0.973	0.901	2.60956e-174	7.28438e-179	0.355832
IMMP2L	0.96	0.88	1.40182e-168	3.91309e-173	0.350491
LEFTY1	0.48	0.232	0	0	0.345424
ATF7IP2	0.689	0.53	3.52697e-146	9.84527e-151	0.339182
TGFBR3	0.713	0.531	9.21654e-209	2.57273e-213	0.338676
GABPB1-AS1	0.8	0.671	2.81951e-200	7.87044e-205	0.338394
PTGDR	0.597	0.375	4.35075e-230	1.21448e-234	0.328788
FUT9	0.541	0.362	8.42614e-148	2.35209e-152	0.327231
GLIS3	0.547	0.379	2.35051e-142	6.56127e-147	0.319166
KAZN	0.647	0.523	5.86654e-100	1.6376e-104	0.318636
PLCB4	0.991	0.967	1.90331e-191	5.31295e-196	0.316831
EPB41L2	0.991	0.971	1.6642e-184	4.6455e-189	0.316121
KIAA1217	0.91	0.852	1.57568e-145	4.39839e-150	0.315828
ROR1	0.66	0.458	2.65628e-194	7.41481e-199	0.314895
TSPAN5	0.821	0.689	1.01642e-161	2.83725e-166	0.314157
WNK2	0.855	0.728	7.01199e-177	1.95734e-181	0.313724
CDK6	0.977	0.941	1.31244e-161	3.66359e-166	0.310681
CAMKMT	0.908	0.834	2.73752e-138	7.64159e-143	0.305262
PGAP1	0.896	0.819	2.42779e-138	6.77698e-143	0.304745
TSC22D1	0.955	0.923	1.058e-161	2.95332e-166	0.303856
NFIA	0.936	0.839	3.01113e-155	8.40534e-160	0.302015
ARID5B	0.97	0.922	4.99863e-154	1.39533e-158	0.299978
LRIG1	0.667	0.525	5.25383e-147	1.46657e-151	0.295917
EPHB2	0.961	0.896	7.59911e-143	2.12124e-147	0.292562
SYNPR	0.377	0.171	3.1373e-238	8.75753e-243	0.291425
ST6GAL1	0.757	0.6	1.89066e-176	5.27764e-181	0.289798
G0S2	0.656	0.474	3.16752e-130	8.8419e-135	0.287499
SNHG3	0.796	0.655	1.0293e-180	2.87321e-185	0.285935
SAMD5	0.926	0.869	2.45341e-107	6.8485e-112	0.283704
PVT1	0.931	0.864	4.64905e-107	1.29775e-111	0.281502
LAMB1	0.844	0.739	1.02723e-160	2.86743e-165	0.277922
MT1E	0.978	0.918	3.23203e-153	9.02197e-158	0.276039
MTATP6P1	0.989	0.965	3.41578e-56	9.53489e-61	0.273792
NPM1	0.998	0.995	1.40394e-271	3.91898e-276	0.268606
CASC19	0.934	0.89	6.34577e-76	1.77137e-80	0.267264
TRABD2A	0.885	0.794	4.53481e-140	1.26586e-144	0.267222
ADK	0.952	0.893	2.18098e-133	6.08804e-138	0.266774
UTRN	0.634	0.479	1.25163e-135	3.49383e-140	0.265517
ENPP3	0.719	0.591	2.8737e-122	8.02171e-127	0.265319
FRAS1	0.719	0.575	2.98651e-130	8.33662e-135	0.263359
PCCA	0.879	0.819	2.61594e-112	7.30221e-117	0.262761
CACNB2	0.939	0.875	1.39059e-104	3.88173e-109	0.262353
GYG2P1	0.789	0.702	9.22779e-107	2.57587e-111	0.261849
SET	0.991	0.973	8.88771e-174	2.48094e-178	0.261101
MGAT5	0.874	0.819	2.76304e-93	7.71282e-98	0.261066
PPP1R9A	0.81	0.716	1.17598e-118	3.28267e-123	0.25748
ANK3	0.832	0.739	1.00756e-106	2.81252e-111	0.255805
REV3L	0.854	0.77	8.57345e-115	2.39321e-119	0.255213
HNRNPM	0.95	0.901	1.45839e-132	4.07099e-137	0.254812
OSBPL1A	0.828	0.715	1.77265e-131	4.94821e-136	0.254432
CTDSPL	0.857	0.764	1.09984e-114	3.07013e-119	0.253729
MYC	0.8	0.707	5.89455e-101	1.64542e-105	0.252776
CDCA7	0.903	0.732	4.07962e-142	1.1388e-146	0.252266
PTPRG	0.801	0.694	2.38136e-107	6.6474e-112	0.251821
C1QBP	0.989	0.969	1.29222e-149	3.60714e-154	0.251811
DMKN	0.865	0.768	4.493e-139	1.25419e-143	0.251752
TSPAN8	0.997	0.993	5.55414e-180	1.5504e-184	0.251159
ENSG00000258561	0.494	0.342	5.59516e-118	1.56185e-122	0.250946
TPD52	0.923	0.946	2.83247e-104	7.90662e-109	-0.250205
ABCC3	0.921	0.933	1.2895e-49	3.59954e-54	-0.251525
KLF6	0.57	0.685	2.62317e-65	7.32238e-70	-0.25181
P4HA2	0.227	0.434	3.31726e-147	9.25987e-152	-0.252017
BTG1	0.802	0.858	2.52824e-79	7.05739e-84	-0.252142
ACOT13	0.857	0.896	1.19328e-91	3.33096e-96	-0.253748
TMEM45B	0.678	0.764	2.87121e-62	8.01475e-67	-0.25496
TMEM141	0.993	0.987	6.50319e-148	1.81532e-152	-0.255534
SYTL2	0.806	0.83	1.08558e-15	3.03032e-20	-0.255561
WDR45B	0.731	0.819	2.11502e-99	5.90393e-104	-0.256145
FADS1	0.584	0.705	8.30384e-83	2.31795e-87	-0.256248
PAG1	0.401	0.547	3.75752e-80	1.04888e-84	-0.256372
ANXA4	0.867	0.906	1.12142e-68	3.13035e-73	-0.256406
CTSS	0.531	0.658	1.43365e-80	4.00194e-85	-0.256596
GPRC5A	0.593	0.647	5.46806e-08	1.52637e-12	-0.257314
H2AX	0.245	0.434	1.26613e-139	3.53432e-144	-0.257595
LDLR	0.586	0.709	1.16245e-72	3.24488e-77	-0.259002
ABHD3	0.842	0.889	1.02297e-69	2.85554e-74	-0.259025
EPB41L4B	0.725	0.803	2.80258e-69	7.8232e-74	-0.259613
BZW1	0.886	0.919	3.14931e-82	8.79105e-87	-0.261074
CALM2	0.977	0.973	2.65564e-89	7.41303e-94	-0.261591
BLVRB	0.824	0.875	1.03423e-83	2.88697e-88	-0.261735
KIF16B	0.703	0.804	3.37889e-82	9.43192e-87	-0.263576
RNF186	0.196	0.354	4.79269e-98	1.33784e-102	-0.264174
IGFBP2	0.742	0.791	7.97755e-41	2.22687e-45	-0.264394
ABLIM1	0.893	0.919	5.68178e-73	1.58603e-77	-0.264583
AURKB	0.154	0.357	1.48691e-161	4.15059e-166	-0.265029
SLC16A3	0.248	0.484	1.23871e-190	3.45776e-195	-0.265849
GPSM2	0.612	0.711	6.37553e-79	1.77968e-83	-0.266526
FOS	0.633	0.715	3.1967e-44	8.92335e-49	-0.266967
CENPK	0.434	0.586	1.81347e-101	5.06216e-106	-0.267187
PCK1	0.365	0.475	1.44795e-41	4.04183e-46	-0.267605
H2AC17	0.157	0.315	2.46044e-107	6.86814e-112	-0.268027
BRIP1	0.337	0.472	1.02905e-68	2.87251e-73	-0.268655
CDC25C	0.104	0.331	2.66217e-201	7.43124e-206	-0.269773
TPI1	0.993	0.987	1.53802e-158	4.29326e-163	-0.270478
CLDN7	0.979	0.975	1.063e-114	2.96729e-119	-0.270636
CDC20	0.28	0.422	3.45708e-81	9.65017e-86	-0.27258
BRCA2	0.251	0.433	1.82059e-126	5.08205e-131	-0.272638
PPARG	0.968	0.971	3.79075e-61	1.05816e-65	-0.274125
TMPRSS4	0.697	0.794	7.07771e-99	1.97569e-103	-0.274714
CLIC1	0.985	0.98	1.05722e-123	2.95115e-128	-0.275745
H3C2	0.066	0.257	1.14233e-166	3.18873e-171	-0.277645
LRRFIP2	0.771	0.841	1.42906e-92	3.9891e-97	-0.278591
TUBA1C	0.882	0.88	2.44829e-39	6.83421e-44	-0.278955
ANXA1	0.37	0.488	2.80435e-53	7.82813e-58	-0.279005
FANCI	0.398	0.536	1.08872e-92	3.03907e-97	-0.281074
PDK1	0.496	0.668	3.20839e-134	8.95599e-139	-0.281377
MUC13	0.562	0.678	9.49089e-68	2.64931e-72	-0.282089
GLRX	0.603	0.709	3.75177e-74	1.04728e-78	-0.282192
BIRC5	0.454	0.564	4.30633e-76	1.20208e-80	-0.282464
UBE2T	0.421	0.569	8.61315e-109	2.4043e-113	-0.282854
CLMN	0.716	0.793	3.37087e-67	9.40953e-72	-0.283398
FGFBP1	0.449	0.59	1.34699e-79	3.76003e-84	-0.284834
DNM2	0.891	0.926	2.45268e-123	6.84646e-128	-0.285088
REP15	0.035	0.14	5.51271e-78	1.53883e-82	-0.28614
PRR11	0.459	0.552	2.54095e-61	7.09288e-66	-0.286168
MUC1	0.472	0.621	8.17403e-107	2.28172e-111	-0.286193
CMAS	0.882	0.915	6.83819e-94	1.90883e-98	-0.286419
PTTG1	0.712	0.722	2.73151e-15	7.62481e-20	-0.287278
TRIB3	0.564	0.72	1.735e-126	4.84312e-131	-0.287432
TMSB4X	0.997	0.996	4.76131e-119	1.32908e-123	-0.288615
KIF18B	0.071	0.311	2.54429e-232	7.10221e-237	-0.2907
NEK2	0.145	0.361	7.72806e-179	2.15723e-183	-0.290902
ADIRF	0.462	0.588	1.56465e-68	4.3676e-73	-0.291017
MARCKS	0.911	0.938	5.418e-128	1.51239e-132	-0.291538
BHLHE40	0.195	0.407	2.63919e-162	7.3671e-167	-0.291584
SERPINA1	0.061	0.184	1.27636e-86	3.56287e-91	-0.292941
MCTP2	0.685	0.781	7.06528e-81	1.97222e-85	-0.293965
SORL1	0.626	0.748	4.9106e-98	1.37076e-102	-0.294147
WASF2	0.867	0.911	6.49781e-133	1.81382e-137	-0.294375
SLC44A1	0.794	0.862	6.65798e-102	1.85852e-106	-0.294591
EBP	0.768	0.851	1.14369e-106	3.19251e-111	-0.294684
BRCA1	0.423	0.533	5.57753e-67	1.55692e-71	-0.294747
PIGR	0.997	0.992	1.27498e-103	3.55902e-108	-0.295082
ATAD2	0.504	0.592	5.70019e-53	1.59117e-57	-0.295349
SCLT1	0.562	0.65	3.79981e-52	1.06069e-56	-0.295629
SPC25	0.166	0.401	1.34465e-204	3.75349e-209	-0.295664
TMPO	0.798	0.81	4.90609e-61	1.3695e-65	-0.296102
GALNT3	0.623	0.764	8.51274e-119	2.37627e-123	-0.296231
CDH17	0.877	0.917	1.01514e-107	2.83369e-112	-0.296321
TTK	0.107	0.343	6.19346e-217	1.72886e-221	-0.296457
CCNB2	0.367	0.514	1.03737e-96	2.89575e-101	-0.298617
MXI1	0.625	0.724	2.83431e-80	7.91177e-85	-0.29974
KIFC1	0.099	0.351	8.14346e-244	2.27319e-248	-0.300258
INSIG2	0.306	0.503	5.48307e-145	1.53056e-149	-0.300383
CDC42EP5	0.939	0.953	5.52066e-126	1.54105e-130	-0.300549
MIS18BP1	0.663	0.747	8.38177e-93	2.33971e-97	-0.300555
KIF22	0.38	0.593	6.72541e-179	1.87735e-183	-0.300635
HMGCR	0.703	0.802	1.73343e-99	4.83874e-104	-0.302272
ESCO2	0.13	0.373	2.23658e-219	6.24324e-224	-0.302424
TMEM54	0.929	0.941	7.67772e-117	2.14318e-121	-0.302541
SEC61G	0.918	0.942	1.72676e-120	4.82012e-125	-0.303238
C11orf49	0.806	0.847	6.44349e-48	1.79865e-52	-0.305017
ME1	0.854	0.898	9.85132e-72	2.74992e-76	-0.305399
AKR1C2	0.25	0.378	2.04804e-61	5.71695e-66	-0.305621
CEP128	0.174	0.392	1.91488e-176	5.34525e-181	-0.306284
CA2	0.353	0.546	1.2169e-131	3.39688e-136	-0.306285
OLMALINC	0.278	0.471	8.07886e-140	2.25515e-144	-0.307708
GDF15	0.7	0.763	4.07012e-25	1.13614e-29	-0.308251
CCDC18	0.366	0.534	1.97388e-119	5.50994e-124	-0.308378
AKAP7	0.562	0.705	3.81069e-122	1.06373e-126	-0.309186
HJURP	0.063	0.318	1.58978e-256	4.43776e-261	-0.309275
RACGAP1	0.243	0.447	1.61513e-167	4.50852e-172	-0.311321
MVD	0.448	0.594	1.84761e-102	5.15746e-107	-0.311472
KLF4	0.406	0.602	4.82649e-160	1.34728e-164	-0.311637
SQLE	0.624	0.74	9.17812e-89	2.562e-93	-0.312965
LBR	0.946	0.943	6.31615e-113	1.7631e-117	-0.313833
PDXK	0.908	0.934	2.12845e-128	5.94142e-133	-0.313932
LRRFIP1	0.905	0.938	3.0842e-151	8.60933e-156	-0.315136
QSOX1	0.658	0.773	8.77287e-123	2.44888e-127	-0.317258
FUT11	0.235	0.474	1.14693e-204	3.20157e-209	-0.319277
ST3GAL4	0.485	0.619	8.85083e-100	2.47064e-104	-0.321296
GNE	0.503	0.653	4.73611e-103	1.32205e-107	-0.322174
PGAM1	0.897	0.931	1.38676e-173	3.87105e-178	-0.322514
ID1	0.924	0.948	1.60507e-93	4.48043e-98	-0.322655
HSPA5	0.832	0.879	3.85846e-73	1.07706e-77	-0.324517
TSPAN1	0.855	0.899	5.97169e-79	1.66695e-83	-0.325521
NUF2	0.147	0.388	6.04401e-217	1.68714e-221	-0.32587
MELK	0.248	0.449	1.25709e-163	3.50906e-168	-0.326295
BCAS1	0.148	0.291	1.4333e-87	4.00096e-92	-0.326647
CDCA8	0.203	0.428	1.42693e-193	3.98316e-198	-0.326736
PFKP	0.641	0.792	3.59715e-174	1.00412e-178	-0.32764
BUB1	0.147	0.372	2.39526e-196	6.6862e-201	-0.327781
ENSG00000259354	0.471	0.594	1.52044e-70	4.24418e-75	-0.32869
PFKFB4	0.264	0.466	1.09027e-158	3.0434e-163	-0.329056
GAPDH	1	0.999	4.33196e-201	1.20923e-205	-0.32906
SLC2A1	0.272	0.498	3.96271e-186	1.10616e-190	-0.330365
KIF15	0.161	0.404	1.79018e-219	4.99714e-224	-0.332239
ENO1	0.995	0.992	9.80275e-179	2.73636e-183	-0.332396
MAD2L1	0.426	0.598	2.95739e-146	8.25534e-151	-0.333159
SMIM2-AS1	0.243	0.416	7.82662e-114	2.18474e-118	-0.333317
PKM	0.993	0.988	5.077e-254	1.41721e-258	-0.333619
WSB1	0.617	0.757	7.163e-146	1.9995e-150	-0.3349
RIOK3	0.645	0.765	1.33983e-101	3.74003e-106	-0.335444
POLQ	0.195	0.415	2.17823e-184	6.08037e-189	-0.338264
KIF23	0.11	0.346	1.31328e-221	3.66593e-226	-0.338766
CKAP2	0.372	0.53	6.29946e-118	1.75845e-122	-0.339118
SMC2	0.576	0.7	3.95803e-130	1.10485e-134	-0.343788
UGP2	0.673	0.799	1.06053e-149	2.9604e-154	-0.344122
CLIC3	0.078	0.265	3.37044e-153	9.40834e-158	-0.344285
CKAP5	0.613	0.701	1.26158e-95	3.52161e-100	-0.344906
NPSR1-AS1	0.382	0.495	3.13838e-50	8.76056e-55	-0.347483
NCAPG	0.162	0.406	5.11478e-225	1.42775e-229	-0.347612
JPT1	0.914	0.933	7.71236e-132	2.15285e-136	-0.347814
H2AC20	0.433	0.513	2.43353e-42	6.79302e-47	-0.348109
FABP5	0.976	0.965	1.32223e-68	3.6909e-73	-0.348222
CEACAM5	0.744	0.758	1.20376e-11	3.3602e-16	-0.349018
ARL6IP1	0.657	0.757	1.20578e-107	3.36584e-112	-0.349469
FRMD3	0.472	0.638	1.0581e-116	2.9536e-121	-0.349594
CAST	0.972	0.976	1.04199e-171	2.90862e-176	-0.350373
MALL	0.251	0.48	3.13325e-189	8.74623e-194	-0.351064
MIR210HG	0.362	0.595	1.03917e-209	2.90077e-214	-0.353742
SLC6A8	0.094	0.262	3.25936e-124	9.09825e-129	-0.355621
RBCK1	0.94	0.955	2.83713e-185	7.91962e-190	-0.357737
DEPDC1	0.1	0.357	1.33141e-249	3.71653e-254	-0.359205
UBC	0.973	0.976	5.38155e-165	1.50222e-169	-0.363258
ANXA2	0.984	0.983	1.9484e-127	5.4388e-132	-0.363295
FLNB	0.888	0.924	6.55596e-94	1.83005e-98	-0.366042
PRELID2	0.891	0.915	1.19484e-67	3.33529e-72	-0.366048
PLK1	0.135	0.365	1.34246e-204	3.74736e-209	-0.367124
GPA33	0.899	0.939	1.4248e-201	3.97722e-206	-0.37101
ACAT2	0.754	0.842	3.15469e-121	8.80609e-126	-0.371578
KPNA2	0.356	0.478	9.08763e-83	2.53674e-87	-0.37598
IDI1	0.587	0.727	6.69711e-124	1.86945e-128	-0.381633
KIF2C	0.091	0.363	7.02457e-280	1.96085e-284	-0.389964
AKR1C3	0.779	0.825	5.01501e-55	1.3999e-59	-0.391745
EMP1	0.167	0.306	3.35682e-82	9.3703e-87	-0.392703
CEP55	0.231	0.456	4.63104e-188	1.29272e-192	-0.393096
CES2	0.517	0.681	7.41295e-154	2.06927e-158	-0.394298
UCA1	0.858	0.895	4.49753e-85	1.25545e-89	-0.396759
ECT2	0.67	0.741	4.9928e-98	1.3937e-102	-0.39851
GPI	0.94	0.95	2.78009e-186	7.76041e-191	-0.400803
TACC3	0.224	0.474	2.73461e-249	7.63345e-254	-0.401025
GFPT1	0.913	0.95	2.92264e-216	8.15832e-221	-0.402415
ASPH	0.881	0.928	1.60156e-146	4.47063e-151	-0.40242
GAS2L3	0.33	0.587	3.55975e-248	9.93678e-253	-0.403933
KIF4A	0.185	0.438	1.5672e-237	4.37472e-242	-0.405778
LIMA1	0.942	0.954	5.22629e-110	1.45888e-114	-0.407837
KIF14	0.081	0.345	2.72137e-266	7.59651e-271	-0.409241
BUB1B	0.165	0.431	1.49807e-266	4.18175e-271	-0.410877
ST6GALNAC1	0.788	0.836	7.61527e-56	2.12575e-60	-0.412299
GTSE1	0.11	0.36	2.65897e-244	7.42232e-249	-0.412965
PBK	0.285	0.502	1.50345e-194	4.19676e-199	-0.414393
ANKRD37	0.199	0.393	2.44425e-143	6.82295e-148	-0.414788
MXD1	0.317	0.534	8.41222e-176	2.34821e-180	-0.416881
TSEN2	0.793	0.824	1.32852e-46	3.70846e-51	-0.417422
NDC80	0.104	0.381	2.57805e-286	7.19644e-291	-0.419467
AURKA	0.325	0.545	4.17755e-204	1.16613e-208	-0.421164
GCNT3	0.601	0.767	6.56189e-188	1.8317e-192	-0.422151
VEGFA	0.651	0.801	1.45714e-215	4.06748e-220	-0.424695
SLC26A2	0.179	0.332	4.86144e-97	1.35703e-101	-0.424765
CDCA2	0.132	0.39	4.79309e-253	1.33796e-257	-0.424782
COL17A1	0.35	0.543	1.48059e-149	4.13295e-154	-0.424881
LINC01572	0.567	0.63	5.17953e-62	1.44583e-66	-0.430029
SLC11A2	0.49	0.642	9.36332e-103	2.6137e-107	-0.430132
CALB1	0.143	0.284	2.77796e-81	7.75448e-86	-0.433449
HMGCS2	0.707	0.78	1.09082e-97	3.04495e-102	-0.43395
TXNRD1	0.867	0.914	5.93644e-143	1.65711e-147	-0.435865
RIN2	0.726	0.803	1.13867e-82	3.1785e-87	-0.436094
ALDOC	0.384	0.613	2.04973e-237	5.72168e-242	-0.443947
FAM13A	0.607	0.711	1.35444e-79	3.78082e-84	-0.445234
AHNAK	0.901	0.932	1.4549e-140	4.06125e-145	-0.448458
HILPDA	0.504	0.649	1.68521e-115	4.70414e-120	-0.451577
CCNA2	0.18	0.459	1.47056e-283	4.10496e-288	-0.456673
DDIT4	0.878	0.924	3.57576e-160	9.98146e-165	-0.460948
GSN	0.339	0.479	1.50652e-91	4.20534e-96	-0.46148
CDA	0.16	0.405	8.66989e-220	2.42013e-224	-0.461656
ERO1A	0.72	0.824	4.3949e-158	1.2268e-162	-0.464369
CIT	0.238	0.477	5.37772e-228	1.50115e-232	-0.465135
S100P	0.736	0.816	9.75971e-85	2.72435e-89	-0.465342
MKNK2	0.55	0.692	2.93845e-152	8.20246e-157	-0.465597
SGO2	0.22	0.492	4.83394e-277	1.34936e-281	-0.467587
MSMO1	0.593	0.727	9.11619e-124	2.54472e-128	-0.474268
S100A14	0.985	0.985	6.67278e-260	1.86266e-264	-0.477769
KIF11	0.217	0.477	2.64511e-272	7.38364e-277	-0.47886
TDP2	0.743	0.867	6.00736e-273	1.67691e-277	-0.489488
P4HA1	0.738	0.845	3.28113e-177	9.15903e-182	-0.489844
FDFT1	0.924	0.947	7.66518e-160	2.13968e-164	-0.490713
LDHA	0.991	0.99	1.97891e-278	5.52397e-283	-0.499398
SH3BGRL3	0.943	0.96	2.17766e-208	6.07878e-213	-0.503617
TCF7L2	0.951	0.963	2.85682e-160	7.97461e-165	-0.50436
CSTB	0.985	0.983	1.06139e-210	2.9628e-215	-0.507859
S100A6	0.999	0.999	8.75276e-233	2.44327e-237	-0.508799
CKS1B	0.578	0.752	4.29143e-252	1.19792e-256	-0.509147
HMGCS1	0.577	0.706	2.67527e-110	7.46781e-115	-0.514426
CDK1	0.129	0.406	6.93834e-287	1.93678e-291	-0.515603
HIF1A-AS3	0.212	0.446	7.63084e-202	2.13009e-206	-0.517592
MIR924HG	0.46	0.586	5.64272e-88	1.57512e-92	-0.519824
UBE2S	0.66	0.71	2.23964e-90	6.25178e-95	-0.523821
KRT8	0.991	0.987	1.49442e-147	4.17155e-152	-0.533992
KNL1	0.151	0.467	0	0	-0.542098
UBE2C	0.146	0.39	4.88612e-232	1.36392e-236	-0.542176
SELENBP1	0.738	0.806	1.24245e-107	3.46821e-112	-0.5436
MALAT1	1	0.999	2.22549e-167	6.21229e-172	-0.545924
SMC4	0.631	0.727	8.13445e-177	2.27067e-181	-0.550531
INSIG1	0.401	0.605	4.88046e-186	1.36234e-190	-0.555186
DLGAP5	0.207	0.452	1.15535e-237	3.22507e-242	-0.565296
RRM2	0.449	0.638	3.24475e-235	9.05746e-240	-0.568606
CENPE	0.288	0.488	1.6354e-183	4.5651e-188	-0.573183
PTPRR	0.165	0.392	1.66678e-195	4.6527e-200	-0.575167
FDPS	0.944	0.96	4.4791e-226	1.25031e-230	-0.576011
KIF20B	0.474	0.651	8.86774e-227	2.47536e-231	-0.577745
CCNB1	0.49	0.599	8.49469e-107	2.37123e-111	-0.583886
RETNLB	0.241	0.301	6.02129e-17	1.6808e-21	-0.595078
LGALS3	0.996	0.992	3.22473e-251	9.00158e-256	-0.597754
BNIP3L	0.663	0.807	1.68309e-265	4.69822e-270	-0.598652
PLOD2	0.406	0.653	1.84186e-294	5.14141e-299	-0.606274
TUBB4B	0.868	0.89	3.28406e-112	9.16722e-117	-0.606714
AKR1B10	0.358	0.604	5.13783e-258	1.43419e-262	-0.612565
GBE1	0.573	0.741	9.30883e-205	2.59849e-209	-0.621535
CKS2	0.638	0.733	7.02463e-157	1.96087e-161	-0.621742
H1-4	0.585	0.649	2.50776e-64	7.00021e-69	-0.624568
ACSS2	0.58	0.736	8.65729e-184	2.41662e-188	-0.630749
CA9	0.481	0.698	3.50392e-264	9.78093e-269	-0.641131
BNIP3	0.799	0.889	4.07087e-249	1.13635e-253	-0.642506
FAM162A	0.961	0.971	0	0	-0.648016
H1-2	0.619	0.714	1.07874e-111	3.01123e-116	-0.658279
LGALS1	0.157	0.376	3.1983e-186	8.92783e-191	-0.658372
DIAPH3	0.237	0.517	0	0	-0.662361
S100A10	0.989	0.988	3.60032e-225	1.005e-229	-0.66432
NDRG1	0.215	0.485	1.10382e-261	3.08123e-266	-0.667323
TFF1	0.186	0.392	5.22821e-161	1.45941e-165	-0.67748
PLIN2	0.852	0.888	1.51299e-154	4.22339e-159	-0.68779
NXPE1	0.329	0.57	3.98587e-239	1.11263e-243	-0.711014
CENPF	0.649	0.704	9.03382e-92	2.52172e-96	-0.712253
ASPM	0.173	0.472	0	0	-0.721016
ANLN	0.246	0.576	0	0	-0.721953
LGALS4	0.998	0.996	0	0	-0.73167
HMMR	0.248	0.511	6.6148e-288	1.84647e-292	-0.735967
PHGR1	0.998	0.996	0	0	-0.737064
EGLN3	0.641	0.806	4.45836e-297	1.24452e-301	-0.738568
KRT19	0.979	0.979	1.29695e-150	3.62035e-155	-0.768169
H1-3	0.466	0.538	3.21202e-62	8.96611e-67	-0.818842
C15orf48	0.803	0.873	6.89139e-249	1.92368e-253	-0.828693
C4orf3	0.8	0.906	0	0	-0.829168
HMGB2	0.687	0.751	1.16828e-181	3.26116e-186	-0.835569
PGK1	0.963	0.976	0	0	-0.84075
MKI67	0.573	0.702	2.12972e-216	5.94497e-221	-0.843494
TPX2	0.499	0.702	0	0	-0.844511
FXYD3	0.813	0.91	0	0	-0.865239
NEAT1	0.968	0.963	1.43041e-143	3.99288e-148	-0.867744
CLCA1	0.07	0.136	7.08597e-30	1.97799e-34	-0.905616
REG4	0.202	0.375	7.12229e-134	1.98813e-138	-0.972393
TOP2A	0.459	0.624	9.02869e-211	2.52029e-215	-1.00891
SCD	0.712	0.864	0	0	-1.03147
SPINK4	0.193	0.282	1.79421e-42	5.00841e-47	-1.03848
H4C3	0.926	0.918	3.65188e-97	1.01939e-101	-1.18799
KRT20	0.112	0.391	1.52223e-286	4.24918e-291	-1.19067
H1-5	0.314	0.489	1.17229e-170	3.27235e-175	-1.45053
MUC2	0.233	0.349	5.38254e-61	1.5025e-65	-1.46263
CKB	0.998	0.997	0	0	-1.52551
FCGBP	0.348	0.454	1.29898e-57	3.62602e-62	-1.77387
FABP1	0.999	0.999	0	0	-2.03123
ZG16	0.289	0.418	3.32889e-71	9.29234e-76	-2.25812
TFF3	0.839	0.922	0	0	-2.27246

## Sheet: SC2
gene	pct.1	pct.2	p_val	p_val_adj	avg_log2FC
MIR924HG	0.938	0.536	0	0	1.12985
BRIP1	0.893	0.415	0	0	0.885092
BRCA1	0.913	0.483	0	0	0.858044
DTL	0.836	0.258	0	0	0.850111
HELLS	0.909	0.459	0	0	0.812001
MCM3	0.947	0.64	0	0	0.803062
MMS22L	0.877	0.437	0	0	0.778478
ATAD2	0.928	0.549	0	0	0.763015
POLA1	0.916	0.561	0	0	0.760099
FAM111B	0.822	0.278	0	0	0.717811
CENPP	0.786	0.372	0	0	0.696632
MCM4	0.899	0.54	0	0	0.694191
MCM6	0.857	0.404	0	0	0.685956
MSH6	0.865	0.44	0	0	0.674648
GPHN	0.995	0.931	2.04724e-305	7.33403e-301	0.665811
SMOC2	0.69	0.492	9.4537e-113	3.38669e-108	0.618331
PCNA	0.902	0.563	0	0	0.614478
SLBP	0.893	0.599	0	0	0.609785
OLFM4	0.923	0.807	2.15971e-123	7.73694e-119	0.576755
PRIM2	0.864	0.559	0	0	0.57529
CLSPN	0.728	0.245	0	0	0.573692
LGR5	0.764	0.493	3.39099e-194	1.21479e-189	0.56489
FAF1	0.968	0.853	0	0	0.556529
MCM10	0.685	0.176	0	0	0.554763
FANCI	0.855	0.488	0	0	0.551417
NASP	0.979	0.87	0	0	0.5422
PTPRD	0.909	0.673	9.05627e-243	3.24432e-238	0.541786
MCM5	0.81	0.452	0	0	0.524275
ATAD5	0.807	0.42	0	0	0.522716
CHAF1A	0.78	0.402	0	0	0.520364
FHIT	0.984	0.906	2.90384e-219	1.04027e-214	0.518455
GINS2	0.846	0.502	0	0	0.515812
POLQ	0.762	0.351	0	0	0.515454
SLCO3A1	0.902	0.687	3.26009e-224	1.16789e-219	0.512235
FANCA	0.787	0.408	0	0	0.50351
CMSS1	0.901	0.634	1.56336e-289	5.60057e-285	0.501869
PRKDC	0.989	0.929	0	0	0.499713
IMMP2L	0.977	0.883	5.17921e-215	1.8554e-210	0.49407
WDHD1	0.744	0.354	0	0	0.493194
MSH2	0.841	0.534	0	0	0.491625
SPIDR	0.966	0.869	3.04424e-242	1.09057e-237	0.480421
DNMT1	0.913	0.661	0	0	0.480206
WWOX	0.713	0.474	4.85114e-176	1.73787e-171	0.477309
WDR76	0.688	0.243	0	0	0.476867
BRCA2	0.753	0.378	0	0	0.474108
RAD51B	0.985	0.909	5.60534e-198	2.00806e-193	0.460083
THSD4	0.922	0.763	9.01903e-198	3.23098e-193	0.457408
UNG	0.73	0.365	0	0	0.455401
CENPK	0.843	0.541	0	0	0.454372
RIF1	0.902	0.718	2.36706e-294	8.47974e-290	0.454048
RBL1	0.759	0.411	0	0	0.453246
SUPT16H	0.964	0.841	1.90143e-272	6.81168e-268	0.449256
ZRANB3	0.83	0.605	5.54918e-221	1.98794e-216	0.446747
DUT	0.915	0.757	3.61345e-241	1.29448e-236	0.444891
RFC3	0.753	0.425	1.9064e-307	6.82947e-303	0.442289
CDC6	0.675	0.258	0	0	0.436682
BARD1	0.802	0.478	0	0	0.435585
GMNN	0.865	0.618	7.72638e-282	2.7679e-277	0.435384
CASP8AP2	0.759	0.457	0	0	0.429326
XRCC2	0.623	0.212	0	0	0.429294
CENPX	0.933	0.796	2.06168e-252	7.38577e-248	0.4291
ZNF367	0.617	0.202	0	0	0.42607
NOLC1	0.882	0.665	2.54379e-262	9.11287e-258	0.425975
NDUFAF6	0.754	0.474	1.47608e-289	5.28792e-285	0.425462
KNTC1	0.705	0.37	0	0	0.422154
RANBP17	0.65	0.361	3.93078e-254	1.40816e-249	0.421554
ANK3	0.906	0.738	1.42168e-198	5.09302e-194	0.418416
FEN1	0.709	0.325	0	0	0.415477
MYO19	0.796	0.525	2.0428e-272	7.31812e-268	0.415322
RAD18	0.776	0.501	9.82991e-271	3.52147e-266	0.414465
ORC6	0.727	0.385	0	0	0.409635
ADK	0.967	0.896	1.39625e-189	5.00194e-185	0.401191
TRAPPC9	0.925	0.793	1.20327e-193	4.31059e-189	0.400603
LINC01515	0.796	0.576	1.07237e-172	3.84167e-168	0.398127
POLE2	0.676	0.322	0	0	0.398042
SCAPER	0.813	0.627	9.20792e-187	3.29864e-182	0.395327
FKBP5	0.681	0.374	5.11846e-288	1.83364e-283	0.390779
DHFR	0.823	0.577	1.63025e-231	5.8402e-227	0.389185
CPA6	0.558	0.402	2.89643e-70	1.03762e-65	0.388687
MCM7	0.876	0.648	1.2152e-226	4.35334e-222	0.38851
EZH2	0.885	0.663	1.32505e-229	4.74684e-225	0.3848
CDT1	0.799	0.508	4.91422e-258	1.76047e-253	0.382127
PARD3B	0.905	0.768	2.55864e-159	9.16605e-155	0.379283
NCL	0.995	0.979	4.27882e-180	1.53285e-175	0.378082
NAV2	0.656	0.343	8.54041e-288	3.05952e-283	0.376073
CHEK1	0.773	0.505	1.07272e-257	3.84292e-253	0.375874
DGKH	0.873	0.721	5.48389e-161	1.96455e-156	0.37586
UHRF1	0.568	0.18	0	0	0.375269
FANCC	0.775	0.558	1.88458e-185	6.75131e-181	0.374755
VRK1	0.814	0.551	2.1321e-239	7.63802e-235	0.372795
TMEM117	0.768	0.546	1.18026e-168	4.22817e-164	0.369303
SUZ12P1	0.843	0.657	3.63971e-188	1.30389e-183	0.369086
GALNT18	0.712	0.467	3.29624e-198	1.18085e-193	0.365012
USP37	0.712	0.428	6.3998e-258	2.29267e-253	0.364506
FRMD5	0.853	0.664	2.73155e-131	9.78551e-127	0.364394
USP1	0.865	0.638	2.52105e-211	9.03142e-207	0.364063
BAZ1B	0.913	0.773	1.31776e-196	4.72075e-192	0.361657
CHRM3	0.913	0.747	1.07003e-142	3.83329e-138	0.359835
SCMH1	0.91	0.764	7.62005e-150	2.7298e-145	0.35596
GINS1	0.67	0.34	0	0	0.351815
HS6ST2	0.572	0.354	5.8528e-142	2.09671e-137	0.351798
GMPS	0.902	0.733	2.59643e-199	9.30145e-195	0.351644
MCM2	0.67	0.337	0	0	0.351058
ZNF704	0.738	0.512	8.11656e-168	2.90768e-163	0.350058
NSD2	0.936	0.789	1.29444e-175	4.63721e-171	0.348847
KANK1	0.983	0.904	8.73788e-134	3.13026e-129	0.345456
BLM	0.602	0.265	0	0	0.343939
POLD3	0.727	0.449	4.09904e-241	1.46844e-236	0.343926
FANCL	0.798	0.593	2.82572e-189	1.01229e-184	0.342626
RGMB	0.913	0.747	1.02349e-127	3.66657e-123	0.340875
NCAPD3	0.792	0.509	3.70456e-223	1.32712e-218	0.339602
ZDHHC14	0.612	0.359	3.3733e-180	1.20845e-175	0.339467
HACD3	0.88	0.705	1.21685e-175	4.35924e-171	0.338782
RTTN	0.672	0.389	4.97992e-228	1.78401e-223	0.3355
DDX46	0.953	0.868	2.05895e-181	7.37599e-177	0.335031
FUT9	0.581	0.37	4.81549e-124	1.7251e-119	0.333647
RBBP4	0.888	0.738	4.33524e-183	1.55306e-178	0.333393
CEP128	0.623	0.339	1.16599e-205	4.17705e-201	0.332222
LINC01811	0.592	0.431	2.39027e-73	8.56291e-69	0.330548
NFIA	0.963	0.842	1.97933e-135	7.09075e-131	0.330502
PPM1G	0.976	0.9	1.22739e-170	4.39699e-166	0.32972
TOPBP1	0.776	0.552	2.58167e-189	9.24857e-185	0.32845
RFC2	0.711	0.424	9.76339e-231	3.49764e-226	0.327546
ASF1B	0.621	0.307	3.97592e-280	1.42433e-275	0.327208
TFDP1	0.85	0.653	2.90713e-184	1.04145e-179	0.326703
RFC4	0.667	0.355	1.1651e-270	4.17385e-266	0.326576
CAMK1D	0.884	0.743	1.80483e-118	6.46564e-114	0.326332
ARHGAP10	0.651	0.385	1.23092e-216	4.40966e-212	0.324792
DLEU2	0.84	0.65	4.05046e-141	1.45104e-136	0.323923
CDC45	0.573	0.219	0	0	0.323581
MTHFD1L	0.938	0.798	2.59206e-131	9.2858e-127	0.323424
LINC01572	0.865	0.6	6.53664e-168	2.34168e-163	0.32113
DOCK10	0.563	0.32	5.58937e-171	2.00234e-166	0.320749
MELK	0.697	0.397	1.60167e-213	5.73781e-209	0.320574
SMC6	0.836	0.654	4.0568e-169	1.45331e-164	0.320549
ITGB3BP	0.806	0.597	7.76981e-169	2.78346e-164	0.320233
TIAM1	0.541	0.29	1.92086e-187	6.88129e-183	0.319891
SPON1	0.91	0.804	1.32378e-119	4.7423e-115	0.318223
KAZN	0.694	0.526	4.09735e-89	1.46784e-84	0.317912
TBC1D4	0.836	0.681	7.18148e-136	2.57269e-131	0.317876
DIAPH3	0.712	0.458	9.96591e-134	3.57019e-129	0.316636
CCDC138	0.725	0.505	3.80314e-159	1.36244e-154	0.316542
SYNE2	0.973	0.9	7.07696e-144	2.53525e-139	0.316158
NUP160	0.794	0.584	4.03665e-177	1.44609e-172	0.315961
APBB2	0.963	0.896	7.47025e-92	2.67614e-87	0.315602
TBC1D1	0.719	0.514	3.90839e-150	1.40014e-145	0.315578
CENPU	0.718	0.439	7.54395e-208	2.70254e-203	0.313952
ASAP1	0.832	0.681	2.19295e-140	7.85603e-136	0.311825
SMC1A	0.863	0.663	4.44317e-170	1.59172e-165	0.311648
ENOSF1	0.936	0.832	2.1568e-134	7.72652e-130	0.311394
SMYD3	0.968	0.901	5.31782e-108	1.90506e-103	0.31063
CBX5	0.923	0.806	2.27198e-149	8.13912e-145	0.310471
RUBCNL	0.825	0.672	1.5016e-113	5.37934e-109	0.30731
PBX3	0.482	0.221	4.72383e-221	1.69227e-216	0.306899
ROR1	0.689	0.467	3.89804e-136	1.39644e-131	0.30638
RRM2	0.793	0.596	7.06313e-122	2.53029e-117	0.306056
NFIC	0.86	0.692	6.24511e-147	2.23725e-142	0.305714
BCL2	0.583	0.342	6.12031e-155	2.19254e-150	0.305594
MTHFD1	0.82	0.623	3.26288e-161	1.16889e-156	0.303737
LSAMP	0.714	0.558	1.19671e-68	4.28711e-64	0.302234
BRI3BP	0.906	0.787	7.58861e-139	2.71854e-134	0.300989
NR6A1	0.953	0.879	1.09486e-94	3.92221e-90	0.300685
SMC3	0.914	0.776	2.39706e-149	8.58722e-145	0.300292
NAP1L4	0.945	0.85	3.97766e-154	1.42496e-149	0.299538
IQCB1	0.772	0.596	4.35825e-135	1.5613e-130	0.297772
TSPAN5	0.853	0.695	1.27657e-101	4.57319e-97	0.297283
SUZ12	0.923	0.801	5.2798e-154	1.89144e-149	0.296727
RFWD3	0.664	0.396	2.91654e-208	1.04482e-203	0.295076
PSIP1	0.849	0.645	2.07112e-150	7.41957e-146	0.295056
ENSG00000283674	0.616	0.394	7.4939e-155	2.68461e-150	0.29464
NUP210	0.632	0.374	1.10562e-205	3.96077e-201	0.293878
NOP56	0.927	0.766	5.70112e-128	2.04237e-123	0.293324
GART	0.88	0.738	7.70075e-135	2.75872e-130	0.292916
HNRNPF	0.973	0.914	9.15587e-148	3.28e-143	0.292285
LIG1	0.709	0.446	1.73584e-195	6.21847e-191	0.291822
G0S2	0.637	0.487	1.48485e-55	5.31933e-51	0.291818
GGCT	0.931	0.806	1.30768e-141	4.68462e-137	0.291675
PRKCE	0.757	0.573	4.2055e-118	1.50658e-113	0.291185
SRSF2	0.94	0.836	1.29436e-128	4.63691e-124	0.290929
DSN1	0.619	0.325	1.30821e-246	4.68654e-242	0.290897
SPATA5	0.689	0.464	1.83172e-146	6.56197e-142	0.290274
DCTPP1	0.868	0.749	3.20756e-125	1.14908e-120	0.29
PMS1	0.693	0.455	2.44251e-170	8.75003e-166	0.287803
ZGRF1	0.497	0.196	2.21577e-307	7.93776e-303	0.287772
CADPS2	0.679	0.47	2.7684e-136	9.91752e-132	0.286016
IPO9	0.769	0.571	2.44925e-147	8.7742e-143	0.285026
SRPK1	0.99	0.962	2.40739e-136	8.62423e-132	0.285013
CDCA7	0.927	0.741	7.51772e-123	2.69315e-118	0.28471
ARGLU1	0.943	0.861	9.22458e-138	3.30461e-133	0.284639
SIVA1	0.931	0.815	1.76113e-123	6.30906e-119	0.284534
CTDSPL	0.903	0.766	8.31808e-121	2.97987e-116	0.283783
RAD51	0.538	0.247	1.13995e-267	4.08376e-263	0.283343
SIPA1L1	0.925	0.825	1.35839e-100	4.86631e-96	0.283258
LMNB1	0.876	0.671	2.20093e-140	7.8846e-136	0.283115
SLC4A7	0.694	0.465	3.82667e-154	1.37087e-149	0.282135
B3GALT1	0.685	0.548	1.09737e-61	3.93123e-57	0.281756
PPM1H	0.815	0.636	3.95375e-108	1.41639e-103	0.281485
PTPRG	0.853	0.696	2.3451e-95	8.40109e-91	0.281305
EXO1	0.438	0.127	0	0	0.280909
FCHSD2	0.781	0.623	3.09195e-107	1.10766e-102	0.2809
EPB41L2	0.995	0.972	3.58447e-107	1.2841e-102	0.280135
COA1	0.889	0.753	2.24846e-119	8.05487e-115	0.279908
ST6GAL1	0.795	0.606	4.4712e-114	1.60176e-109	0.279722
PAICS	0.966	0.884	1.31833e-127	4.72278e-123	0.276874
RFC1	0.9	0.777	1.615e-129	5.78558e-125	0.275145
ATR	0.807	0.622	7.16919e-124	2.56829e-119	0.274689
ZNRF3	0.94	0.83	1.511e-76	5.41301e-72	0.274591
HNRNPAB	0.987	0.947	5.59929e-116	2.00589e-111	0.274318
ADAMTS17	0.517	0.298	2.13431e-141	7.64594e-137	0.274268
TYMS	0.833	0.634	8.52993e-134	3.05576e-129	0.274241
MIPOL1	0.667	0.469	2.29013e-117	8.20416e-113	0.272534
CTNNAL1	0.827	0.67	2.09232e-120	7.49553e-116	0.271873
HAT1	0.731	0.502	5.26884e-161	1.88751e-156	0.27177
SASH1	0.761	0.609	1.38712e-91	4.96923e-87	0.271653
SAMD5	0.949	0.87	1.18548e-83	4.24686e-79	0.27151
NDUFAF2	0.938	0.844	1.7372e-118	6.22335e-114	0.271499
TERT	0.531	0.278	1.27091e-180	4.5529e-176	0.270608
STARD13	0.846	0.7	7.41011e-83	2.6546e-78	0.270214
FANCB	0.498	0.197	4.61145e-300	1.652e-295	0.26966
RRM1	0.837	0.657	3.63541e-130	1.30235e-125	0.269603
NFIB	0.881	0.753	1.56649e-99	5.61179e-95	0.269499
CFTR	0.946	0.838	9.26236e-77	3.31815e-72	0.269341
NAP1L1	0.989	0.963	9.44234e-134	3.38263e-129	0.269066
OSBPL10	0.829	0.685	6.60231e-95	2.36521e-90	0.268688
FUS	0.923	0.821	1.0873e-116	3.89513e-112	0.268279
E2F1	0.47	0.164	0	0	0.267705
DHX9	0.903	0.793	1.0407e-114	3.72819e-110	0.267699
NUP153	0.778	0.616	1.64235e-117	5.88355e-113	0.267069
XRCC3	0.554	0.274	3.32732e-239	1.19198e-234	0.266316
CDKAL1	0.876	0.745	3.28993e-118	1.17858e-113	0.265622
CACNB2	0.953	0.877	1.49029e-80	5.33882e-76	0.264916
XYLB	0.754	0.566	9.90719e-127	3.54915e-122	0.264698
SRSF7	0.963	0.892	5.65755e-102	2.02676e-97	0.264281
LRPPRC	0.968	0.917	1.14495e-127	4.10168e-123	0.263403
TFDP2	0.897	0.801	1.72799e-94	6.19036e-90	0.262962
EMC3-AS1	0.529	0.271	8.76316e-204	3.13932e-199	0.261373
RMI2	0.531	0.257	6.75818e-229	2.42105e-224	0.261075
MDN1	0.806	0.655	2.79393e-108	1.0009e-103	0.260215
FAM81A	0.648	0.454	2.23595e-126	8.01007e-122	0.259723
RAD54B	0.564	0.31	1.34489e-190	4.81793e-186	0.259545
ERC1	0.845	0.717	1.45238e-97	5.20299e-93	0.259396
PARP1	0.896	0.761	2.25408e-113	8.07503e-109	0.259068
UGGT2	0.758	0.565	1.27807e-115	4.57855e-111	0.258531
TAF15	0.973	0.932	1.40075e-102	5.01806e-98	0.258336
MAP3K20	0.854	0.704	1.80919e-85	6.48125e-81	0.25809
SEMA5A	0.794	0.615	1.9145e-100	6.85851e-96	0.257866
OSBPL1A	0.86	0.719	1.78071e-93	6.37921e-89	0.257823
SRSF10	0.952	0.873	1.01595e-118	3.63954e-114	0.253931
DIP2C	0.558	0.33	1.9283e-148	6.90794e-144	0.253882
TRA2B	0.879	0.746	1.31826e-115	4.72253e-111	0.2538
DNAJC9	0.717	0.507	6.05167e-140	2.16795e-135	0.253274
PRKCA	0.88	0.764	4.46928e-83	1.60107e-78	0.253224
ULK4	0.636	0.472	8.479e-97	3.03752e-92	0.252262
ADCY3	0.676	0.469	1.13958e-135	4.08242e-131	0.250579
DSC2	0.77	0.815	1.19792e-39	4.29142e-35	-0.250267
PTTG1IP	0.677	0.745	7.18191e-47	2.57285e-42	-0.251654
CD164	0.89	0.909	1.45702e-64	5.21964e-60	-0.252425
RBCK1	0.961	0.953	2.16941e-53	7.77171e-49	-0.252902
TOB1	0.444	0.578	2.2847e-65	8.1847e-61	-0.253569
KDM4B	0.493	0.64	5.60824e-79	2.0091e-74	-0.254029
MXI1	0.668	0.714	1.14377e-31	4.09745e-27	-0.254149
NQO1	0.955	0.953	8.16355e-62	2.92451e-57	-0.254585
SORL1	0.682	0.735	1.41554e-37	5.07102e-33	-0.254652
GBE1	0.719	0.718	2.28437e-07	0.00818352	-0.254662
HLA-A	0.982	0.978	2.27984e-64	8.16731e-60	-0.2554
KLF5	0.898	0.909	2.2427e-61	8.03425e-57	-0.257975
TMEM54	0.948	0.939	3.38843e-52	1.21387e-47	-0.258052
ASPH	0.932	0.92	3.12716e-26	1.12027e-21	-0.259232
MIR210HG	0.444	0.574	3.16943e-61	1.13542e-56	-0.261719
S100A16	0.874	0.885	3.07666e-47	1.10218e-42	-0.262107
BUB1	0.213	0.353	2.3168e-61	8.2997e-57	-0.263094
KIF2C	0.23	0.334	6.00542e-43	2.15138e-38	-0.263946
MVD	0.485	0.582	1.23281e-41	4.41644e-37	-0.264278
C11orf49	0.836	0.842	9.32843e-24	3.34182e-19	-0.264348
LINC02086	0.701	0.78	8.31648e-53	2.97929e-48	-0.264842
SIDT1	0.543	0.621	4.60829e-33	1.65087e-28	-0.265258
CLMN	0.746	0.786	5.4063e-36	1.93675e-31	-0.266127
CLDN3	0.987	0.978	1.06627e-69	3.81981e-65	-0.266455
SCNN1A	0.556	0.667	4.87361e-66	1.74592e-61	-0.266635
PLS1	0.907	0.925	1.33539e-51	4.78391e-47	-0.267257
CDK19	0.518	0.654	7.10007e-68	2.54353e-63	-0.267908
PPP1R16A	0.581	0.673	6.72943e-58	2.41075e-53	-0.269268
B2M	0.994	0.991	2.89184e-63	1.03597e-58	-0.270193
MVP	0.663	0.754	3.31232e-74	1.1866e-69	-0.270593
SERPINB1	0.989	0.985	8.99057e-92	3.22078e-87	-0.271203
REP15	0.029	0.134	1.08699e-52	3.89404e-48	-0.271257
KLF4	0.445	0.587	2.10016e-67	7.52363e-63	-0.272703
SERPINA1	0.07	0.175	7.26544e-44	2.60277e-39	-0.27359
KLF6	0.584	0.677	9.12428e-48	3.26868e-43	-0.273669
FLNB	0.927	0.918	4.41859e-31	1.58292e-26	-0.274477
PBK	0.423	0.477	3.41544e-30	1.22355e-25	-0.274793
WASF2	0.893	0.906	4.33872e-78	1.5543e-73	-0.274885
KIF14	0.225	0.316	2.40835e-35	8.62769e-31	-0.275375
CDH17	0.894	0.914	7.05017e-55	2.52565e-50	-0.275385
H2AC20	0.47	0.505	1.47835e-11	5.29605e-07	-0.276232
ANXA1	0.367	0.481	6.68486e-39	2.39479e-34	-0.278154
TMSB4X	0.998	0.996	9.84121e-74	3.52552e-69	-0.282096
GNE	0.549	0.639	7.32753e-43	2.62501e-38	-0.282424
PNRC1	0.351	0.565	4.00473e-115	1.43466e-110	-0.28437
CCNA2	0.36	0.426	1.8519e-33	6.63424e-29	-0.285419
CLIC3	0.114	0.25	5.60529e-56	2.00804e-51	-0.286768
ID2	0.655	0.73	3.35276e-52	1.20109e-47	-0.286827
QSOX1	0.689	0.764	9.21119e-64	3.29982e-59	-0.2879
HSPA5	0.844	0.876	1.96684e-31	7.046e-27	-0.288117
CAST	0.979	0.975	2.16786e-68	7.76613e-64	-0.290585
CDKN1A	0.446	0.575	5.18553e-62	1.85767e-57	-0.292393
SPINT2	0.98	0.972	6.49503e-95	2.32678e-90	-0.293342
UGP2	0.719	0.787	2.67061e-60	9.5672e-56	-0.293689
HMGCR	0.729	0.794	9.49435e-55	3.40125e-50	-0.29437
ST3GAL4	0.516	0.608	3.97995e-50	1.42578e-45	-0.294891
TPM1	0.929	0.937	3.84104e-51	1.37601e-46	-0.295143
MYL12A	0.948	0.955	2.51559e-90	9.01184e-86	-0.295567
FOS	0.642	0.709	2.86159e-38	1.02514e-33	-0.296719
S100A11	0.987	0.984	3.25102e-39	1.16465e-34	-0.29882
TMEM59	0.826	0.873	3.89485e-84	1.39529e-79	-0.304535
HMGCS2	0.777	0.769	2.70563e-19	9.69266e-15	-0.306435
MUC13	0.59	0.669	6.03325e-50	2.16135e-45	-0.306573
OLMALINC	0.28	0.459	2.46113e-84	8.81676e-80	-0.307507
CBLB	0.634	0.743	3.28933e-67	1.17837e-62	-0.308295
SLC6A8	0.13	0.249	9.09544e-45	3.25835e-40	-0.311473
ENSG00000259354	0.49	0.585	1.1537e-40	4.13301e-36	-0.31277
ACTG1	0.998	0.994	1.46122e-166	5.23468e-162	-0.313859
CYP3A5	0.303	0.438	3.40311e-51	1.21913e-46	-0.320753
MXD1	0.393	0.514	6.37833e-49	2.28497e-44	-0.32233
GLRX	0.604	0.703	3.20285e-65	1.14739e-60	-0.322607
LMNA	0.95	0.951	2.81804e-109	1.00953e-104	-0.322649
SEC61G	0.923	0.94	3.36788e-86	1.20651e-81	-0.322666
SLC11A2	0.569	0.626	1.46266e-21	5.23985e-17	-0.323302
GAPDH	0.999	0.999	1.75723e-124	6.29509e-120	-0.323345
CCNB2	0.386	0.504	8.95288e-62	3.20728e-57	-0.324035
SMIM14	0.694	0.754	1.03781e-52	3.71787e-48	-0.325799
KPNA2	0.392	0.467	4.62753e-32	1.65777e-27	-0.326623
AURKA	0.426	0.523	4.20071e-52	1.50486e-47	-0.326796
NPSR1-AS1	0.386	0.488	3.60262e-27	1.2906e-22	-0.328393
TSPAN1	0.883	0.894	1.62822e-55	5.83295e-51	-0.328456
GTSE1	0.177	0.339	1.71347e-77	6.13833e-73	-0.32924
MARCKS	0.925	0.935	1.73879e-114	6.22902e-110	-0.332983
GPRC5A	0.593	0.644	2.05228e-25	7.35208e-21	-0.333407
CDC42EP5	0.95	0.951	3.57093e-109	1.27925e-104	-0.334652
FDPS	0.971	0.957	1.50518e-26	5.39214e-22	-0.334689
ST6GALNAC1	0.836	0.828	2.15704e-14	7.72737e-10	-0.335376
UBE2H	0.777	0.849	7.28639e-99	2.61028e-94	-0.335873
SMIM2-AS1	0.233	0.407	2.18529e-77	7.82859e-73	-0.337109
COL17A1	0.433	0.524	2.11768e-39	7.58637e-35	-0.338032
PRELID2	0.913	0.912	1.78026e-35	6.3776e-31	-0.340889
DDIT4	0.905	0.919	1.36888e-50	4.90386e-46	-0.34146
CEP55	0.319	0.434	7.94178e-58	2.84506e-53	-0.341499
CLDN4	0.845	0.881	8.24336e-81	2.9531e-76	-0.344016
EIF1	0.993	0.991	1.08276e-201	3.87887e-197	-0.345254
TUBA1C	0.874	0.881	6.81953e-64	2.44303e-59	-0.349264
WSB1	0.621	0.748	5.1376e-109	1.84049e-104	-0.350173
BCAS1	0.13	0.284	1.1506e-69	4.12189e-65	-0.351814
H1-0	0.487	0.679	4.58301e-128	1.64182e-123	-0.354362
ERO1A	0.79	0.811	5.06938e-39	1.81605e-34	-0.355088
C15orf48	0.885	0.861	3.97746e-13	1.42488e-08	-0.357195
LDHA	0.991	0.99	2.53432e-83	9.07896e-79	-0.358893
BIRC5	0.428	0.56	3.51717e-82	1.25999e-77	-0.359249
EMP1	0.173	0.297	7.78474e-46	2.78881e-41	-0.359709
PLK1	0.138	0.35	6.72453e-120	2.409e-115	-0.360295
CSTB	0.99	0.982	6.25058e-65	2.23921e-60	-0.361929
JPT1	0.929	0.93	1.25099e-97	4.48154e-93	-0.363209
TDP2	0.806	0.854	1.54652e-80	5.54027e-76	-0.366676
HMGCS1	0.657	0.691	1.0541e-19	3.77622e-15	-0.368378
AKR1C3	0.798	0.821	3.58052e-34	1.28268e-29	-0.369814
CDKN3	0.586	0.626	9.57947e-48	3.43175e-43	-0.371634
PLOD2	0.556	0.624	3.13654e-39	1.12363e-34	-0.37384
CDA	0.237	0.383	3.33401e-61	1.19437e-56	-0.37426
ANXA2	0.989	0.982	8.91372e-94	3.19325e-89	-0.3784
LIMA1	0.945	0.953	3.23586e-60	1.15921e-55	-0.37899
AKR1B10	0.495	0.576	4.29617e-33	1.53906e-28	-0.3819
CDC20	0.201	0.421	2.49822e-124	8.94961e-120	-0.387457
CLIC1	0.982	0.981	3.28502e-172	1.17683e-167	-0.389782
RIOK3	0.644	0.758	1.09286e-93	3.91507e-89	-0.391875
MSMO1	0.642	0.715	1.28549e-45	4.60514e-41	-0.392702
ANKRD37	0.223	0.379	3.68141e-66	1.31883e-61	-0.392705
P4HA1	0.798	0.833	8.55362e-59	3.06425e-54	-0.393457
GDF15	0.737	0.756	1.53941e-21	5.51478e-17	-0.394221
ELF3	0.899	0.92	6.59728e-114	2.36341e-109	-0.40103
FAM13A	0.644	0.701	1.544e-35	5.53122e-31	-0.404625
ID1	0.931	0.946	2.34563e-100	8.40298e-96	-0.412621
KDM5B	0.595	0.759	1.88677e-160	6.75917e-156	-0.413066
INSIG1	0.496	0.585	1.76388e-40	6.31891e-36	-0.416063
H4C3	0.964	0.915	1.96178e-33	7.02787e-29	-0.418292
CEACAM5	0.738	0.758	1.53603e-30	5.50267e-26	-0.427313
PRR11	0.37	0.554	2.71227e-126	9.71642e-122	-0.428633
TPX2	0.765	0.666	1.25304e-06	0.0448887	-0.430094
S100A14	0.986	0.985	4.1263e-127	1.47821e-122	-0.433729
CA9	0.586	0.675	5.40537e-58	1.93642e-53	-0.434978
HIF1A-AS3	0.262	0.427	4.36784e-75	1.56474e-70	-0.436126
GSN	0.337	0.47	3.61524e-54	1.29512e-49	-0.438612
ARL6IP1	0.651	0.752	1.22137e-123	4.37545e-119	-0.444759
KRT18	0.995	0.994	2.6906e-174	9.63882e-170	-0.445034
LGALS3	0.998	0.992	5.07869e-77	1.81939e-72	-0.453568
MKNK2	0.545	0.684	1.10102e-100	3.94428e-96	-0.456407
S100P	0.758	0.809	4.55424e-50	1.63151e-45	-0.460181
UBE2C	0.243	0.366	8.0313e-60	2.87713e-55	-0.460647
FDFT1	0.932	0.945	4.6834e-93	1.67778e-88	-0.464872
FXYD3	0.871	0.899	1.42943e-58	5.12079e-54	-0.467477
PHGR1	0.999	0.996	1.51408e-89	5.42404e-85	-0.467865
AHNAK	0.917	0.929	2.15564e-103	7.72238e-99	-0.46825
H1-4	0.625	0.641	2.56894e-13	9.20297e-09	-0.469707
ACSS2	0.661	0.719	5.37645e-43	1.92606e-38	-0.470952
SH3BGRL3	0.959	0.957	2.31829e-113	8.30504e-109	-0.472268
BNIP3L	0.72	0.793	1.35768e-89	4.86375e-85	-0.477212
ASPM	0.407	0.433	7.47542e-26	2.678e-21	-0.477856
BNIP3	0.858	0.878	9.24867e-74	3.31325e-69	-0.48197
TCF7L2	0.969	0.961	1.25128e-94	4.48258e-90	-0.482702
H1-2	0.648	0.705	3.87185e-33	1.38705e-28	-0.485035
FAM162A	0.974	0.969	4.75358e-97	1.70292e-92	-0.487819
NXPE1	0.448	0.545	2.56282e-46	9.18103e-42	-0.491735
IFI27	0.664	0.705	1.90275e-19	6.81642e-15	-0.497974
RIN2	0.729	0.799	3.92928e-82	1.40762e-77	-0.510875
S100A6	0.999	0.999	3.22633e-163	1.1558e-158	-0.512765
PLIN2	0.88	0.883	3.87216e-49	1.38716e-44	-0.521672
PTPRR	0.191	0.376	4.02268e-89	1.44108e-84	-0.523251
TUBB4B	0.914	0.884	5.02165e-41	1.79896e-36	-0.529475
S100A10	0.995	0.987	4.97812e-79	1.78336e-74	-0.543251
CENPE	0.339	0.471	2.64379e-80	9.47112e-76	-0.54412
PGK1	0.976	0.974	4.05976e-102	1.45437e-97	-0.558696
DLGAP5	0.217	0.436	3.37204e-136	1.208e-131	-0.564301
C4orf3	0.86	0.894	2.69853e-98	9.66721e-94	-0.567872
UBC	0.963	0.976	3.00422e-274	1.07623e-269	-0.568326
EGLN3	0.722	0.788	7.78196e-87	2.78781e-82	-0.575898
SCD	0.845	0.843	5.81112e-41	2.08178e-36	-0.586356
MKI67	0.766	0.677	1.62373e-22	5.81684e-18	-0.59034
RETNLB	0.221	0.299	2.44669e-20	8.76503e-16	-0.592054
LGALS4	0.997	0.996	1.30926e-139	4.6903e-135	-0.601455
NDRG1	0.271	0.464	4.93641e-105	1.76842e-100	-0.608108
CKS2	0.669	0.724	7.02824e-92	2.5178e-87	-0.609922
AGR2	0.996	0.989	1.11976e-55	4.01143e-51	-0.613492
LGALS1	0.168	0.362	3.15236e-98	1.1293e-93	-0.61375
TFF1	0.214	0.377	9.8381e-72	3.5244e-67	-0.617034
UBE2S	0.676	0.705	3.27738e-83	1.17409e-78	-0.626339
HMMR	0.344	0.486	2.16451e-93	7.75414e-89	-0.633259
CCNB1	0.518	0.59	4.75082e-72	1.70193e-67	-0.640148
H1-5	0.577	0.455	2.15748e-07	0.00772897	-0.642551
KRT8	0.987	0.988	2.63539e-194	9.441e-190	-0.672241
PTTG1	0.59	0.732	4.19496e-178	1.5028e-173	-0.777117
CKB	0.997	0.997	1.14841e-90	4.11407e-86	-0.786549
CLCA1	0.082	0.131	1.93752e-13	6.94096e-09	-0.843005
TOP2A	0.609	0.601	1.58637e-41	5.68299e-37	-0.853745
REG4	0.216	0.364	3.21287e-65	1.15098e-60	-0.871532
NEAT1	0.966	0.963	2.33975e-79	8.38192e-75	-0.92097
KRT19	0.972	0.98	3.65552e-199	1.30955e-194	-0.942409
FABP1	0.999	0.999	1.06482e-59	3.81461e-55	-0.984533
CENPF	0.674	0.698	4.56645e-113	1.63588e-108	-0.994194
SPINK4	0.174	0.278	8.21817e-38	2.94408e-33	-0.996388
KRT20	0.149	0.37	5.86138e-127	2.09978e-122	-1.10257
MUC2	0.255	0.34	1.66516e-27	5.96527e-23	-1.37746
FCGBP	0.368	0.446	2.89292e-28	1.03636e-23	-1.65667
TFF3	0.873	0.914	5.74309e-147	2.0574e-142	-2.03653
ZG16	0.317	0.408	1.67294e-29	5.99313e-25	-2.14055

## Sheet: TA1
gene	pct.1	pct.2	p_val	p_val_adj	avg_log2FC
TOP2A	0.996	0.551	0	0	2.07446
CENPF	0.995	0.658	0	0	1.74396
H4C3	0.981	0.911	0	0	1.6473
MKI67	0.996	0.645	0	0	1.58381
TPX2	0.992	0.633	0	0	1.48444
HMMR	0.983	0.41	0	0	1.46204
ASPM	0.973	0.362	0	0	1.45418
UBE2C	0.966	0.278	0	0	1.43465
CENPE	0.968	0.396	0	0	1.42896
HMGB2	0.997	0.71	0	0	1.42547
H1-5	0.855	0.415	0	0	1.36107
CKS2	0.992	0.685	0	0	1.34733
TUBB4B	0.997	0.873	0	0	1.34202
KPNA2	0.948	0.399	0	0	1.28898
DLGAP5	0.976	0.347	0	0	1.27749
CCNB1	0.982	0.533	0	0	1.25093
UBE2S	0.982	0.667	0	0	1.21669
CDK1	0.957	0.293	0	0	1.20831
ANLN	0.962	0.476	0	0	1.2045
LINC01572	0.97	0.577	0	0	1.16841
KIF20B	0.978	0.582	0	0	1.13351
KIF14	0.929	0.229	0	0	1.1273
SMC4	0.987	0.679	0	0	1.12686
CDCA2	0.936	0.28	0	0	1.09919
KNL1	0.951	0.357	0	0	1.09549
GTSE1	0.922	0.25	0	0	1.08095
AURKA	0.953	0.459	0	0	1.06154
SGO2	0.946	0.392	0	0	1.05881
SCLT1	0.945	0.599	0	0	1.02923
PLK1	0.925	0.258	0	0	1.02671
H1-4	0.829	0.616	0	0	1.01866
CKAP2	0.945	0.453	0	0	1.01493
CIT	0.929	0.382	0	0	1.00157
ECT2	0.981	0.7	0	0	1.00058
TUBA1C	0.991	0.866	0	0	0.999254
CKAP5	0.969	0.653	0	0	0.994848
KIF11	0.947	0.377	0	0	0.990645
CKS1B	0.976	0.697	0	0	0.984941
KIF2C	0.917	0.25	0	0	0.957129
CDKN3	0.969	0.579	0	0	0.946874
H1-2	0.858	0.681	0	0	0.942561
KIF4A	0.926	0.337	0	0	0.938804
PTTG1	0.984	0.687	0	0	0.93423
NDC80	0.914	0.27	0	0	0.932989
PRR11	0.943	0.488	0	0	0.930861
DIAPH3	0.947	0.419	0	0	0.925065
CCNA2	0.929	0.356	0	0	0.91096
KIF23	0.899	0.239	0	0	0.907462
DEPDC1	0.888	0.249	0	0	0.903573
CEP55	0.919	0.362	0	0	0.902196
BUB1B	0.912	0.328	0	0	0.867676
PBK	0.942	0.413	0	0	0.861352
BUB1	0.894	0.271	0	0	0.860277
TACC3	0.916	0.379	0	0	0.841114
CDCA8	0.908	0.332	0	0	0.833428
TUBA1B	0.998	0.941	0	0	0.829373
GPSM2	0.954	0.665	0	0	0.825968
CCDC18	0.913	0.46	0	0	0.821542
TUBB	0.997	0.932	0	0	0.815091
MIS18BP1	0.968	0.705	0	0	0.813813
BIRC5	0.942	0.499	0	0	0.80758
CENPA	0.859	0.222	0	0	0.794891
NCAPG	0.889	0.306	0	0	0.794839
CCNB2	0.925	0.439	0	0	0.789553
HP1BP3	0.988	0.861	0	0	0.787832
RACGAP1	0.904	0.357	0	0	0.787587
ARL6IP1	0.959	0.716	0	0	0.786371
PIF1	0.777	0.088	0	0	0.782374
HJURP	0.86	0.209	0	0	0.778966
KIF18A	0.84	0.218	0	0	0.767461
TTK	0.867	0.239	0	0	0.766661
TMPO	0.977	0.787	0	0	0.763371
CDC25C	0.832	0.231	0	0	0.755618
NUF2	0.869	0.29	0	0	0.743724
NEK2	0.857	0.264	0	0	0.742238
CCNF	0.824	0.194	0	0	0.737677
STMN1	0.981	0.763	0	0	0.735212
KIF15	0.875	0.306	0	0	0.733932
G2E3	0.897	0.457	0	0	0.727057
KIF18B	0.815	0.209	0	0	0.723646
KNSTRN	0.867	0.318	0	0	0.717877
INCENP	0.839	0.255	0	0	0.714838
AURKB	0.857	0.262	0	0	0.712708
RRM2	0.953	0.568	0	0	0.707145
CDC20	0.864	0.344	0	0	0.704558
DBF4	0.922	0.547	0	0	0.703929
LBR	0.992	0.937	0	0	0.702058
GAS2L3	0.876	0.51	0	0	0.700555
BUB3	0.941	0.627	0	0	0.697315
KIFC1	0.841	0.249	0	0	0.690656
RAD21	0.986	0.881	0	0	0.685659
NCAPD2	0.912	0.536	0	0	0.680206
H1-3	0.748	0.5	0	0	0.676905
DEPDC1B	0.856	0.339	0	0	0.674492
JPT1	0.992	0.922	0	0	0.669808
CALM2	0.998	0.97	0	0	0.663719
PARPBP	0.88	0.449	0	0	0.657455
FAM83D	0.781	0.194	0	0	0.644354
MAD2L1	0.928	0.53	0	0	0.642244
CENPW	0.972	0.723	0	0	0.639325
CKAP2L	0.781	0.192	0	0	0.635085
H2AC20	0.704	0.476	1.08491e-293	3.88659e-289	0.628857
CDCA3	0.794	0.192	0	0	0.617672
SMC2	0.95	0.648	0	0	0.617657
H2AX	0.833	0.353	0	0	0.612522
RGS3	0.845	0.447	0	0	0.600617
H2AZ1	0.998	0.982	0	0	0.595749
ARHGAP11A	0.801	0.258	0	0	0.593113
PRC1	0.799	0.27	0	0	0.579922
SPC25	0.823	0.311	0	0	0.578575
H3C2	0.631	0.18	0	0	0.576229
ANP32E	0.944	0.688	0	0	0.565796
UBE2T	0.891	0.505	0	0	0.556405
NUCKS1	0.994	0.961	0	0	0.554265
LMNB1	0.94	0.655	0	0	0.547273
DTYMK	0.934	0.637	0	0	0.538084
CEP70	0.87	0.61	0	0	0.536726
SGO1	0.77	0.244	0	0	0.533396
NCAPH	0.772	0.259	0	0	0.525887
MTHFD2	0.965	0.829	0	0	0.525022
KIF22	0.874	0.524	0	0	0.524874
MELK	0.825	0.37	0	0	0.520232
POLQ	0.802	0.331	0	0	0.514179
DLEU2	0.907	0.634	0	0	0.508711
RTKN2	0.789	0.324	0	0	0.506903
UBALD2	0.831	0.467	0	0	0.502774
CEP128	0.755	0.312	0	0	0.50069
BRD8	0.783	0.366	0	0	0.498663
CENPI	0.697	0.218	0	0	0.496644
HCCS-DT	0.604	0.204	0	0	0.496229
NDE1	0.774	0.356	0	0	0.492389
TNFAIP8L1	0.72	0.263	0	0	0.491511
STIL	0.806	0.428	0	0	0.488878
RANGAP1	0.811	0.398	0	0	0.48426
TTF2	0.827	0.438	0	0	0.483427
KIAA0586	0.816	0.473	0	0	0.477916
IQGAP3	0.707	0.237	0	0	0.477557
BORA	0.683	0.191	0	0	0.470314
NEURL1B	0.686	0.233	0	0	0.470195
PHGDH	0.956	0.817	0	0	0.469714
UBC	0.995	0.973	0	0	0.469465
CDC27	0.902	0.668	0	0	0.46426
H2AC17	0.617	0.252	0	0	0.463652
PSAT1	0.952	0.784	0	0	0.462857
SHCBP1	0.713	0.219	0	0	0.457311
RANBP1	0.981	0.868	0	0	0.452988
C21orf58	0.763	0.356	0	0	0.452041
PHACTR4	0.956	0.821	0	0	0.447523
CDK5RAP2	0.864	0.573	0	0	0.446862
FOXM1	0.761	0.324	0	0	0.445988
PCLAF	0.959	0.766	0	0	0.444708
H2AC14	0.552	0.177	0	0	0.4425
HMGB1	0.999	0.989	0	0	0.439463
MZT1	0.888	0.61	0	0	0.438843
SRSF3	0.993	0.951	0	0	0.438609
CDCA7	0.897	0.738	1.35301e-260	4.84701e-256	0.437074
CDC25B	0.781	0.431	0	0	0.436319
ARHGEF39	0.704	0.269	0	0	0.43026
SPAG5	0.673	0.192	0	0	0.429745
SMC1A	0.905	0.651	0	0	0.428938
LCORL	0.926	0.779	1.4058e-292	5.03613e-288	0.426134
CIP2A	0.708	0.24	0	0	0.425768
SAPCD2	0.745	0.349	0	0	0.424384
SKA2	0.884	0.606	0	0	0.422676
APOLD1	0.514	0.122	0	0	0.42218
NSD2	0.95	0.782	0	0	0.420705
DCAF7	0.88	0.649	0	0	0.420395
PSRC1	0.626	0.136	0	0	0.416365
SPDL1	0.687	0.263	0	0	0.413486
ESCO2	0.734	0.289	0	0	0.411802
GEN1	0.723	0.316	0	0	0.409526
H3C8	0.557	0.168	0	0	0.408411
SARS1	0.977	0.918	0	0	0.406278
UACA	0.918	0.723	0	0	0.40565
MIR924HG	0.879	0.53	0	0	0.40531
FBXO5	0.657	0.222	0	0	0.404931
ALPK1	0.743	0.461	0	0	0.402743
NCAPD3	0.822	0.495	0	0	0.399325
SAP30	0.723	0.356	0	0	0.398484
CEP192	0.877	0.661	2.7544e-307	9.86738e-303	0.398135
ZRANB3	0.842	0.595	1.19497e-285	4.28087e-281	0.394165
RAD51AP1	0.731	0.314	0	0	0.393982
MPHOSPH9	0.783	0.447	0	0	0.393608
H1-10	0.85	0.609	2.57194e-300	9.21373e-296	0.392717
HMGB3	0.913	0.712	0	0	0.392023
NUSAP1	0.606	0.132	0	0	0.391101
MIS18A	0.822	0.5	0	0	0.390978
GOT1	0.889	0.662	0	0	0.390609
RHEB	0.947	0.795	0	0	0.389767
CNTRL	0.685	0.337	0	0	0.38949
KIF20A	0.573	0.104	0	0	0.38733
SMC3	0.943	0.768	0	0	0.387251
KMT5A	0.775	0.443	0	0	0.386602
ODF2	0.679	0.294	0	0	0.386246
MAP3K20	0.894	0.693	4.09012e-238	1.46525e-233	0.381649
HNRNPAB	0.989	0.945	2.6146e-295	9.36653e-291	0.380758
CBX5	0.956	0.797	0	0	0.379906
HMGN2	0.988	0.923	1.12011e-272	4.01267e-268	0.379617
ANKRD11	0.985	0.931	1.03992e-266	3.72541e-262	0.379054
SFPQ	0.965	0.855	3.86007e-286	1.38283e-281	0.378406
POC1A	0.744	0.371	0	0	0.377477
ZMYM1	0.727	0.377	0	0	0.376375
VRK1	0.854	0.536	0	0	0.375834
R3HDM1	0.939	0.803	1.31236e-239	4.7014e-235	0.371596
LMNB2	0.799	0.486	0	0	0.369987
NDC1	0.823	0.546	0	0	0.368756
NFIA	0.949	0.84	8.57751e-183	3.07281e-178	0.365377
ZWINT	0.755	0.375	0	0	0.364972
TROAP	0.672	0.288	0	0	0.364659
CMSS1	0.862	0.629	8.37338e-237	2.99968e-232	0.362925
NEIL3	0.596	0.154	0	0	0.362207
DDX10	0.805	0.559	3.09497e-271	1.10874e-266	0.359819
NCAPG2	0.759	0.392	0	0	0.358794
EZH2	0.894	0.654	5.98341e-291	2.1435e-286	0.357633
NUP98	0.857	0.639	2.29567e-298	8.224e-294	0.357233
HNRNPUL1	0.946	0.818	1.82456e-298	6.5363e-294	0.357115
SPATA5	0.741	0.449	6.25282e-296	2.24001e-291	0.355903
XPO1	0.959	0.845	1.20176e-286	4.30518e-282	0.35335
H2AZ2	0.974	0.882	4.4952e-295	1.61036e-290	0.349815
FBXL5	0.899	0.715	1.30269e-273	4.66675e-269	0.348188
SASS6	0.74	0.363	0	0	0.347998
CTCF	0.883	0.674	4.88775e-286	1.75099e-281	0.34746
CENPM	0.815	0.518	0	0	0.347023
STAG1	0.949	0.814	2.12817e-223	7.62394e-219	0.346814
H2AC16	0.491	0.159	0	0	0.346551
RNF157	0.778	0.52	1.76619e-265	6.32721e-261	0.345997
RBM8A	0.939	0.794	2.06599e-281	7.40119e-277	0.345534
CSE1L	0.904	0.696	2.71946e-282	9.74218e-278	0.343698
TIMM10	0.929	0.756	1.36867e-262	4.90312e-258	0.343405
HNRNPDL	0.957	0.857	3.10143e-225	1.11106e-220	0.341359
MTHFD1L	0.932	0.794	2.28753e-172	8.19483e-168	0.337489
CCDC88A	0.715	0.479	7.59452e-221	2.72066e-216	0.337427
PPP2R5E	0.951	0.842	2.37688e-241	8.51493e-237	0.336939
USP1	0.884	0.628	7.88266e-283	2.82388e-278	0.336622
HSPA8	0.977	0.915	1.14576e-169	4.10456e-165	0.33478
PLEKHA5	0.957	0.865	5.02714e-190	1.80092e-185	0.334635
SLC3A2	0.945	0.808	1.72023e-203	6.16256e-199	0.334414
SMOC2	0.658	0.489	2.76299e-89	9.89815e-85	0.334329
TYMS	0.882	0.62	1.36869e-282	4.90321e-278	0.332829
IARS1	0.969	0.872	5.14577e-224	1.84342e-219	0.332669
RFC3	0.756	0.413	0	0	0.33223
DESI2	0.89	0.706	6.32178e-253	2.26471e-248	0.33205
SKA3	0.629	0.235	0	0	0.332003
BRCA2	0.74	0.366	0	0	0.331647
ENSG00000227598	0.635	0.284	0	0	0.33044
SCMH1	0.916	0.758	8.31206e-197	2.97771e-192	0.329917
FANCI	0.823	0.478	0	0	0.32974
SMTN	0.674	0.338	0	0	0.328496
EXPH5	0.843	0.629	3.17699e-237	1.13812e-232	0.328228
RSRC1	0.882	0.699	4.37942e-239	1.56888e-234	0.327007
OIP5	0.63	0.266	0	0	0.32657
LYAR	0.847	0.601	1.05143e-242	3.76663e-238	0.326454
EXOSC8	0.908	0.723	1.40135e-242	5.02019e-238	0.325374
SNRPD1	0.988	0.926	5.72785e-243	2.05195e-238	0.32454
RRM1	0.884	0.644	4.7063e-254	1.68599e-249	0.32352
EPRS1	0.989	0.951	1.87218e-224	6.70689e-220	0.31945
ATL2	0.775	0.506	9.21188e-303	3.30006e-298	0.318792
WDPCP	0.658	0.388	4.63653e-271	1.66099e-266	0.316742
CEP152	0.703	0.389	0	0	0.316453
HSPA9	0.973	0.91	1.51122e-209	5.41381e-205	0.315948
MXD3	0.533	0.149	0	0	0.3159
DDX39A	0.831	0.568	2.77401e-286	9.93762e-282	0.315854
PIMREG	0.526	0.135	0	0	0.315668
PKP4	0.93	0.788	1.08732e-187	3.89523e-183	0.315566
POU2F1	0.843	0.633	9.96516e-181	3.56992e-176	0.311673
EIF4EBP1	0.978	0.91	1.60204e-180	5.73915e-176	0.309858
PLCH1	0.838	0.652	6.09597e-186	2.18382e-181	0.308202
TK1	0.866	0.625	3.02694e-242	1.08437e-237	0.30791
DEK	0.996	0.969	3.63521e-254	1.30228e-249	0.307028
CEP350	0.922	0.783	4.75425e-212	1.70316e-207	0.306812
PCM1	0.959	0.864	3.94381e-215	1.41283e-210	0.306145
NR6A1	0.963	0.875	1.38488e-137	4.96119e-133	0.306009
MDC1	0.622	0.284	0	0	0.305619
EMC9	0.795	0.542	8.02692e-258	2.87556e-253	0.305552
ILF2	0.952	0.807	3.73568e-211	1.33827e-206	0.305294
LINC01515	0.767	0.572	3.19015e-141	1.14284e-136	0.304822
PTGES3	0.997	0.982	9.39251e-276	3.36477e-271	0.303719
DNMT1	0.9	0.654	7.17021e-219	2.56866e-214	0.303562
CENPC	0.721	0.448	1.47692e-288	5.29092e-284	0.301428
H2AC12	0.513	0.199	0	0	0.300809
DBF4B	0.551	0.172	0	0	0.300778
KIAA1328	0.767	0.547	5.23666e-177	1.87598e-172	0.300273
CEP295	0.718	0.432	1.3085e-294	4.68756e-290	0.298403
MRPL51	0.984	0.928	4.96998e-217	1.78044e-212	0.298286
SRGAP2	0.479	0.106	0	0	0.298053
RAN	0.994	0.968	3.26899e-209	1.17108e-204	0.297369
CENPK	0.843	0.53	3.07068e-280	1.10004e-275	0.296294
RAD23A	0.947	0.836	5.43585e-194	1.94734e-189	0.295325
TCOF1	0.739	0.442	1.79345e-272	6.42485e-268	0.293828
H3-3B	0.995	0.976	5.01628e-225	1.79703e-220	0.292329
RTTN	0.683	0.378	4.10872e-297	1.47191e-292	0.292311
CCDC150	0.525	0.154	0	0	0.291942
ANP32B	0.994	0.97	1.52923e-225	5.4783e-221	0.291588
LSM8	0.913	0.752	8.59482e-199	3.07901e-194	0.29054
HNRNPA3	0.997	0.974	1.07534e-215	3.8523e-211	0.290417
DUT	0.934	0.749	3.47381e-200	1.24446e-195	0.288655
SS18	0.684	0.442	2.13255e-234	7.63966e-230	0.288377
CDCA5	0.609	0.235	0	0	0.2879
CCDC77	0.563	0.21	0	0	0.286528
RNF26	0.588	0.239	0	0	0.285532
FANCD2	0.646	0.291	0	0	0.285365
CHEK2	0.674	0.381	1.92511e-302	6.89652e-298	0.284956
DCP2	0.734	0.479	2.02277e-246	7.24637e-242	0.284055
ASCL2	0.916	0.767	1.2629e-137	4.52423e-133	0.282281
PHIP	0.911	0.757	4.46176e-182	1.59838e-177	0.28204
REEP4	0.658	0.343	0	0	0.281261
KANTR	0.742	0.501	2.74807e-210	9.84469e-206	0.280221
LIN9	0.686	0.394	4.8389e-293	1.73349e-288	0.279668
NCL	0.997	0.978	8.01084e-149	2.8698e-144	0.278979
ADGRE5	0.878	0.708	3.34574e-166	1.19858e-161	0.278911
GARS1	0.964	0.877	1.1008e-159	3.94352e-155	0.277479
BARD1	0.766	0.471	4.93535e-259	1.76804e-254	0.27739
PHTF2	0.676	0.381	1.92717e-291	6.9039e-287	0.276364
H2AC11	0.476	0.185	0	0	0.27548
HSP90AA1	0.995	0.982	7.50179e-172	2.68744e-167	0.275477
PCNT	0.732	0.479	7.19557e-240	2.57774e-235	0.275445
DDX21	0.951	0.861	8.61297e-139	3.08551e-134	0.275273
NUP107	0.789	0.537	1.71199e-230	6.13302e-226	0.275159
CBX1	0.872	0.684	5.32831e-206	1.90882e-201	0.274006
TBC1D31	0.576	0.27	0	0	0.273338
ATF7IP	0.838	0.638	2.30091e-174	8.24279e-170	0.272544
ERH	0.965	0.871	3.78589e-176	1.35626e-171	0.272073
CEP57	0.904	0.759	3.34318e-183	1.19766e-178	0.271471
SKA1	0.515	0.143	0	0	0.27098
TDP1	0.656	0.353	0	0	0.269259
ESPL1	0.478	0.108	0	0	0.26857
ASXL1	0.825	0.622	3.30873e-191	1.18532e-186	0.26759
EIF1	0.998	0.99	1.48582e-204	5.32279e-200	0.267336
TPR	0.973	0.905	5.17627e-182	1.85435e-177	0.267124
SYNE2	0.972	0.898	3.67345e-135	1.31598e-130	0.266645
CEP57L1	0.649	0.354	1.27012e-293	4.55009e-289	0.266532
TAF15	0.981	0.93	4.73195e-158	1.69517e-153	0.264675
HELLPAR	0.47	0.15	0	0	0.26419
CENPJ	0.583	0.249	0	0	0.26154
PSIP1	0.846	0.638	1.16373e-170	4.16894e-166	0.261427
SRSF7	0.971	0.888	2.75596e-149	9.87294e-145	0.260619
CCDC34	0.868	0.696	6.75868e-157	2.42123e-152	0.26008
XRCC5	0.989	0.949	6.83306e-167	2.44787e-162	0.25974
ORC6	0.704	0.376	1.42664e-305	5.1108e-301	0.259492
TENT4A	0.666	0.402	2.22132e-248	7.95767e-244	0.259058
WEE1	0.685	0.432	5.455e-223	1.9542e-218	0.258827
RCCD1	0.625	0.328	8.71093e-308	3.1206e-303	0.25832
CENPU	0.738	0.426	4.85618e-261	1.73968e-256	0.258265
WBP11	0.882	0.703	7.47015e-190	2.67611e-185	0.257668
TARS1	0.964	0.891	1.53873e-160	5.51235e-156	0.257288
EPHB3	0.756	0.572	1.35276e-111	4.84613e-107	0.256177
TESC	0.778	0.642	3.76727e-72	1.34959e-67	0.255464
ILF3	0.947	0.834	9.2249e-172	3.30473e-167	0.254668
TICRR	0.486	0.158	0	0	0.253933
TOMM70	0.869	0.693	1.26042e-183	4.51533e-179	0.2537
RBMX	0.967	0.894	6.71729e-153	2.4064e-148	0.25291
LONP1	0.898	0.748	9.15e-166	3.2779e-161	0.252713
STARD13	0.862	0.693	2.12268e-121	7.60428e-117	0.251433
PSPC1	0.865	0.693	1.81213e-172	6.49176e-168	0.251264
FAM114A1	0.405	0.531	2.45155e-80	8.78242e-76	-0.25001
QSOX1	0.749	0.759	1.23492e-55	4.42398e-51	-0.250472
MCM6	0.333	0.455	5.94204e-77	2.12868e-72	-0.252466
FAM162A	0.979	0.968	8.61773e-52	3.08722e-47	-0.252484
EMP1	0.259	0.291	3.30594e-08	0.00118432	-0.253903
ABLIM1	0.939	0.912	3.92243e-57	1.40517e-52	-0.254467
SMIM2-AS1	0.318	0.402	1.03299e-36	3.70059e-32	-0.256093
ERO1A	0.825	0.807	5.44795e-25	1.95168e-20	-0.25622
RIOK3	0.76	0.747	3.55365e-30	1.27306e-25	-0.258071
GABPB1-AS1	0.632	0.695	1.04874e-72	3.75699e-68	-0.258199
CEACAM1	0.246	0.376	6.34743e-68	2.2739e-63	-0.258536
SNORC	0.77	0.782	5.75167e-62	2.06048e-57	-0.258782
SELENOW	0.983	0.972	7.06691e-140	2.53165e-135	-0.259006
UBE2H	0.842	0.843	2.89677e-64	1.03774e-59	-0.259141
CD63	0.989	0.976	7.51946e-84	2.69377e-79	-0.26032
CLMN	0.794	0.781	3.89166e-36	1.39415e-31	-0.263582
MSMO1	0.691	0.711	1.00809e-25	3.61137e-21	-0.266028
INSIG1	0.56	0.58	6.50452e-15	2.33018e-10	-0.266272
MXD1	0.453	0.511	2.69711e-30	9.66213e-26	-0.270151
MT-RNR1	0.999	0.997	2.11382e-151	7.57255e-147	-0.271233
PLOD2	0.565	0.626	7.16801e-36	2.56787e-31	-0.273673
CADPS	0.589	0.656	2.76741e-44	9.91396e-40	-0.274591
ALDH1A1	0.533	0.603	1.73183e-51	6.20411e-47	-0.275437
MXD4	0.308	0.519	1.69938e-173	6.08785e-169	-0.276346
SLC6A8	0.155	0.25	4.88439e-41	1.74978e-36	-0.277008
COL17A1	0.479	0.521	7.58844e-25	2.71848e-20	-0.278335
HIF1A-AS3	0.36	0.421	3.71393e-26	1.33048e-21	-0.279044
FBXL17	0.648	0.711	2.96904e-71	1.06363e-66	-0.281206
FLNB	0.95	0.915	1.02172e-29	3.66022e-25	-0.281503
REP15	0.032	0.138	2.70979e-70	9.70754e-66	-0.281797
SRGAP1	0.535	0.64	5.80676e-82	2.08021e-77	-0.283942
CAMK2D	0.867	0.865	1.72733e-47	6.18799e-43	-0.284368
MYO1D	0.958	0.942	4.05864e-65	1.45397e-60	-0.284804
SLC11A2	0.642	0.619	1.92176e-08	0.000688453	-0.285147
MYOF	0.78	0.802	5.89451e-62	2.11165e-57	-0.285883
DANT2	0.645	0.689	2.19624e-59	7.86783e-55	-0.286101
SERPINA1	0.06	0.18	1.62341e-74	5.8157e-70	-0.286139
ST3GAL4	0.533	0.609	2.62994e-63	9.42149e-59	-0.286807
FRYL	0.958	0.951	1.36635e-77	4.89481e-73	-0.28843
LDHA	0.996	0.989	4.77506e-75	1.71062e-70	-0.289263
FBXL20	0.423	0.591	7.06386e-133	2.53056e-128	-0.289778
RABAC1	0.857	0.866	1.33062e-113	4.7668e-109	-0.290651
PCSK7	0.578	0.68	1.5282e-122	5.47461e-118	-0.290778
HSPA5	0.892	0.871	1.36059e-36	4.87418e-32	-0.291814
PDE4D	0.866	0.845	1.10641e-37	3.9636e-33	-0.293534
MKNK2	0.638	0.677	6.44111e-52	2.30746e-47	-0.293922
MSH6	0.34	0.491	6.99774e-112	2.50687e-107	-0.294274
HILPDA	0.611	0.631	1.50345e-29	5.38597e-25	-0.294311
UGDH	0.807	0.822	1.90897e-83	6.83871e-79	-0.294483
GLRX	0.65	0.7	1.36404e-67	4.88653e-63	-0.296683
CKB	0.999	0.997	3.54772e-44	1.27094e-39	-0.301354
CYP3A5	0.347	0.437	7.20536e-46	2.58125e-41	-0.305098
CCND1	0.801	0.825	7.13306e-101	2.55535e-96	-0.30739
LARGE1	0.686	0.744	1.49627e-88	5.36025e-84	-0.307478
CEACAM5	0.802	0.75	1.56039e-08	0.000558993	-0.308368
ASPH	0.925	0.921	2.19882e-80	7.87704e-76	-0.31165
SIDT1	0.555	0.622	9.28003e-61	3.32448e-56	-0.312565
ARL15	0.778	0.806	3.13275e-75	1.12228e-70	-0.313542
LINC00278	0.454	0.592	7.27719e-98	2.60698e-93	-0.313543
ENSG00000259354	0.484	0.589	8.54982e-64	3.06289e-59	-0.323472
CSTB	0.994	0.981	8.74137e-83	3.13151e-78	-0.323877
SLC26A2	0.257	0.317	2.69969e-21	9.67135e-17	-0.32432
PTPRR	0.316	0.367	6.76216e-19	2.42248e-14	-0.330753
CDA	0.246	0.387	1.21175e-74	4.34098e-70	-0.333264
FAM13A	0.67	0.7	3.74647e-35	1.34214e-30	-0.333423
TSEN2	0.851	0.815	2.58031e-19	9.2437e-15	-0.33377
TCF7L2	0.975	0.96	3.79735e-50	1.36036e-45	-0.33703
FXYD3	0.89	0.898	9.25504e-50	3.31552e-45	-0.339064
ATP10B	0.735	0.788	5.52538e-96	1.97941e-91	-0.342209
CCSER1	0.757	0.786	1.18995e-66	4.26287e-62	-0.344649
LGALS1	0.27	0.356	3.46317e-34	1.24065e-29	-0.350328
SELENBP1	0.792	0.798	3.10193e-40	1.11123e-35	-0.366756
S100A14	0.993	0.984	2.46368e-129	8.8259e-125	-0.369036
HMGCS1	0.67	0.691	6.94384e-33	2.48756e-28	-0.370468
ZC3H12B	0.736	0.786	2.56702e-70	9.1961e-66	-0.3724
ST6GALNAC1	0.86	0.825	1.72966e-26	6.19634e-22	-0.377861
BCAS1	0.091	0.294	4.66495e-147	1.67117e-142	-0.380655
SMIM14	0.695	0.756	3.92377e-114	1.40565e-109	-0.386928
PIGZ	0.743	0.804	8.50477e-156	3.04675e-151	-0.391278
RIN2	0.785	0.794	4.66145e-56	1.66992e-51	-0.392144
SLC44A3-AS1	0.734	0.804	5.64434e-139	2.02203e-134	-0.4002
TMTC2	0.73	0.806	8.01287e-143	2.87053e-138	-0.400996
CCND2	0.807	0.842	3.14891e-173	1.12807e-168	-0.402276
EGLN3	0.769	0.785	2.23928e-53	8.02199e-49	-0.40868
FAM3D	0.916	0.916	6.89688e-157	2.47074e-152	-0.412602
C4orf3	0.884	0.893	1.37802e-90	4.93662e-86	-0.424885
PLIN2	0.894	0.882	5.268e-45	1.88721e-40	-0.432244
NDRG1	0.348	0.461	5.37895e-58	1.92695e-53	-0.432647
TFF1	0.304	0.371	9.38088e-24	3.36061e-19	-0.434575
TSPAN1	0.89	0.894	1.97193e-159	7.06424e-155	-0.436587
SH3BGRL3	0.963	0.957	2.52004e-145	9.0278e-141	-0.448795
S100A10	0.994	0.987	5.85083e-101	2.096e-96	-0.472791
GSN	0.327	0.476	1.91863e-104	6.87329e-100	-0.477476
CD24	0.951	0.952	4.51685e-221	1.61812e-216	-0.49064
ACSS2	0.66	0.721	1.75795e-93	6.29769e-89	-0.503349
LIMA1	0.952	0.952	9.89579e-186	3.54507e-181	-0.510604
SYTL2	0.777	0.833	1.34824e-167	4.82993e-163	-0.533352
LGALS3	0.998	0.992	1.71195e-206	6.13288e-202	-0.541502
S100A6	1	0.999	2.86533e-280	1.02648e-275	-0.548866
C15orf48	0.832	0.867	2.22537e-111	7.97218e-107	-0.560939
PHGR1	0.999	0.996	1.44771e-236	5.18627e-232	-0.580363
IFI27	0.652	0.708	1.92023e-59	6.87903e-55	-0.588778
HMGCS2	0.663	0.783	4.24214e-213	1.5197e-208	-0.60784
SCD	0.798	0.849	2.36462e-117	8.471e-113	-0.632562
RETNLB	0.209	0.303	8.4423e-41	3.02437e-36	-0.634029
KRT8	0.991	0.988	2.53946e-256	9.09735e-252	-0.635823
NXPE1	0.361	0.559	1.91799e-168	6.87099e-164	-0.683266
LGALS4	0.999	0.995	6.60065e-295	2.36462e-290	-0.685267
REG4	0.263	0.363	4.00833e-47	1.43594e-42	-0.694377
AGR2	0.996	0.989	2.52474e-195	9.04463e-191	-0.769368
CLCA1	0.087	0.132	3.86533e-16	1.38472e-11	-0.83623
KRT19	0.986	0.978	1.12625e-266	4.03468e-262	-0.8734
NEAT1	0.968	0.963	5.18e-152	1.85568e-147	-0.90886
FABP1	0.999	0.999	1.86676e-130	6.6875e-126	-1.00037
SPINK4	0.178	0.281	2.99891e-53	1.07433e-48	-1.03185
KRT20	0.172	0.375	6.26751e-150	2.24527e-145	-1.0603
MUC2	0.259	0.342	2.65988e-41	9.52876e-37	-1.4033
FCGBP	0.372	0.448	1.6894e-48	6.05211e-44	-1.73067
TFF3	0.898	0.912	1.42051e-234	5.08885e-230	-2.00881
ZG16	0.331	0.409	4.77613e-42	1.711e-37	-2.11881

## Sheet: TA2
gene	pct.1	pct.2	p_val	p_val_adj	avg_log2FC
H1-5	0.968	0.407	0	0	2.34165
H1-3	0.945	0.48	0	0	2.06401
H4C3	0.953	0.915	0	0	1.71432
H1-4	0.944	0.605	0	0	1.4907
H1-2	0.929	0.675	0	0	1.3856
MIR924HG	0.872	0.535	0	0	1.11816
H2AC20	0.853	0.462	0	0	1.07534
DIAPH3	0.869	0.434	0	0	0.993618
RRM2	0.878	0.581	0	0	0.929766
ATAD2	0.856	0.549	0	0	0.868458
H2AC17	0.775	0.238	0	0	0.850854
H2AC12	0.722	0.179	0	0	0.777788
PCNA	0.86	0.559	0	0	0.760828
DUT	0.89	0.756	0	0	0.752589
BRCA1	0.825	0.483	0	0	0.736916
LINC01572	0.872	0.593	0	0	0.722894
HELLS	0.805	0.46	0	0	0.70207
H3C2	0.705	0.177	0	0	0.695719
H2AC14	0.656	0.17	0	0	0.692424
FANCI	0.813	0.484	0	0	0.682035
ANLN	0.851	0.494	0	0	0.673931
ESCO2	0.754	0.292	0	0	0.660298
BRIP1	0.781	0.416	0	0	0.659502
MELK	0.785	0.379	0	0	0.653561
H2AC16	0.645	0.145	0	0	0.641321
MKI67	0.934	0.656	0	0	0.641211
CENPP	0.731	0.369	0	0	0.625281
STMN1	0.924	0.772	0	0	0.606509
MCM4	0.822	0.54	0	0	0.605541
PCLAF	0.89	0.776	0	0	0.597601
NASP	0.933	0.872	0	0	0.591379
POLQ	0.742	0.344	0	0	0.590378
MCM3	0.843	0.644	0	0	0.589969
SMC4	0.898	0.693	0	0	0.585984
H3C8	0.629	0.164	0	0	0.581013
TMPO	0.91	0.796	0	0	0.578806
DNMT1	0.859	0.662	0	0	0.578352
KIF11	0.793	0.401	0	0	0.572411
CENPK	0.813	0.537	0	0	0.570832
MCM7	0.84	0.647	0	0	0.56416
BRCA2	0.735	0.371	0	0	0.560023
TUBA1B	0.977	0.944	0	0	0.559469
HMGB2	0.948	0.719	0	0	0.55921
SMC1A	0.845	0.661	0	0	0.549452
H2AC11	0.606	0.174	0	0	0.548376
TUBB	0.957	0.937	0	0	0.546173
CEP128	0.697	0.324	0	0	0.543588
SPC25	0.719	0.329	0	0	0.542293
DLEU2	0.824	0.647	9.74986e-280	3.49279e-275	0.535311
TK1	0.836	0.631	0	0	0.532696
SUPT16H	0.916	0.844	0	0	0.523564
CENPU	0.757	0.428	0	0	0.520417
CDK1	0.774	0.322	0	0	0.519648
TYMS	0.828	0.629	0	0	0.516577
POLA1	0.793	0.566	0	0	0.516331
NDC80	0.724	0.3	0	0	0.516262
EZH2	0.84	0.663	0	0	0.515362
RANBP1	0.931	0.875	0	0	0.514827
CLSPN	0.647	0.243	0	0	0.514498
RRM1	0.826	0.654	0	0	0.502748
H2AZ1	0.986	0.983	0	0	0.501853
UBE2T	0.796	0.52	0	0	0.500283
ATAD5	0.739	0.419	0	0	0.497434
SMC2	0.852	0.663	0	0	0.497001
DHFR	0.785	0.576	0	0	0.496724
ECT2	0.879	0.715	3.0216e-291	1.08246e-286	0.493043
SMC3	0.873	0.778	0	0	0.488321
NCAPG2	0.728	0.4	0	0	0.482873
CIT	0.749	0.409	0	0	0.482548
NSD2	0.878	0.792	5.6181e-261	2.01263e-256	0.475907
WWOX	0.682	0.472	1.60187e-174	5.73854e-170	0.475191
GINS2	0.771	0.503	0	0	0.474064
CMSS1	0.828	0.636	1.54081e-265	5.51979e-261	0.472038
OLFM4	0.905	0.807	1.26209e-112	4.52132e-108	0.470918
PSAT1	0.896	0.792	3.4654e-272	1.24145e-267	0.46791
LSAMP	0.724	0.553	2.68953e-133	9.63499e-129	0.463526
TAF15	0.936	0.935	4.90669e-300	1.75777e-295	0.460864
USP1	0.816	0.638	2.00826e-286	7.1944e-282	0.46063
PBK	0.785	0.437	0	0	0.459393
RFC3	0.725	0.421	0	0	0.458441
PRKDC	0.955	0.931	0	0	0.457645
RAD51AP1	0.686	0.324	0	0	0.457424
MTHFD2	0.899	0.838	2.58703e-255	9.26779e-251	0.457252
FAF1	0.903	0.857	4.88102e-234	1.74858e-229	0.455834
ZWINT	0.709	0.385	0	0	0.454404
FEN1	0.679	0.32	0	0	0.453341
BUB1B	0.735	0.355	0	0	0.452959
NCAPD3	0.756	0.506	0	0	0.450501
FAM111B	0.636	0.287	0	0	0.446455
TPX2	0.893	0.649	0	0	0.44546
PSIP1	0.826	0.643	1.57263e-278	5.63378e-274	0.445414
KNL1	0.749	0.387	0	0	0.442979
C21orf58	0.69	0.369	0	0	0.442631
CDT1	0.752	0.507	8.66072e-299	3.10261e-294	0.442175
RFC2	0.71	0.418	0	0	0.438194
FBXO5	0.629	0.231	0	0	0.433189
TOP2A	0.903	0.567	0	0	0.430812
PRIM2	0.759	0.564	1.04679e-217	3.75e-213	0.429943
VRK1	0.785	0.548	4.7608e-299	1.70551e-294	0.428121
MYBL2	0.699	0.397	0	0	0.425183
HNRNPAB	0.963	0.948	1.01995e-284	3.65386e-280	0.423088
ORC6	0.695	0.38	0	0	0.422343
CKS1B	0.867	0.713	8.8003e-259	3.15262e-254	0.418378
LMNB1	0.843	0.67	5.78555e-228	2.07261e-223	0.413382
G0S2	0.621	0.485	8.06413e-86	2.88889e-81	0.412221
H2AX	0.703	0.374	0	0	0.410219
CDCA7	0.869	0.743	8.72904e-197	3.12709e-192	0.407123
SIVA1	0.878	0.819	1.78507e-245	6.39485e-241	0.407015
SUZ12	0.869	0.804	3.71027e-222	1.32917e-217	0.406933
SMOC2	0.652	0.491	3.31814e-90	1.18869e-85	0.405283
RFC4	0.666	0.347	0	0	0.402604
ITGB3BP	0.773	0.596	2.80118e-227	1.0035e-222	0.400365
HSPD1	0.996	0.987	0	0	0.396055
BLM	0.614	0.255	0	0	0.393589
SLC3A2	0.882	0.816	4.29681e-189	1.53929e-184	0.389465
MAD2L1	0.787	0.551	4.86429e-249	1.74258e-244	0.388795
MCM5	0.721	0.453	1.05827e-283	3.79113e-279	0.386401
PPM1G	0.92	0.904	1.4277e-246	5.11459e-242	0.386012
STIL	0.691	0.446	2.46461e-236	8.8292e-232	0.38444
CDK5RAP2	0.766	0.588	2.54235e-213	9.10772e-209	0.38379
RPL22L1	0.922	0.877	3.69924e-161	1.32522e-156	0.380285
NCAPG	0.686	0.336	0	0	0.379824
TACC3	0.714	0.409	7.78297e-298	2.78817e-293	0.378353
NOP56	0.858	0.77	2.92732e-188	1.04868e-183	0.37822
LGR5	0.665	0.498	1.05822e-96	3.79097e-92	0.378005
GMNN	0.794	0.62	3.59535e-208	1.288e-203	0.377952
ENOSF1	0.878	0.836	4.55924e-190	1.6333e-185	0.377564
RAD18	0.718	0.501	5.48494e-231	1.96492e-226	0.377286
BARD1	0.717	0.48	1.31972e-226	4.72775e-222	0.3768
MSH2	0.739	0.538	1.39046e-220	4.98119e-216	0.376522
KNTC1	0.652	0.368	1.88761e-295	6.76217e-291	0.3763
CHAF1A	0.687	0.404	7.35246e-298	2.63394e-293	0.375754
LIG1	0.689	0.442	9.47025e-259	3.39262e-254	0.375348
NCL	0.978	0.98	1.74123e-197	6.23777e-193	0.37525
KIF20B	0.848	0.602	1.54945e-250	5.55074e-246	0.374353
IARS1	0.917	0.879	3.86777e-209	1.38559e-204	0.373956
LRRC75A	0.624	0.572	6.9739e-19	2.49833e-14	0.370857
SRSF10	0.889	0.878	1.73151e-218	6.20296e-214	0.370637
KIF18B	0.604	0.241	0	0	0.370233
MMS22L	0.693	0.448	4.45573e-206	1.59622e-201	0.370162
MTHFD1L	0.877	0.801	6.26855e-159	2.24564e-154	0.369
FANCA	0.676	0.411	1.00022e-261	3.58318e-257	0.367792
DNAJC9	0.719	0.502	1.29933e-234	4.65473e-230	0.366782
CBX5	0.875	0.808	9.49729e-187	3.40231e-182	0.366756
AREG	0.636	0.506	1.78608e-77	6.39846e-73	0.365727
RBL1	0.677	0.412	3.41379e-241	1.22296e-236	0.364826
MCM6	0.677	0.414	2.3233e-238	8.32298e-234	0.363228
KIF15	0.663	0.337	0	0	0.361258
HJURP	0.601	0.247	0	0	0.360892
H1-10	0.756	0.622	1.39713e-142	5.00506e-138	0.360232
GINS1	0.638	0.336	0	0	0.3602
CDCA2	0.681	0.317	0	0	0.359779
DNA2	0.593	0.267	0	0	0.359165
POLD3	0.697	0.446	8.62242e-254	3.0889e-249	0.357937
SRSF2	0.873	0.841	6.99973e-189	2.50758e-184	0.357872
STAG1	0.86	0.826	4.78612e-127	1.71458e-122	0.35705
KIFC1	0.634	0.28	0	0	0.354056
XRCC5	0.949	0.954	1.21416e-232	4.3496e-228	0.353896
MIS18BP1	0.85	0.722	1.49435e-190	5.35335e-186	0.352476
DEK	0.961	0.974	3.26275e-268	1.16885e-263	0.348036
FUS	0.867	0.825	8.42773e-171	3.01915e-166	0.344846
DEPDC1B	0.647	0.369	4.55045e-256	1.63015e-251	0.344567
ANKRD11	0.932	0.937	3.59535e-173	1.288e-168	0.341479
PHGDH	0.871	0.828	1.26025e-136	4.51471e-132	0.338196
CDCA5	0.571	0.243	0	0	0.337077
CKAP5	0.82	0.674	6.14199e-171	2.20031e-166	0.336289
HNRNPF	0.923	0.919	4.66061e-198	1.66962e-193	0.334328
CEP152	0.641	0.4	8.79779e-229	3.15172e-224	0.333766
RTKN2	0.633	0.347	7.61711e-267	2.72875e-262	0.330406
SLBP	0.77	0.606	6.45055e-166	2.31084e-161	0.330351
ASF1B	0.611	0.301	0	0	0.329975
CENPX	0.855	0.802	2.73982e-138	9.81513e-134	0.329345
SRSF7	0.915	0.895	9.92455e-159	3.55537e-154	0.32827
HSPA9	0.925	0.916	2.56311e-174	9.18209e-170	0.327455
DYNC2I2	0.756	0.582	3.77417e-185	1.35206e-180	0.325699
GGCT	0.868	0.81	1.67537e-155	6.00183e-151	0.324931
ZRANB3	0.749	0.609	6.21979e-119	2.22818e-114	0.324406
NEIL3	0.517	0.168	0	0	0.323882
HSP90AA1	0.98	0.984	2.04599e-170	7.32957e-166	0.322789
H1-0	0.734	0.655	1.36624e-79	4.89443e-75	0.322705
CSE1L	0.811	0.709	8.88878e-154	3.18432e-149	0.322455
SRSF3	0.955	0.956	5.4251e-181	1.94349e-176	0.322392
PA2G4	0.933	0.932	1.66564e-180	5.967e-176	0.320215
SPATA5	0.663	0.461	1.05192e-160	3.76839e-156	0.318151
WDHD1	0.62	0.359	3.63075e-236	1.30068e-231	0.316109
CENPM	0.729	0.531	1.51041e-176	5.41088e-172	0.315346
NUDC	0.892	0.858	5.8156e-147	2.08338e-142	0.315063
TCOF1	0.673	0.453	1.59143e-197	5.70113e-193	0.314878
HMGB1	0.993	0.99	4.80349e-185	1.7208e-180	0.314533
FOXM1	0.617	0.345	1.09059e-256	3.90693e-252	0.313565
WDR76	0.539	0.25	2.93823e-294	1.05259e-289	0.312517
RTTN	0.627	0.387	5.10116e-202	1.82744e-197	0.312273
LINC02672	0.487	0.299	5.07711e-135	1.81882e-130	0.311358
E2F8	0.521	0.192	0	0	0.310226
CCDC18	0.697	0.49	8.98895e-162	3.2202e-157	0.309201
NCAPH	0.597	0.285	0	0	0.308933
CDC45	0.535	0.215	0	0	0.308158
MCM10	0.515	0.183	0	0	0.307307
FANCD2	0.577	0.303	3.74549e-264	1.34179e-259	0.306873
SAE1	0.774	0.669	9.52874e-134	3.41358e-129	0.306133
NOLC1	0.792	0.67	1.35857e-123	4.86693e-119	0.305868
NUP107	0.72	0.548	5.93857e-154	2.12743e-149	0.305762
IQGAP3	0.557	0.259	3.32512e-303	1.19119e-298	0.305115
NAP1L4	0.873	0.856	8.05725e-153	2.88643e-148	0.304447
NUP160	0.731	0.586	5.51455e-140	1.97553e-135	0.304018
SYNE2	0.927	0.904	5.96461e-136	2.13676e-131	0.303449
CTNNAL1	0.789	0.67	9.03583e-143	3.23699e-138	0.302402
CDCA4	0.57	0.298	9.91572e-275	3.55221e-270	0.300444
PKMYT1	0.524	0.217	0	0	0.297932
CDC6	0.535	0.264	2.133e-263	7.64127e-259	0.296931
KIF4A	0.668	0.373	2.5421e-228	9.10681e-224	0.296816
SNRPD1	0.938	0.933	8.93601e-166	3.20123e-161	0.296753
H2AC13	0.422	0.084	0	0	0.296364
TFDP1	0.77	0.657	2.33625e-130	8.36938e-126	0.296071
SHCBP1	0.542	0.244	1.61016e-306	5.76823e-302	0.295501
HSPE1	0.981	0.975	1.27706e-118	4.57494e-114	0.293785
HNRNPU	0.956	0.961	4.40552e-135	1.57823e-130	0.291903
ILF3	0.876	0.843	5.8963e-127	2.11229e-122	0.29101
SCMH1	0.831	0.769	2.02452e-103	7.25264e-99	0.290423
SASS6	0.627	0.38	4.61318e-212	1.65263e-207	0.290057
PAICS	0.907	0.889	1.03487e-144	3.70733e-140	0.289834
HAT1	0.688	0.501	2.90203e-148	1.03962e-143	0.289149
GARS1	0.902	0.885	1.23441e-127	4.42214e-123	0.288634
EXOSC8	0.83	0.734	7.98283e-123	2.85977e-118	0.288404
CDK4	0.805	0.702	9.42515e-128	3.37647e-123	0.288052
RFC1	0.841	0.781	8.4316e-127	3.02054e-122	0.287803
SNRPB	0.939	0.94	5.47004e-151	1.95959e-146	0.287005
RACGAP1	0.653	0.392	1.05279e-203	3.77151e-199	0.28683
DTYMK	0.813	0.654	1.0792e-142	3.86611e-138	0.286433
MTHFD1	0.758	0.626	3.72327e-120	1.33382e-115	0.285408
EXO1	0.433	0.121	0	0	0.284659
TRA2B	0.813	0.75	1.3061e-114	4.67899e-110	0.284614
CENPI	0.518	0.245	3.48508e-257	1.2485e-252	0.283724
CEP57	0.823	0.769	1.78539e-105	6.39599e-101	0.281553
SLC7A5	0.749	0.596	1.48335e-123	5.31394e-119	0.280703
RIF1	0.803	0.725	1.55752e-102	5.57965e-98	0.280392
DTL	0.562	0.275	1.14534e-248	4.10306e-244	0.280205
PSMG1	0.785	0.675	6.20466e-109	2.22276e-104	0.279537
GART	0.818	0.741	9.49412e-113	3.40117e-108	0.278977
EREG	0.373	0.262	1.10109e-53	3.94454e-49	0.27884
EIF4EBP1	0.92	0.917	8.93313e-125	3.2002e-120	0.278763
DBF4	0.736	0.572	8.5751e-126	3.07194e-121	0.278412
TOPBP1	0.708	0.555	4.84182e-131	1.73453e-126	0.277453
BAZ1B	0.824	0.78	7.54689e-109	2.7036e-104	0.276806
PARPBP	0.688	0.476	1.84489e-156	6.60913e-152	0.276303
CCNA2	0.709	0.388	1.73237e-230	6.20605e-226	0.275641
TTF2	0.666	0.461	5.45089e-156	1.95273e-151	0.275068
RBBP8	0.653	0.477	7.51662e-132	2.69275e-127	0.27504
PRIM1	0.56	0.318	7.98538e-205	2.86068e-200	0.274537
TOMM40	0.813	0.721	2.17621e-105	7.79605e-101	0.274066
MPHOSPH9	0.645	0.467	4.66541e-135	1.67133e-130	0.274065
UBA2	0.871	0.843	1.41896e-121	5.0833e-117	0.273929
KIF2C	0.624	0.292	1.57621e-283	5.64663e-279	0.273813
SKA3	0.537	0.25	9.78328e-291	3.50476e-286	0.272267
CDCA8	0.657	0.367	1.43624e-232	5.1452e-228	0.272248
HNRNPR	0.924	0.915	1.36124e-129	4.87652e-125	0.27162
MCM2	0.58	0.34	1.61885e-202	5.79938e-198	0.271364
CEP192	0.768	0.676	1.24327e-91	4.4539e-87	0.270888
HMGN2	0.934	0.929	3.67111e-104	1.31514e-99	0.26943
RBBP4	0.81	0.744	1.23272e-104	4.41609e-100	0.269039
CHEK1	0.686	0.508	1.67502e-139	6.00061e-135	0.268533
KIF23	0.583	0.283	1.8443e-247	6.607e-243	0.267273
NEDD4	0.637	0.465	6.3648e-117	2.28012e-112	0.267227
TMEM106C	0.807	0.719	5.54617e-106	1.98686e-101	0.26699
KPNB1	0.91	0.918	7.2989e-125	2.61476e-120	0.26531
ENSG00000227598	0.517	0.301	4.36339e-163	1.56314e-158	0.265009
DSN1	0.564	0.325	5.36963e-206	1.92362e-201	0.263584
C1QBP	0.967	0.973	2.72927e-131	9.77735e-127	0.262106
CENPH	0.701	0.545	1.00294e-122	3.59294e-118	0.261794
GMPS	0.815	0.739	4.48925e-101	1.60823e-96	0.261649
YEATS4	0.691	0.561	2.80323e-112	1.00423e-107	0.261541
MAP3K20	0.795	0.707	5.31982e-79	1.90577e-74	0.260976
HNRNPD	0.938	0.947	3.35919e-126	1.2034e-121	0.260188
CACYBP	0.84	0.772	4.59791e-105	1.64716e-100	0.260149
XPO1	0.88	0.855	3.1933e-101	1.14397e-96	0.260011
RFC5	0.557	0.33	1.14248e-186	4.09282e-182	0.25957
H2BC7	0.374	0.078	0	0	0.258877
SERBP1	0.98	0.985	1.51569e-172	5.42982e-168	0.258721
RFWD3	0.589	0.398	1.0893e-143	3.9023e-139	0.256328
LSM8	0.825	0.764	2.53661e-89	9.08715e-85	0.255903
GPHN	0.954	0.934	9.12934e-65	3.2705e-60	0.255202
H2BC9	0.389	0.114	0	0	0.253224
ERH	0.9	0.879	2.254e-109	8.07472e-105	0.252724
IPO9	0.707	0.574	7.69739e-105	2.75751e-100	0.252437
CIP2A	0.513	0.268	5.46958e-207	1.95942e-202	0.252168
SMC6	0.765	0.657	5.13976e-102	1.84127e-97	0.252143
FUT9	0.517	0.372	2.87673e-72	1.03056e-67	0.251461
EPRS1	0.946	0.956	2.82559e-115	1.01224e-110	0.25104
SET	0.976	0.976	8.89946e-139	3.18814e-134	0.250905
AURKB	0.577	0.301	9.28265e-213	3.32542e-208	0.250067
MALAT1	1	0.999	5.55162e-18	1.98881e-13	-0.252762
LINC00278	0.441	0.592	3.68709e-81	1.32086e-76	-0.253809
CES2	0.58	0.667	9.73986e-51	3.48921e-46	-0.254435
HPCAL1	0.452	0.587	2.44404e-71	8.75554e-67	-0.256238
MGLL	0.608	0.739	1.283e-103	4.59621e-99	-0.256694
REP15	0.037	0.136	3.72144e-56	1.33317e-51	-0.256701
S100A16	0.821	0.891	2.13683e-74	7.65497e-70	-0.257144
MUC20-OT1	0.662	0.794	6.77391e-113	2.42668e-108	-0.257738
MT-CO2	1	0.998	4.68238e-99	1.67742e-94	-0.258174
CAST	0.952	0.978	2.69337e-87	9.64871e-83	-0.258216
PFKFB4	0.258	0.459	5.37781e-112	1.92655e-107	-0.258417
RIOK3	0.661	0.759	1.84903e-65	6.62396e-61	-0.258722
AKR1B10	0.511	0.577	9.90032e-24	3.54669e-19	-0.259126
HIPK2	0.694	0.803	5.63762e-104	2.01962e-99	-0.259864
ABLIM1	0.865	0.921	1.71591e-71	6.14708e-67	-0.26034
RHBDL2	0.396	0.61	9.29022e-140	3.32813e-135	-0.260814
SELENBP1	0.756	0.802	2.22469e-15	7.96972e-11	-0.262145
TOB1	0.377	0.589	2.24044e-149	8.02614e-145	-0.262873
MUC13	0.556	0.674	2.77515e-65	9.94169e-61	-0.263908
CLIC3	0.1	0.255	1.86714e-83	6.68884e-79	-0.264702
KRCC1	0.66	0.783	2.88053e-101	1.03192e-96	-0.264767
CIB1	0.883	0.946	3.20111e-102	1.14677e-97	-0.266551
TPM1	0.895	0.941	1.78792e-56	6.40506e-52	-0.266792
CTSS	0.483	0.658	5.73674e-117	2.05513e-112	-0.267023
SLC44A4	0.54	0.694	3.33199e-122	1.19365e-117	-0.26755
SNORC	0.67	0.794	4.11415e-100	1.47385e-95	-0.268428
ARL6IP1	0.682	0.75	1.16474e-57	4.17256e-53	-0.268797
RNF186	0.15	0.353	1.16177e-122	4.16192e-118	-0.269371
QSOX1	0.653	0.769	8.42822e-100	3.01932e-95	-0.270165
SLC6A8	0.126	0.252	2.2718e-58	8.13848e-54	-0.270683
MT-CYB	0.993	0.995	4.1718e-105	1.49451e-100	-0.27214
FTH1	0.999	0.999	4.75473e-62	1.70334e-57	-0.272185
SYTL2	0.791	0.831	1.28736e-35	4.61182e-31	-0.272791
GCNT3	0.641	0.756	4.91661e-78	1.76133e-73	-0.273461
SCNN1A	0.503	0.676	1.08824e-125	3.89852e-121	-0.273872
FAM3D	0.873	0.921	6.73565e-70	2.41298e-65	-0.275986
MT-ND3	0.991	0.993	3.66978e-130	1.31466e-125	-0.276219
GNE	0.484	0.649	2.46018e-104	8.81336e-100	-0.277218
SORL1	0.624	0.743	1.05189e-93	3.76829e-89	-0.277722
ASPH	0.885	0.925	9.00343e-70	3.22539e-65	-0.280768
LINC02086	0.674	0.785	1.66377e-87	5.96028e-83	-0.281117
RRBP1	0.854	0.929	8.29889e-127	2.97299e-122	-0.281673
ANKRD37	0.249	0.38	9.21951e-57	3.3028e-52	-0.281768
HNF1A-AS1	0.664	0.797	1.16244e-103	4.16431e-99	-0.28237
CCND1	0.739	0.832	3.115e-99	1.11592e-94	-0.282553
SLC26A2	0.217	0.321	3.31023e-36	1.18586e-31	-0.283221
MARCKS	0.876	0.941	1.87713e-114	6.72464e-110	-0.283993
CLDN3	0.958	0.981	5.36502e-114	1.92196e-109	-0.284202
MYOF	0.687	0.812	5.36763e-112	1.9229e-107	-0.284693
NR3C2	0.755	0.842	2.38434e-65	8.54166e-61	-0.284766
SMIM2-AS1	0.22	0.412	1.40355e-106	5.02806e-102	-0.287614
TMEM45B	0.647	0.764	1.43537e-94	5.14206e-90	-0.289475
GPI	0.907	0.954	1.45213e-75	5.20212e-71	-0.290334
NPSR1-AS1	0.396	0.489	5.20514e-29	1.86469e-24	-0.290727
PPP1R16A	0.532	0.681	2.87871e-120	1.03127e-115	-0.292131
MXD1	0.375	0.519	6.94531e-80	2.48809e-75	-0.294346
MYH14	0.806	0.887	1.17938e-85	4.22501e-81	-0.29771
ERO1A	0.741	0.817	2.52197e-70	9.0347e-66	-0.298564
SPINT2	0.941	0.976	1.73839e-133	6.22761e-129	-0.29895
FLNB	0.866	0.925	4.16168e-49	1.49088e-44	-0.299985
SLC44A3-AS1	0.693	0.807	9.82648e-93	3.52024e-88	-0.301258
FBXL20	0.331	0.599	5.72086e-199	2.04944e-194	-0.301906
UBE2H	0.748	0.854	3.86233e-125	1.38364e-120	-0.302693
DYNC2I1	0.659	0.799	1.95863e-130	7.01658e-126	-0.303403
ST3GAL4	0.446	0.618	4.5143e-120	1.6172e-115	-0.303454
GPRC5A	0.585	0.646	2.01676e-29	7.22483e-25	-0.305054
ALDOC	0.447	0.597	6.85206e-99	2.45468e-94	-0.305509
PIGZ	0.683	0.811	3.31203e-106	1.1865e-101	-0.30592
HMGCS1	0.618	0.697	3.95239e-41	1.4159e-36	-0.305953
COL17A1	0.4	0.529	8.21881e-68	2.94431e-63	-0.308483
CA12	0.766	0.871	3.01948e-113	1.0817e-108	-0.309114
DENND4C	0.903	0.954	6.72598e-113	2.40951e-108	-0.309252
MVP	0.579	0.765	6.12771e-168	2.19519e-163	-0.309816
ABCC3	0.878	0.938	4.06189e-83	1.45513e-78	-0.310929
LDHA	0.987	0.99	6.60189e-90	2.36506e-85	-0.313305
SLC11A2	0.543	0.63	2.73555e-45	9.79982e-41	-0.313917
BCAS1	0.109	0.29	2.44638e-106	8.76391e-102	-0.315185
PTTG1	0.768	0.715	8.8687e-10	3.17712e-05	-0.319323
CYP3A5	0.261	0.446	1.46287e-102	5.24059e-98	-0.320397
EMP1	0.193	0.298	2.72725e-41	9.7701e-37	-0.321081
CLDN4	0.801	0.886	2.15278e-100	7.71212e-96	-0.321723
GABPB1-AS1	0.52	0.708	7.41763e-156	2.65729e-151	-0.321999
GBE1	0.634	0.728	4.39606e-53	1.57484e-48	-0.326171
CD24	0.928	0.955	6.03944e-94	2.16357e-89	-0.328935
CSTB	0.977	0.984	2.78746e-89	9.98579e-85	-0.332855
S100A14	0.973	0.986	1.36855e-109	4.9027e-105	-0.335847
MXI1	0.55	0.729	1.83955e-149	6.58999e-145	-0.337794
PRSS3	0.672	0.786	3.04715e-119	1.09161e-114	-0.338531
GLRX	0.54	0.712	6.75609e-146	2.4203e-141	-0.340126
MSMO1	0.614	0.72	4.7268e-69	1.69333e-64	-0.340703
ID1	0.901	0.949	5.21837e-90	1.86943e-85	-0.340727
KRT18	0.992	0.995	1.96512e-123	7.03986e-119	-0.343276
CDX2	0.838	0.925	9.93974e-154	3.56081e-149	-0.343523
CLMN	0.676	0.795	2.24894e-109	8.05661e-105	-0.343966
PLOD2	0.514	0.631	2.85942e-75	1.02436e-70	-0.344094
CDA	0.206	0.39	1.48103e-101	5.30564e-97	-0.34493
AKR1C3	0.749	0.827	6.60786e-69	2.3672e-64	-0.351295
C11orf49	0.758	0.851	2.58123e-95	9.247e-91	-0.352475
HILPDA	0.54	0.639	1.12358e-62	4.02511e-58	-0.366674
SIDT1	0.44	0.635	4.83215e-142	1.73107e-137	-0.367864
INSIG1	0.456	0.591	6.32288e-74	2.26511e-69	-0.376666
CDC42EP5	0.9	0.956	1.55796e-189	5.58125e-185	-0.377493
TSPAN1	0.829	0.9	1.29298e-136	4.63196e-132	-0.391518
ELF3	0.849	0.926	1.01763e-151	3.64556e-147	-0.394183
FAM162A	0.95	0.972	1.50897e-105	5.40572e-101	-0.39581
GSN	0.295	0.478	1.75073e-104	6.2718e-100	-0.403498
FDFT1	0.905	0.948	3.94223e-96	1.41226e-91	-0.407348
P4HA1	0.74	0.84	2.14486e-130	7.68375e-126	-0.407779
HIF1A-AS3	0.26	0.431	9.77365e-97	3.50131e-92	-0.407918
MAML3	0.822	0.921	8.24282e-165	2.95291e-160	-0.408517
PTPRR	0.222	0.377	1.52258e-76	5.45449e-72	-0.416381
FAM13A	0.585	0.709	2.89115e-96	1.03573e-91	-0.425447
C15orf48	0.83	0.867	6.71706e-57	2.40632e-52	-0.432058
ENSG00000259354	0.373	0.6	4.28594e-160	1.5354e-155	-0.434951
PRELID2	0.86	0.918	1.35057e-112	4.83829e-108	-0.443962
MKNK2	0.52	0.69	1.26161e-159	4.51958e-155	-0.446737
FXYD3	0.847	0.903	1.09592e-90	3.92603e-86	-0.448087
SMIM14	0.585	0.768	1.01267e-210	3.62778e-206	-0.453285
BNIP3	0.827	0.882	1.62556e-107	5.82342e-103	-0.453826
S100A6	0.998	0.999	6.05831e-184	2.17033e-179	-0.454094
S100A10	0.978	0.989	1.49859e-68	5.36854e-64	-0.460808
PHGR1	0.996	0.996	1.54369e-137	5.53013e-133	-0.460948
KDM5B	0.481	0.776	0	0	-0.46395
LGALS3	0.99	0.993	1.68137e-113	6.02336e-109	-0.466162
BNIP3L	0.658	0.802	2.23317e-165	8.00012e-161	-0.467143
LIMA1	0.91	0.957	1.11929e-164	4.00974e-160	-0.467784
TCF7L2	0.929	0.965	8.24053e-111	2.95209e-106	-0.468995
SH3BGRL3	0.914	0.962	1.68054e-151	6.02036e-147	-0.469723
CA9	0.516	0.685	1.35935e-127	4.86975e-123	-0.470371
TFF1	0.255	0.376	3.97648e-47	1.42453e-42	-0.474991
AGR2	0.982	0.991	1.58583e-87	5.68109e-83	-0.491875
NDRG1	0.246	0.471	1.37387e-139	4.92173e-135	-0.494794
AHNAK	0.862	0.936	6.24573e-216	2.23747e-211	-0.509989
PGK1	0.957	0.976	1.38506e-126	4.96184e-122	-0.511018
RETNLB	0.221	0.3	4.92817e-24	1.76547e-19	-0.520042
IFI27	0.619	0.711	2.13866e-49	7.66153e-45	-0.522514
RIN2	0.651	0.809	2.23337e-171	8.00084e-167	-0.528456
LGALS1	0.162	0.367	1.60156e-123	5.73741e-119	-0.53229
ACSS2	0.576	0.73	4.24012e-142	1.51898e-137	-0.533197
C4orf3	0.825	0.899	9.78133e-159	3.50406e-154	-0.549314
SCD	0.809	0.847	1.4415e-74	5.16403e-70	-0.562998
EGLN3	0.655	0.798	4.7824e-157	1.71325e-152	-0.565106
HMGCS2	0.617	0.787	2.5006e-216	8.95816e-212	-0.599763
NXPE1	0.342	0.559	4.24341e-154	1.52016e-149	-0.610863
REG4	0.271	0.361	1.84173e-32	6.59782e-28	-0.624525
PLIN2	0.824	0.89	7.97963e-134	2.85862e-129	-0.636825
LGALS4	0.993	0.996	2.9754e-231	1.06591e-226	-0.661625
KRT8	0.977	0.989	3.86164e-259	1.38339e-254	-0.669751
CKB	0.998	0.997	1.55828e-90	5.58239e-86	-0.707725
SPINK4	0.231	0.274	2.53971e-11	9.09826e-07	-0.711681
KRT20	0.173	0.373	5.17375e-115	1.85344e-110	-0.848494
KRT19	0.958	0.981	5.20728e-282	1.86546e-277	-0.950805
NEAT1	0.948	0.965	1.38135e-123	4.94855e-119	-0.956464
FABP1	0.999	0.999	3.15208e-83	1.1292e-78	-0.991785
MUC2	0.305	0.336	4.95859e-08	0.00177636	-1.02915
FCGBP	0.385	0.446	1.91336e-19	6.85441e-15	-1.34017
TFF3	0.848	0.917	1.07098e-181	3.83668e-177	-1.58135

## Sheet: TA3
gene	pct.1	pct.2	p_val	p_val_adj	avg_log2FC
PTTG1	0.927	0.694	0	0	1.14553
CCNB1	0.889	0.545	0	0	1.1195
HMGB2	0.934	0.717	0	0	1.04979
UBE2S	0.904	0.677	0	0	0.94727
CENPF	0.921	0.668	0	0	0.884839
TUBB4B	0.923	0.882	0	0	0.883001
CDC20	0.785	0.354	0	0	0.762768
CDKN3	0.859	0.592	0	0	0.742843
HMMR	0.787	0.435	0	0	0.72852
CKS2	0.831	0.706	0	0	0.726363
DLGAP5	0.79	0.371	0	0	0.657408
CCNB2	0.787	0.456	0	0	0.65332
TPX2	0.867	0.649	0	0	0.646804
CENPW	0.883	0.734	0	0	0.613495
TUBA1B	0.961	0.946	0	0	0.610389
ASPM	0.747	0.391	0	0	0.61003
MKI67	0.897	0.657	0	0	0.606354
RAD21	0.909	0.891	0	0	0.598545
CEP55	0.769	0.38	0	0	0.597203
HSP90AA1	0.959	0.987	0	0	0.586008
ARL6IP1	0.842	0.731	0	0	0.581286
H2AZ1	0.964	0.986	0	0	0.580148
BIRC5	0.8	0.517	0	0	0.579952
KIF20B	0.824	0.602	1.54054e-307	5.51884e-303	0.554482
NUCKS1	0.94	0.968	0	0	0.542626
ANP32E	0.844	0.701	5.23907e-301	1.87685e-296	0.524913
LBR	0.923	0.946	0	0	0.524754
CCNA2	0.724	0.382	0	0	0.517992
HMGB1	0.971	0.992	0	0	0.497896
DYNLL1	0.93	0.966	4.72065e-300	1.69113e-295	0.495657
CENPE	0.755	0.423	0	0	0.492766
PBK	0.762	0.435	0	0	0.477229
FABP5	0.942	0.97	2.73406e-147	9.79451e-143	0.471294
HMGB3	0.828	0.723	1.82127e-244	6.52453e-240	0.469801
DTYMK	0.8	0.654	1.57248e-237	5.63325e-233	0.460234
MAD2L1	0.775	0.549	1.50367e-280	5.38674e-276	0.451695
PRR11	0.749	0.512	7.05404e-288	2.52704e-283	0.451403
HSPA8	0.906	0.924	9.6089e-132	3.44229e-127	0.441106
SMC4	0.846	0.697	9.67834e-226	3.46717e-221	0.43149
RANBP1	0.908	0.877	1.12634e-182	4.03501e-178	0.430498
H3-3B	0.944	0.983	0	0	0.422638
RAN	0.942	0.975	2.18231e-286	7.8179e-282	0.421721
NEK2	0.62	0.294	0	0	0.421011
SFPQ	0.87	0.867	4.46982e-170	1.60127e-165	0.415038
SMC2	0.814	0.666	8.08019e-185	2.89465e-180	0.411268
ECT2	0.843	0.717	2.56301e-194	9.18172e-190	0.409251
HSPE1	0.949	0.979	6.50571e-203	2.33061e-198	0.407077
STMN1	0.875	0.776	4.55274e-145	1.63097e-140	0.398967
HMGN2	0.923	0.931	1.27368e-193	4.56285e-189	0.392671
NUF2	0.619	0.321	7.1701e-301	2.56862e-296	0.386416
NCL	0.958	0.983	7.40874e-141	2.65411e-136	0.380508
PTGES3	0.945	0.988	1.7071e-258	6.1155e-254	0.373395
BUB1	0.63	0.304	0	0	0.366862
RBM8A	0.829	0.808	1.03479e-118	3.70705e-114	0.365493
SRSF3	0.93	0.959	4.0085e-137	1.436e-132	0.362751
MRPL51	0.907	0.938	4.31122e-189	1.54445e-184	0.3598
TIMM10	0.815	0.77	3.12496e-134	1.11949e-129	0.358287
PTMA	0.997	1	0	0	0.355733
HNRNPAB	0.928	0.953	1.8843e-161	6.7503e-157	0.352643
ILF2	0.843	0.821	1.51823e-102	5.43892e-98	0.340818
HP1BP3	0.871	0.876	3.7182e-126	1.33201e-121	0.340252
TUBA1C	0.87	0.881	2.71523e-109	9.72704e-105	0.339676
MZT1	0.736	0.629	3.89959e-131	1.39699e-126	0.338128
POU2F1	0.737	0.647	1.30651e-88	4.68042e-84	0.336943
UBB	0.924	0.968	1.49349e-164	5.35029e-160	0.335038
PLK1	0.589	0.3	2.29995e-277	8.23933e-273	0.332388
DNAJA1	0.76	0.707	1.61991e-78	5.80315e-74	0.330253
LSM5	0.88	0.894	3.66086e-126	1.31147e-121	0.328731
DDIT4	0.898	0.92	3.47598e-47	1.24524e-42	0.326566
JPT1	0.906	0.933	2.43207e-122	8.71264e-118	0.326029
SNRPD1	0.911	0.936	1.14423e-116	4.09908e-112	0.321772
CACYBP	0.809	0.775	7.27102e-91	2.60477e-86	0.318484
HNRNPA3	0.948	0.98	3.35059e-142	1.20032e-137	0.317974
KIF4A	0.645	0.372	1.43348e-214	5.1353e-210	0.313077
DEPDC1	0.507	0.298	1.05352e-159	3.77412e-155	0.308377
ANP32B	0.938	0.977	1.3126e-152	4.70225e-148	0.298412
HNRNPA2B1	0.957	0.992	3.53944e-126	1.26797e-121	0.297443
SNRPB	0.913	0.944	1.60539e-108	5.75114e-104	0.296734
LYAR	0.695	0.62	2.58367e-88	9.25574e-84	0.294622
EIF5A	0.926	0.965	7.20603e-110	2.58149e-105	0.292041
SNRPG	0.899	0.922	3.74026e-86	1.33991e-81	0.290017
SNRPA1	0.818	0.81	1.07013e-85	3.83362e-81	0.289252
NOL7	0.878	0.905	3.53829e-89	1.26756e-84	0.289183
U2SURP	0.836	0.847	7.42768e-77	2.66089e-72	0.288506
LMNB1	0.781	0.675	8.68917e-98	3.11281e-93	0.287342
PSMD7	0.854	0.874	1.97911e-93	7.08995e-89	0.285674
SOX9	0.619	0.561	5.64646e-40	2.02279e-35	0.284312
CCT5	0.902	0.932	6.20775e-82	2.22387e-77	0.284199
EXOSC8	0.78	0.739	6.33402e-75	2.2691e-70	0.283799
DDX21	0.855	0.873	2.0421e-53	7.31561e-49	0.281753
CCT2	0.892	0.921	1.16086e-82	4.15867e-78	0.279988
AURKA	0.621	0.501	3.40748e-95	1.2207e-90	0.279882
HSPH1	0.665	0.602	4.48451e-60	1.60653e-55	0.27892
ID3	0.905	0.943	7.52595e-48	2.6961e-43	0.278001
NME1	0.826	0.82	2.56876e-56	9.20233e-52	0.277198
LSM3	0.873	0.885	8.3163e-79	2.97923e-74	0.275884
HNRNPM	0.881	0.911	9.11204e-68	3.2643e-63	0.275201
CBX3	0.905	0.943	3.46854e-84	1.24257e-79	0.273409
ZC3H15	0.885	0.922	9.158e-79	3.28076e-74	0.273303
MRPL16	0.797	0.795	7.79867e-53	2.7938e-48	0.271968
TUBB	0.929	0.94	1.2574e-84	4.50449e-80	0.271621
GTF2A2	0.763	0.727	2.89278e-84	1.03631e-79	0.271442
ATP5IF1	0.953	0.992	2.58584e-151	9.26351e-147	0.27138
MT2A	0.742	0.728	7.17137e-20	2.56907e-15	0.271066
COX17	0.781	0.761	1.26602e-66	4.5354e-62	0.270771
PA2G4	0.912	0.935	3.81914e-66	1.36817e-61	0.268979
SET	0.946	0.98	4.68287e-102	1.67759e-97	0.268719
CKS1B	0.774	0.722	5.80644e-67	2.0801e-62	0.267468
TOP2A	0.804	0.575	2.10313e-176	7.53424e-172	0.264704
EMC9	0.667	0.558	9.43342e-108	3.37943e-103	0.264171
H2AZ2	0.875	0.895	2.4421e-84	8.74858e-80	0.262498
HNRNPR	0.893	0.919	2.19299e-71	7.85615e-67	0.262284
SSB	0.865	0.883	9.2677e-55	3.32006e-50	0.261888
EIF2S2	0.936	0.977	4.05097e-83	1.45122e-78	0.260802
ANP32A	0.889	0.919	3.03471e-80	1.08715e-75	0.260791
NUDCD2	0.766	0.745	5.81829e-79	2.08434e-74	0.259269
RPL22L1	0.859	0.885	8.17849e-48	2.92986e-43	0.259044
YWHAH	0.812	0.806	4.13052e-50	1.47972e-45	0.258693
DDX18	0.858	0.882	2.73659e-48	9.80357e-44	0.258086
HNRNPD	0.908	0.951	1.41373e-80	5.06454e-76	0.257849
MIS18A	0.66	0.52	1.5373e-118	5.50721e-114	0.256561
HSP90AB1	0.972	0.995	5.88224e-129	2.10725e-124	0.256364
DDX39A	0.662	0.589	3.1702e-68	1.13569e-63	0.255112
MT1E	0.904	0.929	1.31951e-33	4.72702e-29	0.254547
NCAPD2	0.693	0.564	2.06739e-107	7.40622e-103	0.254095
SAPCD2	0.534	0.376	8.18316e-117	2.93154e-112	0.253537
HDGF	0.899	0.94	1.13767e-70	4.0756e-66	0.251889
MAGOH	0.71	0.669	1.36456e-55	4.88839e-51	0.25185
DEK	0.936	0.977	6.69245e-119	2.3975e-114	0.251678
MT1G	0.706	0.687	1.45378e-18	5.20801e-14	0.251655
STIP1	0.69	0.651	2.72626e-53	9.76654e-49	0.251559
HNRNPH3	0.832	0.836	1.89407e-66	6.78531e-62	0.251463
HNRNPU	0.919	0.965	7.78997e-66	2.79068e-61	0.251364
EMP1	0.22	0.296	5.68344e-25	2.03604e-20	-0.250167
SLC11A2	0.549	0.631	2.06479e-28	7.3969e-24	-0.250399
SRGAP1	0.46	0.65	1.38077e-116	4.94645e-112	-0.251245
PPP1R9A	0.58	0.749	8.6924e-116	3.11396e-111	-0.25179
SUMF1	0.493	0.681	3.94122e-125	1.4119e-120	-0.252597
ATXN1	0.695	0.856	1.27509e-120	4.56787e-116	-0.25377
PRKCA	0.642	0.79	2.37511e-101	8.50858e-97	-0.254914
PDE3B	0.416	0.593	9.3112e-106	3.33564e-101	-0.255697
MCTP2	0.638	0.784	6.73817e-102	2.41388e-97	-0.257514
CACNB2	0.779	0.897	7.7594e-100	2.77973e-95	-0.258389
PIGZ	0.668	0.814	1.83774e-107	6.58353e-103	-0.25915
SHANK2	0.472	0.673	3.78266e-152	1.3551e-147	-0.259967
MID1	0.685	0.822	1.10183e-107	3.94719e-103	-0.260785
LINC00342	0.339	0.566	1.00586e-156	3.60341e-152	-0.262231
BRIP1	0.355	0.466	1.14042e-61	4.08544e-57	-0.263289
ADK	0.805	0.914	4.63367e-126	1.65997e-121	-0.263707
IQGAP2	0.518	0.692	7.321e-109	2.62268e-104	-0.264572
ARL15	0.684	0.818	9.58646e-97	3.43425e-92	-0.264793
FNDC3B	0.817	0.934	7.1083e-131	2.54648e-126	-0.265595
FBXL17	0.54	0.725	7.01152e-130	2.51181e-125	-0.267935
PHYKPL	0.747	0.884	7.98723e-129	2.86134e-124	-0.270087
CYP3A5	0.266	0.448	7.21245e-106	2.58379e-101	-0.27172
FAM3D	0.817	0.928	7.18306e-119	2.57326e-114	-0.272649
ASPH	0.84	0.932	1.65188e-94	5.91771e-90	-0.273335
SERPINA1	0.07	0.179	3.3898e-63	1.21436e-58	-0.274482
PTPRR	0.285	0.371	7.54301e-32	2.70221e-27	-0.274956
TTTY14	0.673	0.825	1.79882e-118	6.44408e-114	-0.278281
TRAPPC9	0.648	0.824	2.55348e-165	9.14757e-161	-0.280615
NR3C2	0.723	0.847	6.24045e-88	2.23558e-83	-0.281313
VTI1A	0.666	0.836	2.33517e-147	8.36551e-143	-0.28144
CLMN	0.658	0.799	1.16142e-99	4.16067e-95	-0.28332
DENND1A	0.756	0.905	2.45062e-162	8.77909e-158	-0.284659
CAMKMT	0.724	0.859	9.45245e-123	3.38624e-118	-0.285219
SSH2	0.794	0.928	1.04672e-148	3.74977e-144	-0.285759
SMIM14	0.633	0.764	2.28731e-96	8.19406e-92	-0.291463
ATP1B1	0.87	0.969	1.38223e-141	4.9517e-137	-0.293575
PARD3	0.821	0.94	5.88021e-163	2.10653e-158	-0.293577
TBC1D22A	0.709	0.873	2.8439e-165	1.0188e-160	-0.294591
MBD5	0.71	0.863	5.341e-148	1.91336e-143	-0.296065
MYRIP	0.478	0.632	5.12037e-91	1.83432e-86	-0.297667
KRT8	0.952	0.993	2.65739e-31	9.51983e-27	-0.297951
FAM13A	0.569	0.713	1.16387e-80	4.16945e-76	-0.299748
TSEN2	0.725	0.832	8.72255e-54	3.12477e-49	-0.300471
LSAMP	0.471	0.583	1.16773e-56	4.18328e-52	-0.302403
DOCK1	0.661	0.852	1.00095e-220	3.58581e-216	-0.304868
BABAM2	0.556	0.779	2.08551e-204	7.47113e-200	-0.311539
TBC1D5	0.728	0.886	7.01781e-159	2.51406e-154	-0.312501
B3GALT1	0.412	0.578	2.44144e-89	8.74622e-85	-0.31288
SASH1	0.434	0.645	4.89747e-158	1.75447e-153	-0.313981
SIDT1	0.454	0.635	5.91286e-123	2.11822e-118	-0.314174
LARGE1	0.554	0.761	7.87296e-183	2.82041e-178	-0.314836
ACSS2	0.614	0.727	1.45478e-52	5.21159e-48	-0.316718
MAML3	0.805	0.925	2.89499e-129	1.0371e-124	-0.317301
EIF4G3	0.814	0.947	3.80083e-204	1.36161e-199	-0.317802
LINC01876	0.383	0.455	7.21727e-32	2.58551e-27	-0.319615
PCAT1	0.592	0.793	1.5282e-172	5.47463e-168	-0.321986
FAF1	0.755	0.876	1.25807e-132	4.50691e-128	-0.323329
SCAPER	0.436	0.668	7.21719e-196	2.58549e-191	-0.328642
CAPN8	0.518	0.759	3.37377e-230	1.20862e-225	-0.329117
RIN2	0.685	0.807	7.70626e-86	2.76069e-81	-0.333302
S100A6	0.993	0.999	3.14656e-76	1.12722e-71	-0.333522
CAMK2D	0.748	0.88	9.35341e-142	3.35077e-137	-0.333597
AGAP1	0.906	0.98	8.62011e-192	3.08807e-187	-0.336623
TMTC2	0.643	0.818	3.15719e-146	1.13103e-141	-0.338988
CPA6	0.29	0.43	2.29784e-67	8.23177e-63	-0.341873
GBE1	0.585	0.735	1.27974e-86	4.58455e-82	-0.342317
SCD	0.754	0.855	2.61614e-49	9.37207e-45	-0.342488
H1-4	0.584	0.647	6.76303e-20	2.42279e-15	-0.343852
BCAS3	0.369	0.607	2.66827e-186	9.55879e-182	-0.344399
TSPAN1	0.787	0.907	1.01857e-122	3.64894e-118	-0.346125
SBF2	0.756	0.914	6.84481e-207	2.45208e-202	-0.349099
IFI27	0.609	0.713	1.55853e-42	5.58326e-38	-0.351015
SPIDR	0.734	0.895	2.33428e-198	8.36231e-194	-0.35326
CASC19	0.783	0.91	2.67974e-150	9.59988e-146	-0.354029
CDKAL1	0.567	0.78	4.05672e-203	1.45328e-198	-0.356308
BCAS1	0.093	0.294	6.5553e-146	2.34837e-141	-0.35748
PATJ	0.841	0.955	3.60071e-234	1.28992e-229	-0.360265
PSD3	0.527	0.744	2.26185e-196	8.10285e-192	-0.361865
BCKDHB	0.678	0.861	1.81952e-217	6.51825e-213	-0.362038
ABCC3	0.833	0.944	3.33062e-149	1.19316e-144	-0.363269
ST6GALNAC1	0.728	0.842	1.68925e-70	6.05156e-66	-0.367439
C11orf49	0.702	0.859	8.27872e-144	2.96577e-139	-0.370676
RABGAP1L	0.662	0.85	7.10526e-240	2.54539e-235	-0.373429
DANT2	0.508	0.707	8.08699e-163	2.89708e-158	-0.375163
ARHGAP26	0.842	0.945	1.76139e-172	6.31e-168	-0.379218
PRUNE2	0.579	0.766	1.92763e-149	6.90553e-145	-0.380614
H1-2	0.619	0.711	2.26252e-43	8.10526e-39	-0.383467
ITPR2	0.3	0.452	1.10438e-81	3.95634e-77	-0.386139
HMGCS2	0.646	0.786	2.53761e-114	9.09073e-110	-0.386733
PTPRN2	0.225	0.418	8.44448e-130	3.02515e-125	-0.393374
LRBA	0.87	0.972	3.23142e-275	1.15762e-270	-0.395371
HIVEP3	0.508	0.747	3.99453e-227	1.431e-222	-0.397586
CEACAM5	0.649	0.77	5.53199e-70	1.98178e-65	-0.3989
ANK3	0.556	0.777	1.74889e-237	6.26522e-233	-0.399084
PRELID2	0.824	0.923	5.50886e-120	1.9735e-115	-0.399262
PCK1	0.283	0.482	5.61683e-133	2.01217e-128	-0.406575
PARD3B	0.567	0.807	4.40236e-264	1.5771e-259	-0.407724
KAZN	0.331	0.566	7.10967e-184	2.54697e-179	-0.41899
GDF15	0.633	0.77	1.78157e-69	6.38228e-65	-0.420492
ENSG00000257261	0.336	0.588	6.91683e-204	2.47788e-199	-0.424126
SAMD12	0.754	0.917	1.53287e-251	5.49134e-247	-0.428898
GSN	0.296	0.481	2.01433e-122	7.21612e-118	-0.42897
GMDS-DT	0.705	0.883	1.90217e-208	6.81434e-204	-0.429441
LGALS4	0.977	0.998	1.4925e-88	5.34672e-84	-0.429827
EXOC4	0.75	0.929	0	0	-0.432748
MAGI1	0.771	0.929	1.23053e-253	4.40824e-249	-0.437005
TFF1	0.259	0.377	4.31294e-49	1.54507e-44	-0.437274
WWOX	0.312	0.517	1.52005e-153	5.44542e-149	-0.437382
ENSG00000227681	0.395	0.691	7.50644e-279	2.68911e-274	-0.449709
LINC01811	0.294	0.464	1.36428e-105	4.8874e-101	-0.454907
LINC01572	0.469	0.641	2.33367e-124	8.36014e-120	-0.457854
NAALADL2	0.613	0.809	2.78812e-207	9.98815e-203	-0.468386
SYTL2	0.667	0.848	1.31351e-209	4.70551e-205	-0.468605
NPSR1-AS1	0.341	0.497	2.32591e-95	8.33233e-91	-0.472103
CADPS	0.439	0.675	1.69988e-201	6.08964e-197	-0.472572
AGR2	0.953	0.994	4.59537e-30	1.64625e-25	-0.474884
MYO1D	0.836	0.958	1.16632e-278	4.17822e-274	-0.489616
LPP	0.851	0.967	0	0	-0.494234
H1-3	0.491	0.532	1.61025e-16	5.76855e-12	-0.504611
FTX	0.82	0.949	2.48636e-285	8.90714e-281	-0.516104
RETNLB	0.223	0.301	4.53525e-29	1.62471e-24	-0.55922
GMDS	0.949	0.996	0	0	-0.562437
THSD4	0.546	0.805	0	0	-0.567502
GPHN	0.863	0.945	1.73615e-208	6.2196e-204	-0.584689
KRT19	0.928	0.985	1.34556e-103	4.82033e-99	-0.586661
CCSER1	0.537	0.814	0	0	-0.588158
NXPE1	0.358	0.56	2.37687e-155	8.5149e-151	-0.596905
DIAPH2	0.78	0.953	0	0	-0.608044
SMYD3	0.75	0.926	0	0	-0.624433
H4C3	0.855	0.927	8.96149e-42	3.21037e-37	-0.63004
LINC01473	0.695	0.926	0	0	-0.63937
MIR924HG	0.429	0.587	5.65385e-134	2.02544e-129	-0.641367
REG4	0.241	0.366	3.01274e-60	1.07928e-55	-0.670317
PDE4D	0.626	0.876	0	0	-0.670973
RAD51B	0.726	0.94	0	0	-0.69551
ZC3H12B	0.528	0.813	0	0	-0.700427
CLCA1	0.089	0.131	4.9107e-14	1.75921e-09	-0.772445
IMMP2L	0.679	0.918	0	0	-0.772888
KRT20	0.21	0.371	4.42836e-95	1.58641e-90	-0.81925
XACT	0.87	0.964	2.59764e-300	9.30579e-296	-0.835042
SPINK4	0.172	0.282	3.22155e-52	1.15409e-47	-0.881223
H1-5	0.44	0.468	2.54147e-19	9.10455e-15	-0.893482
MALAT1	0.994	1	0	0	-0.910763
NEAT1	0.875	0.975	1.35125e-277	4.84072e-273	-1.00283
FHIT	0.688	0.941	0	0	-1.04585
MUC2	0.234	0.346	3.06106e-50	1.09659e-45	-1.23948
FCGBP	0.329	0.454	9.10401e-61	3.26142e-56	-1.51954
TFF3	0.824	0.921	1.3548e-135	4.85344e-131	-1.56584
ZG16	0.307	0.412	8.6663e-42	3.10462e-37	-1.71561

## Sheet: eCL
gene	pct.1	pct.2	p_val	p_val_adj	avg_log2FC
CKB	1	0.997	0	0	0.615374
BNIP3	0.982	0.859	0	0	0.514084
C15orf48	0.967	0.846	0	0	0.46056
FABP1	1	0.999	0	0	0.446292
FTL	0.999	0.997	0	0	0.423749
C10orf99	0.877	0.691	1.08154e-305	3.87449e-301	0.411872
XACT	0.99	0.947	9.73527e-150	3.48756e-145	0.402326
ARHGAP44	0.91	0.755	2.88792e-240	1.03457e-235	0.388983
SELENBP1	0.919	0.777	8.16107e-269	2.92362e-264	0.371713
PLIN2	0.969	0.869	4.8563e-230	1.73972e-225	0.344203
CA9	0.874	0.634	4.46152e-212	1.59829e-207	0.334286
LDHA	0.999	0.988	3.27077e-248	1.17172e-243	0.330754
UCA1	0.948	0.88	4.39731e-125	1.57529e-120	0.328316
ENO1	0.998	0.991	8.24148e-232	2.95243e-227	0.306001
FAM162A	0.994	0.965	1.88247e-233	6.74375e-229	0.292235
B3GALT1	0.722	0.532	3.4901e-126	1.25029e-121	0.288792
FXYD3	0.987	0.882	1.30211e-243	4.66466e-239	0.286384
PGK1	0.995	0.971	1.25762e-197	4.50529e-193	0.283979
CCND2	0.912	0.826	1.89679e-172	6.79505e-168	0.28233
ENSG00000259354	0.777	0.544	1.13313e-187	4.05932e-183	0.280192
CDX2	0.96	0.909	9.26663e-181	3.31968e-176	0.279825
NAALADL2	0.884	0.771	6.90041e-89	2.472e-84	0.277253
ACOT13	0.955	0.881	6.04402e-189	2.16521e-184	0.273041
GAPDH	1	0.998	3.25678e-242	1.16671e-237	0.271169
PDE3A	0.434	0.299	1.08761e-81	3.89625e-77	0.264507
HMGCS2	0.914	0.746	1.32895e-211	4.76083e-207	0.263893
IGFBP2	0.869	0.77	7.78291e-95	2.78815e-90	0.262439
TPI1	0.997	0.986	8.53994e-210	3.05935e-205	0.260719
ARHGAP18	0.926	0.835	1.14445e-150	4.09986e-146	0.256443
ENSG00000232555	0.58	0.4	1.43542e-127	5.14223e-123	0.255691
DBI	0.996	0.983	6.945e-179	2.48798e-174	0.2534
TMEM141	0.996	0.986	1.61434e-217	5.78322e-213	0.252378
EZR	0.935	0.941	2.2316e-78	7.99448e-74	-0.250337
TPM1	0.937	0.936	9.06834e-42	3.24864e-37	-0.250406
CENPU	0.35	0.48	2.12233e-102	7.60303e-98	-0.250599
KNSTRN	0.253	0.401	1.22067e-119	4.37292e-115	-0.250997
GPSM2	0.652	0.705	3.3461e-66	1.19871e-61	-0.251602
NCAPD3	0.439	0.547	2.15466e-98	7.71886e-94	-0.251813
SUPT16H	0.849	0.852	6.51785e-75	2.33496e-70	-0.254184
STAG1	0.798	0.835	2.21537e-72	7.93633e-68	-0.254551
INCENP	0.165	0.347	4.82706e-156	1.72925e-151	-0.254739
REP15	0.089	0.132	4.73813e-20	1.69739e-15	-0.254813
CENPW	0.714	0.757	1.27756e-58	4.57673e-54	-0.254855
TAF15	0.934	0.936	1.18073e-92	4.22985e-88	-0.255349
RTKN2	0.232	0.4	1.49656e-141	5.36127e-137	-0.256664
NCAPG2	0.309	0.454	1.19348e-120	4.27553e-116	-0.258589
CDC25C	0.15	0.324	1.91625e-149	6.86477e-145	-0.258897
PKP4	0.758	0.812	3.53955e-92	1.26801e-87	-0.259008
DUT	0.748	0.774	4.76091e-51	1.70555e-46	-0.262
MYRIP	0.575	0.622	1.60957e-35	5.76613e-31	-0.262561
TGFBI	0.636	0.705	2.20433e-69	7.89678e-65	-0.262595
ROR1	0.403	0.499	1.0291e-68	3.68666e-64	-0.263012
EMP1	0.269	0.29	4.16483e-08	0.00149201	-0.26308
PSIP1	0.591	0.674	1.37633e-88	4.93058e-84	-0.267365
ANKRD37	0.35	0.369	4.28927e-10	1.53659e-05	-0.267677
H2AX	0.275	0.43	2.8071e-128	1.00562e-123	-0.267754
GDF15	0.73	0.758	2.95563e-15	1.05882e-10	-0.271027
JPT1	0.933	0.93	4.84577e-81	1.73595e-76	-0.271346
APBB2	0.909	0.9	3.80283e-49	1.36233e-44	-0.272285
DBF4	0.501	0.604	1.05554e-100	3.78137e-96	-0.273096
PARPBP	0.389	0.516	6.41302e-112	2.2974e-107	-0.2736
NSD2	0.767	0.806	1.63336e-85	5.85135e-81	-0.274952
KIF18B	0.121	0.304	2.90508e-165	1.04072e-160	-0.2755
AURKB	0.174	0.355	7.71351e-159	2.76329e-154	-0.276186
BUB3	0.584	0.676	2.60141e-102	9.3193e-98	-0.276384
RFC3	0.326	0.473	4.84259e-123	1.73481e-118	-0.277431
PHLDA1	0.561	0.634	4.80606e-57	1.72172e-52	-0.27816
VRK1	0.48	0.587	8.61584e-112	3.08654e-107	-0.279703
PHGDH	0.819	0.835	1.55442e-77	5.56856e-73	-0.280126
KIFC1	0.15	0.344	1.25961e-178	4.51244e-174	-0.282373
NCL	0.992	0.978	7.04317e-90	2.52315e-85	-0.283104
HSP90AA1	0.989	0.982	1.85131e-86	6.63213e-82	-0.283486
H3C2	0.085	0.255	6.22455e-150	2.22988e-145	-0.28371
PCNA	0.516	0.603	1.20187e-73	4.30558e-69	-0.28673
NASP	0.891	0.877	5.7589e-77	2.06307e-72	-0.28697
HJURP	0.116	0.311	7.64541e-183	2.73889e-178	-0.29008
DTYMK	0.604	0.681	9.02777e-98	3.23411e-93	-0.29064
LSAMP	0.54	0.576	6.74967e-27	2.418e-22	-0.291849
H2AC17	0.157	0.316	1.0092e-125	3.61534e-121	-0.293056
FRMD5	0.636	0.686	2.47781e-47	8.87652e-43	-0.293114
SPC25	0.197	0.397	5.54542e-184	1.98659e-179	-0.293249
CENPK	0.465	0.582	9.3643e-109	3.35467e-104	-0.294524
DNMT1	0.632	0.69	3.07135e-87	1.10028e-82	-0.295454
HELLS	0.429	0.507	1.77633e-64	6.36353e-60	-0.296355
RANBP1	0.876	0.881	2.52724e-84	9.05357e-80	-0.297509
HP1BP3	0.857	0.879	1.92233e-99	6.88656e-95	-0.298096
TTK	0.132	0.34	3.15766e-199	1.1312e-194	-0.299065
ESCO2	0.166	0.368	1.69334e-187	6.06624e-183	-0.300095
DEPDC1B	0.241	0.424	2.51982e-170	9.02699e-166	-0.305061
SMC3	0.731	0.797	4.48604e-126	1.60708e-121	-0.305832
SLC3A2	0.77	0.832	1.11652e-116	3.99983e-112	-0.306023
CDC20	0.291	0.421	6.94932e-94	2.48952e-89	-0.306044
STARD13	0.692	0.716	4.57129e-48	1.63762e-43	-0.306384
GARS1	0.849	0.893	1.53959e-134	5.51543e-130	-0.309014
CEP128	0.214	0.386	8.54413e-147	3.06085e-142	-0.309029
PRR11	0.468	0.551	1.61534e-74	5.78681e-70	-0.310559
SMC1A	0.6	0.693	7.60128e-123	2.72308e-118	-0.311084
NEK2	0.165	0.359	1.10098e-177	3.94413e-173	-0.312243
BRCA2	0.255	0.433	5.17363e-161	1.8534e-156	-0.313732
UBE2T	0.44	0.566	6.78944e-131	2.43225e-126	-0.316385
EZH2	0.599	0.694	1.57716e-123	5.65003e-119	-0.31978
RACGAP1	0.273	0.443	6.41453e-158	2.29794e-153	-0.320677
AURKA	0.443	0.527	6.66421e-76	2.38739e-71	-0.323776
CENPP	0.289	0.425	1.35931e-107	4.86959e-103	-0.332392
BIRC5	0.46	0.564	5.06233e-103	1.81353e-98	-0.333526
DACH1	0.384	0.462	1.23171e-48	4.41248e-44	-0.334659
KIF23	0.146	0.342	6.1122e-184	2.18963e-179	-0.334756
CDCA8	0.229	0.425	2.60675e-185	9.33842e-181	-0.336636
BUB1	0.171	0.37	1.19308e-186	4.27407e-182	-0.33797
NEAT1	0.988	0.96	1.9075e-47	6.83343e-43	-0.339318
BRIP1	0.35	0.471	4.09482e-94	1.46693e-89	-0.339408
CCDC18	0.392	0.531	1.94821e-134	6.97926e-130	-0.339772
SLC7A11	0.63	0.731	1.15438e-109	4.13544e-105	-0.340256
LMNB1	0.626	0.698	1.73681e-125	6.22193e-121	-0.340765
MTHFD2	0.803	0.852	3.99691e-131	1.43185e-126	-0.344459
DLEU2	0.584	0.678	1.44129e-117	5.16329e-113	-0.345087
FANCI	0.401	0.537	5.36722e-141	1.92275e-136	-0.345328
H2AZ1	0.987	0.983	1.44164e-126	5.16453e-122	-0.346046
KLK10	0.386	0.462	5.27152e-40	1.88847e-35	-0.346239
NUF2	0.164	0.387	1.09254e-221	3.91392e-217	-0.346386
CCNB2	0.381	0.513	1.49345e-121	5.35013e-117	-0.34647
KIF15	0.189	0.401	1.22436e-210	4.38613e-206	-0.347405
ANKRD11	0.921	0.939	1.37338e-184	4.92001e-180	-0.348163
NEBL	0.753	0.824	6.59818e-116	2.36373e-111	-0.349934
DEPDC1	0.147	0.35	2.0995e-194	7.52126e-190	-0.351215
CKAP2	0.411	0.525	2.17656e-110	7.79732e-106	-0.351363
PLK1	0.19	0.357	1.24645e-143	4.4653e-139	-0.352107
GSN	0.441	0.463	4.43597e-15	1.58914e-10	-0.353123
MELK	0.267	0.446	4.46299e-177	1.59882e-172	-0.354372
PSAT1	0.739	0.814	6.02819e-141	2.15954e-136	-0.357464
POLQ	0.218	0.412	9.30781e-183	3.33443e-178	-0.359205
SMC2	0.609	0.695	4.62829e-131	1.65804e-126	-0.359885
NCAPG	0.186	0.403	1.55616e-218	5.5748e-214	-0.361955
MIS18BP1	0.669	0.746	9.26837e-139	3.3203e-134	-0.363602
MAD2L1	0.454	0.595	1.55852e-167	5.58325e-163	-0.367896
KIF2C	0.14	0.356	5.37479e-215	1.92546e-210	-0.369521
IFI27	0.681	0.705	6.45826e-16	2.31361e-11	-0.37442
ATAD2	0.488	0.596	1.45675e-106	5.21866e-102	-0.375223
CMSS1	0.577	0.669	6.63034e-135	2.37525e-130	-0.37603
RAD21	0.856	0.899	1.87281e-160	6.70916e-156	-0.376417
MTHFD1L	0.753	0.818	5.27883e-140	1.89109e-135	-0.377962
BRCA1	0.389	0.539	3.32051e-135	1.18954e-130	-0.383122
TACC3	0.27	0.468	2.51871e-205	9.02304e-201	-0.383551
MAP3K20	0.627	0.73	5.32063e-156	1.90606e-151	-0.386584
SGO2	0.32	0.477	2.17253e-147	7.78287e-143	-0.39206
GTSE1	0.162	0.353	4.28071e-179	1.53352e-174	-0.392642
PTTG1	0.689	0.726	1.06919e-53	3.83026e-49	-0.397648
TUBA1C	0.856	0.884	2.18447e-130	7.82563e-126	-0.398011
KIF14	0.122	0.339	7.32332e-215	2.62351e-210	-0.400339
NDC80	0.149	0.375	5.94424e-233	2.12946e-228	-0.408714
TUBB	0.936	0.939	3.93714e-158	1.41044e-153	-0.410078
SCLT1	0.544	0.654	9.41391e-132	3.37244e-127	-0.41042
AREG	0.43	0.534	4.17793e-70	1.4967e-65	-0.41276
CEP55	0.265	0.451	1.04616e-177	3.74777e-173	-0.414625
LGR5	0.465	0.524	2.6997e-49	9.67142e-45	-0.415236
MGAT5	0.772	0.835	2.58364e-129	9.25564e-125	-0.41712
KIF4A	0.22	0.434	1.1704e-216	4.19285e-212	-0.417283
ITPR2	0.35	0.449	9.66892e-68	3.4638e-63	-0.417705
BUB1B	0.189	0.428	7.53737e-260	2.70019e-255	-0.418038
CKAP5	0.6	0.704	1.3915e-164	4.98491e-160	-0.419882
CDCA2	0.169	0.385	1.27202e-221	4.55687e-217	-0.42718
CALM2	0.967	0.974	6.81176e-291	2.44024e-286	-0.428203
CCNA2	0.241	0.451	1.20953e-211	4.33301e-207	-0.429584
CDKN3	0.529	0.638	8.16064e-133	2.92347e-128	-0.435823
CCSER2	0.829	0.875	6.12583e-155	2.19452e-150	-0.437516
OLFM4	0.85	0.811	7.75394e-11	2.77777e-06	-0.437749
H2AC20	0.385	0.522	7.41009e-119	2.65459e-114	-0.439707
S100P	0.755	0.814	5.5206e-81	1.9777e-76	-0.442987
PBK	0.303	0.5	1.47301e-210	5.27692e-206	-0.443602
CKS1B	0.654	0.741	5.24354e-163	1.87845e-158	-0.446917
KPNA2	0.334	0.482	1.20306e-142	4.30985e-138	-0.448124
AQP5	0.29	0.444	7.16737e-112	2.56764e-107	-0.456745
PTPRN2	0.244	0.421	7.1835e-153	2.57342e-148	-0.462595
TFF1	0.33	0.369	1.03739e-17	3.71636e-13	-0.466018
TUBA1B	0.951	0.947	6.85513e-146	2.45578e-141	-0.476657
TMPO	0.747	0.818	2.70985e-215	9.70778e-211	-0.478314
CDK1	0.195	0.397	3.96629e-204	1.42088e-199	-0.486753
AGR2	0.997	0.989	3.52135e-19	1.26149e-14	-0.488842
UBE2C	0.211	0.38	1.23017e-146	4.40696e-142	-0.492287
TESC	0.571	0.672	1.10005e-160	3.94081e-156	-0.494928
KIF11	0.243	0.474	2.86794e-266	1.02741e-261	-0.498274
CIT	0.249	0.476	8.5578e-258	3.06575e-253	-0.503713
KNL1	0.212	0.459	3.71196e-278	1.32977e-273	-0.511371
PLA2G2A	0.62	0.662	5.17985e-34	1.85563e-29	-0.523446
UBE2S	0.611	0.718	2.47594e-129	8.8698e-125	-0.528951
RRM2	0.495	0.631	2.05425e-187	7.35914e-183	-0.530349
CEACAM5	0.652	0.774	4.31937e-145	1.54737e-140	-0.557351
CKS2	0.663	0.729	3.7904e-116	1.35787e-111	-0.562955
STMN1	0.722	0.798	2.45026e-236	8.77781e-232	-0.577502
LINC01572	0.528	0.637	5.17963e-167	1.85555e-162	-0.596346
DLGAP5	0.233	0.449	2.98243e-237	1.06843e-232	-0.599549
CENPE	0.302	0.487	5.28499e-196	1.8933e-191	-0.603017
KIF20B	0.49	0.65	8.34449e-247	2.98933e-242	-0.603976
ECT2	0.602	0.753	0	0	-0.630211
MIR924HG	0.463	0.587	1.0523e-127	3.76976e-123	-0.630669
ANLN	0.346	0.562	4.63376e-266	1.66e-261	-0.638203
SMC4	0.598	0.733	3.20599e-290	1.14851e-285	-0.664506
DIAPH3	0.276	0.512	7.44095e-288	2.66565e-283	-0.666293
H1-2	0.628	0.713	2.3817e-137	8.53221e-133	-0.671867
CCNB1	0.465	0.604	1.53436e-180	5.4967e-176	-0.688214
HMMR	0.304	0.503	2.95377e-227	1.05816e-222	-0.708859
H1-4	0.566	0.652	9.74026e-127	3.48935e-122	-0.717736
ASPM	0.217	0.467	1.78622e-289	6.39894e-285	-0.724795
TPX2	0.593	0.687	2.38982e-200	8.56131e-196	-0.747447
KRT20	0.343	0.354	1.40607e-12	5.0371e-08	-0.794863
CLCA1	0.104	0.13	7.44958e-08	0.00266874	-0.80295
TUBB4B	0.826	0.897	2.12012e-298	7.59513e-294	-0.836514
CENPF	0.622	0.709	2.17205e-165	7.78117e-161	-0.857457
REG4	0.245	0.369	3.231e-86	1.15747e-81	-0.868652
MKI67	0.58	0.702	6.50431e-233	2.3301e-228	-0.874505
H1-3	0.433	0.543	1.01017e-118	3.61884e-114	-0.879761
SPINK4	0.202	0.281	7.57116e-37	2.71229e-32	-0.931185
SMOC2	0.359	0.533	1.64547e-181	5.89474e-177	-0.987627
TOP2A	0.483	0.621	2.73937e-203	9.81352e-199	-1.00045
HMGB2	0.616	0.763	0	0	-1.0372
H4C3	0.915	0.92	1.30544e-124	4.67661e-120	-1.14545
MUC2	0.29	0.34	5.08353e-18	1.82112e-13	-1.19677
FCGBP	0.397	0.447	3.9933e-19	1.43056e-14	-1.36535
H1-5	0.31	0.49	2.15357e-196	7.71495e-192	-1.45427
ZG16	0.378	0.404	2.10866e-08	0.000755406	-1.62668

## Sheet: cCL
gene	pct.1	pct.2	p_val	p_val_adj	avg_log2FC
FABP1	1	0.999	0	0	2.10492
NEAT1	0.998	0.958	0	0	2.01061
KRT20	0.792	0.285	0	0	1.76795
SCD	0.995	0.82	0	0	1.57437
CKB	1	0.997	0	0	1.44027
NDRG1	0.911	0.378	0	0	1.43191
PTPRR	0.837	0.288	0	0	1.28723
EGLN3	0.986	0.752	0	0	1.27947
C15orf48	0.978	0.845	0	0	1.27141
SLC11A2	0.886	0.581	0	0	1.26443
FXYD3	0.997	0.882	0	0	1.23515
PLIN2	0.976	0.869	0	0	1.2335
ACSS2	0.954	0.678	0	0	1.23342
AKR1B10	0.896	0.52	0	0	1.19889
SELENBP1	0.949	0.774	0	0	1.1943
LGALS1	0.773	0.281	0	0	1.18942
RIN2	0.966	0.766	0	0	1.17023
HILPDA	0.897	0.588	0	0	1.15976
KRT19	1	0.976	0	0	1.15341
FAM13A	0.933	0.661	0	0	1.14614
HIF1A-AS3	0.871	0.344	0	0	1.13591
S100A10	0.999	0.986	0	0	1.12942
C4orf3	0.992	0.876	0	0	1.12691
SLC26A2	0.624	0.263	0	0	1.11798
TCF7L2	0.995	0.956	0	0	1.11074
LGALS3	1	0.991	0	0	1.10672
PLOD2	0.957	0.567	0	0	1.09905
GBE1	0.94	0.684	0	0	1.08662
PRELID2	0.991	0.9	0	0	1.05762
LIMA1	0.998	0.945	0	0	1.04738
CDA	0.836	0.3	0	0	1.04134
NXPE1	0.896	0.482	0	0	1.03576
INSIG1	0.863	0.534	0	0	1.01354
AKR1C3	0.942	0.8	0	0	0.997024
TSEN2	0.895	0.808	0	0	0.983901
FAM162A	0.998	0.965	0	0	0.983512
HMGCS2	0.948	0.743	0	0	0.979375
MALAT1	1	0.999	0	0	0.976591
LGALS4	1	0.995	0	0	0.975976
BNIP3L	0.98	0.758	0	0	0.97475
P4HA1	0.98	0.807	0	0	0.967416
PHGR1	1	0.996	0	0	0.964002
C11orf49	0.972	0.821	0	0	0.963796
HMGCS1	0.886	0.658	0	0	0.95685
MXD1	0.861	0.45	0	0	0.94858
EMP1	0.617	0.237	0	0	0.936885
AHNAK	0.991	0.918	0	0	0.934264
SLC26A3	0.236	0.046	0	0	0.930641
ERO1A	0.976	0.784	0	0	0.927753
MSMO1	0.907	0.678	0	0	0.913933
TXNRD1	0.974	0.897	0	0	0.901628
SLC6A8	0.566	0.189	0	0	0.90147
PCK1	0.74	0.417	0	0	0.888516
MKNK2	0.898	0.639	0	0	0.885205
PGK1	0.997	0.971	0	0	0.882854
ANKRD37	0.711	0.314	0	0	0.874629
KRT8	1	0.986	0	0	0.871179
NPSR1-AS1	0.725	0.442	0	0	0.862428
CES2	0.884	0.624	0	0	0.860227
CSTB	0.998	0.981	0	0	0.859313
FDPS	0.994	0.952	0	0	0.85036
COL17A1	0.844	0.466	0	0	0.84572
ENSG00000259354	0.872	0.532	0	0	0.845275
MXI1	0.936	0.676	0	0	0.836936
FTH1	1	0.999	0	0	0.830698
CA9	0.941	0.626	0	0	0.827887
FDFT1	0.993	0.936	0	0	0.81811
ALDOC	0.915	0.531	0	0	0.816143
RNF186	0.771	0.265	0	0	0.809479
GPI	0.992	0.942	0	0	0.808173
AKR1C2	0.596	0.325	0	0	0.807647
EPB41L4B	0.948	0.769	0	0	0.791508
RIOK3	0.93	0.721	0	0	0.783432
BNIP3	0.978	0.861	0	0	0.775911
MALL	0.798	0.395	0	0	0.763351
TDP2	0.983	0.83	0	0	0.762907
SORL1	0.921	0.702	0	0	0.743971
SMIM2-AS1	0.748	0.338	0	0	0.739242
S100A14	0.998	0.983	0	0	0.737545
MUC13	0.868	0.631	0	0	0.736688
ATP10B	0.937	0.759	0	0	0.735459
CLMN	0.939	0.759	0	0	0.730971
VEGFA	0.935	0.757	0	0	0.724326
PPP1R16A	0.887	0.632	0	0	0.723374
GCNT3	0.934	0.715	0	0	0.722529
GLRX	0.908	0.662	0	0	0.721312
ELF3	0.984	0.908	0	0	0.720285
FLNB	0.98	0.91	0	0	0.713722
TMEM45B	0.93	0.725	0	0	0.713407
SDCBP2	0.538	0.095	0	0	0.706352
PTGR1	0.83	0.683	7.50255e-287	2.68771e-282	0.701719
ABCC3	0.982	0.924	0	0	0.699128
CYP3A5	0.711	0.384	0	0	0.698114
CAST	0.996	0.972	0	0	0.691927
MYH14	0.961	0.867	0	0	0.690213
LDHA	0.999	0.989	0	0	0.684482
EFNA1	0.647	0.275	0	0	0.681658
MGST1	0.996	0.975	0	0	0.679224
GPRC5A	0.818	0.613	0	0	0.675839
LRP1	0.847	0.502	0	0	0.672888
CDH17	0.982	0.901	0	0	0.672141
ABHD3	0.964	0.87	0	0	0.671921
BHLHE40	0.756	0.32	0	0	0.667441
UGP2	0.94	0.757	0	0	0.659529
IDI1	0.89	0.68	0	0	0.659331
PIGR	0.999	0.992	0	0	0.658236
CTSS	0.9	0.601	0	0	0.657141
PDE8A	0.955	0.849	0	0	0.649625
CALB1	0.462	0.234	8.48808e-229	3.04077e-224	0.645975
INSIG2	0.828	0.422	0	0	0.643952
MVD	0.818	0.537	0	0	0.638995
EPCAM	1	0.992	0	0	0.629311
ACAA2	0.969	0.873	0	0	0.627462
PFKFB4	0.746	0.391	0	0	0.624943
PAG1	0.799	0.485	0	0	0.624784
PTPRB	0.779	0.488	0	0	0.624211
ARHGAP26	0.98	0.926	0	0	0.622962
MIR210HG	0.872	0.516	0	0	0.615185
FUT11	0.798	0.387	0	0	0.61455
ACAT2	0.928	0.815	0	0	0.612831
UGDH	0.934	0.803	0	0	0.611616
PLCE1	0.925	0.769	0	0	0.607596
CMAS	0.981	0.9	0	0	0.606913
LRRFIP2	0.941	0.814	0	0	0.606127
CLIC3	0.569	0.188	0	0	0.601644
CEACAM1	0.636	0.319	0	0	0.598832
PDXK	0.98	0.923	0	0	0.585644
CLDN4	0.954	0.866	0	0	0.582405
GAPDH	1	0.998	0	0	0.57964
PTTG1IP	0.89	0.716	0	0	0.579137
PPARG	0.996	0.966	0	0	0.577629
HSD17B12	0.973	0.901	0	0	0.576895
AKAP7	0.883	0.656	0	0	0.575937
OLMALINC	0.752	0.398	0	0	0.575813
KIF16B	0.921	0.77	0	0	0.575641
LLGL2	0.984	0.937	0	0	0.575355
DDIT4	0.965	0.91	8.74493e-252	3.13278e-247	0.575174
PKIB	0.642	0.267	0	0	0.574701
FOS	0.863	0.679	0	0	0.569938
PRSS3	0.916	0.753	0	0	0.569161
SLC44A1	0.95	0.838	0	0	0.56669
DSC2	0.92	0.794	0	0	0.563781
JUND	0.916	0.821	2.57648e-272	9.22997e-268	0.563075
CA12	0.948	0.847	0	0	0.560408
SLC22A18	0.813	0.496	0	0	0.559222
PRR15	0.849	0.604	0	0	0.557765
MGST3	0.994	0.959	0	0	0.557452
USP53	0.864	0.68	0	0	0.557078
FTL	0.999	0.997	0	0	0.554263
TMPRSS4	0.919	0.759	0	0	0.552559
AGPAT2	0.89	0.742	0	0	0.551962
ST8SIA6	0.573	0.113	0	0	0.550519
TRIM31	0.615	0.281	0	0	0.550364
HSPA5	0.928	0.864	6.17032e-229	2.21046e-224	0.546464
HEPH	0.911	0.742	0	0	0.545879
ANKRD9	0.798	0.542	0	0	0.544119
SQSTM1	0.933	0.889	1.06404e-159	3.81182e-155	0.54194
ALDH18A1	0.915	0.768	0	0	0.541544
IGFBP2	0.895	0.767	7.67842e-271	2.75072e-266	0.540209
SQLE	0.85	0.705	0	0	0.539714
SLC2A1	0.763	0.421	0	0	0.539476
TENT5A	0.737	0.434	0	0	0.539414
TSPAN1	0.967	0.882	0	0	0.53905
LRP4	0.569	0.208	0	0	0.53549
SLC44A4	0.88	0.647	0	0	0.53369
SCARB1	0.817	0.549	0	0	0.530998
EBP	0.943	0.824	0	0	0.530704
CCNY	0.957	0.893	0	0	0.530122
PIGZ	0.93	0.777	0	0	0.529828
P4HA2	0.758	0.351	0	0	0.529663
KLF6	0.824	0.646	0	0	0.528472
MEF2C	0.753	0.427	0	0	0.527056
QPRT	0.966	0.879	0	0	0.523754
ADIRF	0.755	0.543	9.02791e-285	3.23416e-280	0.521671
CD24	0.976	0.949	0	0	0.521
CDKN1A	0.787	0.53	0	0	0.520907
GDF15	0.765	0.753	8.83353e-23	3.16452e-18	0.517901
BLVRB	0.959	0.854	0	0	0.516467
LINC01559	0.623	0.239	0	0	0.515579
TMEM54	0.981	0.933	0	0	0.51543
KLF4	0.803	0.54	0	0	0.515117
DNM2	0.978	0.912	0	0	0.512883
NPEPPS	0.927	0.805	0	0	0.509582
ECE1	0.79	0.552	0	0	0.508869
LRRFIP1	0.98	0.927	0	0	0.508861
PHYKPL	0.954	0.856	0	0	0.508762
DENND1A	0.955	0.878	0	0	0.508444
NBEAL1	0.957	0.87	0	0	0.506036
GPA33	0.981	0.926	0	0	0.505505
RBCK1	0.988	0.948	0	0	0.505341
ESYT2	0.906	0.771	0	0	0.502488
MCTP2	0.89	0.749	0	0	0.501592
LSS	0.783	0.532	0	0	0.499959
CYSTM1	0.976	0.92	0	0	0.499103
ANXA2	0.998	0.98	0	0	0.497507
WASF2	0.969	0.895	0	0	0.496911
ARHGAP18	0.941	0.834	0	0	0.496609
TJP3	0.862	0.651	0	0	0.49251
KANSL1	0.953	0.884	0	0	0.490259
KIAA0319	0.57	0.194	0	0	0.48857
SPAG9	0.905	0.767	0	0	0.486583
HMGCR	0.915	0.769	0	0	0.48635
SLC40A1	0.541	0.219	0	0	0.485218
SPPL2A	0.859	0.675	0	0	0.484118
DBI	0.997	0.983	0	0	0.483174
GCLC	0.799	0.697	3.48547e-160	1.24863e-155	0.482503
FHIP1A	0.861	0.71	2.40909e-294	8.63031e-290	0.481402
BTG1	0.925	0.839	2.70459e-305	9.68894e-301	0.480836
ARPC2	0.992	0.966	0	0	0.479723
CDK19	0.838	0.614	0	0	0.479388
CLDN7	0.997	0.972	0	0	0.478454
LINC00278	0.792	0.544	0	0	0.475654
SERPINB6	0.919	0.852	2.47393e-213	8.86259e-209	0.472215
FGFBP1	0.782	0.538	0	0	0.472019
DENND4C	0.985	0.944	0	0	0.469686
RBPJ	0.937	0.834	0	0	0.469684
SLC25A23	0.819	0.608	0	0	0.469518
ME1	0.947	0.884	5.38064e-197	1.92756e-192	0.469006
ZNF292	0.959	0.897	0	0	0.468025
ENSG00000259347	0.497	0.093	0	0	0.467936
CORO2A	0.815	0.573	0	0	0.46738
PARP4	0.932	0.814	0	0	0.466385
PFKP	0.916	0.749	0	0	0.46622
ID1	0.985	0.938	1.69889e-282	6.08611e-278	0.466039
PDK1	0.844	0.614	0	0	0.466021
LINC02649	0.651	0.327	0	0	0.465828
ANGPTL4	0.535	0.116	0	0	0.462694
PPARA	0.958	0.873	0	0	0.462491
ACOT13	0.968	0.879	0	0	0.461983
WSB1	0.893	0.714	0	0	0.460639
ANXA4	0.958	0.892	0	0	0.458384
NXPE4	0.568	0.209	0	0	0.455533
MUC20-OT1	0.899	0.762	0	0	0.455532
CD2AP	0.97	0.908	0	0	0.454861
ENO1	0.999	0.991	0	0	0.45484
MYO1D	0.982	0.938	0	0	0.453894
S100A6	1	0.999	0	0	0.45354
ASPH	0.972	0.913	0	0	0.452714
ACSF3	0.783	0.568	0	0	0.451993
WDR45B	0.913	0.791	0	0	0.450613
PFKFB3	0.785	0.575	0	0	0.450591
NEDD9	0.83	0.629	0	0	0.45029
TOB1	0.779	0.535	0	0	0.450024
TXNDC17	0.994	0.969	0	0	0.449639
PDK3	0.841	0.622	0	0	0.449402
CA2	0.691	0.493	2.53983e-215	9.09869e-211	0.447991
SEMA5A	0.768	0.608	4.05957e-217	1.4543e-212	0.446891
JUN	0.877	0.807	5.91595e-144	2.11933e-139	0.446878
SEMA4B	0.787	0.538	0	0	0.446396
FNDC3B	0.97	0.913	4.7483e-302	1.70103e-297	0.446279
UCA1	0.939	0.882	9.12575e-158	3.26921e-153	0.446006
SPINT2	0.994	0.969	0	0	0.445879
TMPRSS2	0.846	0.676	0	0	0.445026
QSOX1	0.899	0.736	0	0	0.444361
GALNT3	0.887	0.723	0	0	0.443229
ST3GAL4	0.778	0.573	0	0	0.442778
ATP1B1	0.984	0.953	1.59847e-270	5.72637e-266	0.44216
MYO7B	0.797	0.571	0	0	0.441645
SMAP1	0.947	0.849	0	0	0.441483
MVP	0.888	0.725	0	0	0.440762
PLS1	0.967	0.917	4.00925e-251	1.43627e-246	0.440188
IFI27	0.787	0.688	1.7867e-94	6.40066e-90	0.43792
AKAP13	0.964	0.895	0	0	0.437036
TBC1D22A	0.941	0.841	0	0	0.437023
DYNC2I1	0.895	0.768	0	0	0.436961
PPP1R14D	0.757	0.456	0	0	0.436575
RHBDL2	0.809	0.554	0	0	0.433425
SLC50A1	0.853	0.627	0	0	0.432583
C10orf99	0.879	0.693	0	0	0.431107
ENSG00000238045	0.642	0.306	0	0	0.42982
MYOF	0.908	0.782	0	0	0.429085
GRAMD2B	0.806	0.617	1.99122e-280	7.13335e-276	0.428829
VIL1	0.986	0.951	0	0	0.427727
RETREG1	0.746	0.486	0	0	0.427427
PDE3A	0.498	0.29	4.11269e-183	1.47333e-178	0.427261
STARD4	0.727	0.408	0	0	0.426615
DAPK2	0.863	0.724	1.87803e-238	6.72787e-234	0.426177
CLIC1	0.996	0.978	0	0	0.425705
SERINC5	0.931	0.904	5.43111e-159	1.94564e-154	0.425697
PTPRF	0.893	0.757	0	0	0.425554
CYP4F12	0.653	0.292	0	0	0.425531
MPP7	0.832	0.596	0	0	0.42539
KDM3A	0.782	0.52	0	0	0.425205
KRCC1	0.893	0.752	0	0	0.425172
AOAH	0.975	0.896	4.50551e-298	1.61405e-293	0.42435
MYO1E	0.968	0.906	4.82123e-236	1.72716e-231	0.42363
FADS2	0.806	0.575	0	0	0.422303
SH3BGRL3	0.991	0.952	0	0	0.421734
KLF5	0.96	0.9	0	0	0.419962
ENSG00000289609	0.414	0.139	0	0	0.418897
PRR13	0.934	0.835	0	0	0.41761
PNRC1	0.787	0.511	0	0	0.416896
CHP1	0.88	0.737	0	0	0.416691
HHLA2	0.414	0.065	0	0	0.41656
TRIB3	0.841	0.677	1.14488e-301	4.1014e-297	0.416069
GOLM1	0.954	0.841	0	0	0.415719
NQO1	0.986	0.948	1.22017e-301	4.37114e-297	0.414465
PGAM1	0.976	0.918	0	0	0.41434
TMC4	0.818	0.599	0	0	0.413904
TMEM59	0.951	0.857	0	0	0.412252
C6orf223	0.731	0.436	0	0	0.411588
DSG2	0.978	0.932	0	0	0.410354
PGM1	0.903	0.745	0	0	0.409445
S100A16	0.944	0.875	6.774e-241	2.42672e-236	0.407555
KDM5B	0.899	0.722	0	0	0.407476
CHD2	0.905	0.783	1.51373e-270	5.42278e-266	0.40697
ETHE1	0.983	0.939	0	0	0.40579
FTX	0.97	0.929	2.44276e-206	8.75095e-202	0.405185
ITM2C	0.875	0.762	7.92348e-228	2.83851e-223	0.404992
ACSL1	0.732	0.433	0	0	0.404847
SNORC	0.887	0.765	1.25115e-253	4.48212e-249	0.404773
BCL2L15	0.758	0.472	0	0	0.40453
ARL6IP5	0.964	0.897	3.77542e-282	1.35251e-277	0.403517
ZC3H12B	0.878	0.765	1.35514e-137	4.85464e-133	0.403288
POF1B	0.958	0.885	9.22013e-261	3.30302e-256	0.403286
PTPN22	0.526	0.177	0	0	0.402499
SLC9A3R1	0.726	0.528	1.78126e-291	6.3812e-287	0.401724
PRXL2A	0.936	0.839	0	0	0.400809
CBLB	0.85	0.717	3.65546e-202	1.30953e-197	0.400181
SFN	0.851	0.738	6.23934e-171	2.23518e-166	0.40003
DHRS9	0.324	0.064	0	0	0.398954
TFRC	0.869	0.739	1.52209e-242	5.45273e-238	0.398948
SEC61G	0.982	0.932	0	0	0.397557
PPP1R3B	0.584	0.199	0	0	0.397404
RASSF7	0.777	0.554	0	0	0.396657
HOOK2	0.916	0.79	0	0	0.396588
SLC16A3	0.731	0.409	0	0	0.395365
FAM114A1	0.753	0.481	0	0	0.39362
PKM	0.998	0.988	0	0	0.39281
SHROOM3	0.969	0.922	2.2174e-197	7.94363e-193	0.391024
AKR1C1	0.378	0.146	0	0	0.390974
JUNB	0.707	0.472	0	0	0.390014
NR5A2	0.708	0.446	0	0	0.389768
VDAC2	0.98	0.941	3.36179e-256	1.20433e-251	0.387842
HNF4A	0.895	0.773	1.45991e-289	5.22999e-285	0.386696
GNG12	0.881	0.736	7.41523e-289	2.65643e-284	0.386273
CIB1	0.98	0.934	4.51528e-283	1.61755e-278	0.38498
SMIM14	0.898	0.726	0	0	0.384057
LINC01473	0.959	0.891	6.12325e-163	2.19359e-158	0.383483
HMOX1	0.477	0.156	0	0	0.383468
PLAC8	0.464	0.16	0	0	0.383285
RALGPS2	0.838	0.686	8.32266e-214	2.98151e-209	0.382947
MKRN2OS	0.596	0.374	3.35142e-246	1.20061e-241	0.382738
FADS1	0.812	0.669	3.53324e-207	1.26575e-202	0.382678
CDC42SE2	0.959	0.89	3.00609e-287	1.0769e-282	0.381848
RASSF6	0.665	0.415	8.3849e-287	3.00381e-282	0.381625
BAIAP2L1	0.85	0.714	1.08501e-238	3.88694e-234	0.38101
MUC20	0.604	0.237	0	0	0.380716
TPI1	0.998	0.986	0	0	0.380636
UBC	0.994	0.973	4.79819e-209	1.7189e-204	0.379279
MARCKS	0.976	0.928	3.72024e-288	1.33274e-283	0.379183
PRSS8	0.799	0.608	0	0	0.377587
SRI	0.975	0.944	2.7804e-138	9.96052e-134	0.377486
SLCO2B1	0.574	0.206	0	0	0.377483
MPZL2	0.729	0.458	0	0	0.377247
CTSD	0.87	0.724	1.23831e-264	4.43613e-260	0.376987
MT3	0.397	0.11	0	0	0.376359
SMAD3	0.783	0.627	3.94264e-216	1.41241e-211	0.376216
BCL10	0.803	0.602	3.28041e-297	1.17518e-292	0.37438
LDLR	0.816	0.673	6.94116e-188	2.4866e-183	0.373565
EZR	0.974	0.935	4.15263e-161	1.48764e-156	0.373553
SCNN1A	0.823	0.633	1.12226e-299	4.02038e-295	0.373156
PPARGC1A	0.605	0.32	0	0	0.372807
UBE2H	0.929	0.83	1.79803e-266	6.44126e-262	0.372742
LRRC1	0.768	0.597	1.53934e-238	5.51452e-234	0.371056
KCMF1	0.941	0.853	3.25497e-282	1.16606e-277	0.370298
PCSK5	0.655	0.476	1.75571e-177	6.28965e-173	0.370048
TMEM41B	0.873	0.724	1.41045e-272	5.05278e-268	0.369377
PCSK6	0.71	0.538	1.73172e-196	6.20371e-192	0.368705
SPINT1	0.831	0.689	2.38018e-285	8.52677e-281	0.368176
FA2H	0.689	0.504	8.17046e-204	2.92698e-199	0.367372
GALM	0.828	0.654	5.95237e-305	2.13238e-300	0.366996
NPC2	0.899	0.762	3.45244e-296	1.2368e-291	0.366982
SIDT1	0.783	0.589	8.52294e-245	3.05326e-240	0.365942
ENSG00000282564	0.439	0.252	1.3722e-185	4.91579e-181	0.365077
MPC2	0.974	0.929	5.79809e-272	2.07711e-267	0.365039
SLC35A3	0.868	0.701	9.05078e-308	3.24235e-303	0.364452
OPTN	0.727	0.516	6.32178e-273	2.26471e-268	0.361819
ERRFI1	0.644	0.462	1.25636e-189	4.50078e-185	0.361147
MTUS1	0.92	0.826	4.16019e-201	1.49035e-196	0.358601
FAM234A	0.856	0.742	2.21522e-218	7.9358e-214	0.356797
ATP9A	0.673	0.45	2.81633e-263	1.00892e-258	0.356342
ZNF395	0.705	0.455	0	0	0.355998
STK17A	0.555	0.432	3.77227e-95	1.35138e-90	0.354245
LAMB3	0.649	0.439	1.65947e-227	5.9449e-223	0.352007
TPD52	0.979	0.938	2.69959e-260	9.67099e-256	0.351665
FTH1P10	0.792	0.618	4.70593e-237	1.68585e-232	0.351132
LMO7	0.891	0.791	1.74979e-162	6.26846e-158	0.350871
TMTC2	0.878	0.785	2.71425e-144	9.72352e-140	0.349337
KIAA1671	0.897	0.813	3.88224e-188	1.39077e-183	0.349204
EGF	0.574	0.305	3.03547e-295	1.08743e-290	0.348799
FOSL2	0.63	0.358	0	0	0.348672
SNAPC3	0.847	0.696	6.72306e-273	2.40847e-268	0.348507
PNKD	0.86	0.724	2.51307e-271	9.00281e-267	0.347762
PRDX2	0.995	0.977	3.10153e-275	1.11109e-270	0.347525
LINC01186	0.542	0.281	9.42478e-275	3.37633e-270	0.347147
ARHGDIG	0.426	0.12	0	0	0.342646
SLC41A2	0.708	0.503	1.05702e-216	3.78666e-212	0.342005
TPMT	0.782	0.58	5.63683e-283	2.01934e-278	0.341063
SEC23A	0.822	0.649	3.63505e-272	1.30222e-267	0.340447
SC5D	0.698	0.467	2.61119e-276	9.35432e-272	0.34029
VAV3	0.818	0.644	4.73024e-214	1.69456e-209	0.340087
MKRN1	0.881	0.741	1.66445e-281	5.96272e-277	0.339989
GAB1	0.792	0.608	8.97324e-219	3.21457e-214	0.338763
NMRAL2P	0.38	0.087	0	0	0.337047
WASL	0.872	0.744	9.80692e-242	3.51323e-237	0.336968
ANXA1	0.62	0.449	1.59703e-135	5.72119e-131	0.335728
B4GALNT3	0.617	0.385	2.11293e-241	7.56937e-237	0.33566
ANKRD40CL	0.545	0.207	0	0	0.335655
GFPT1	0.98	0.939	1.46255e-196	5.23942e-192	0.334634
APOBEC3C	0.566	0.351	7.79338e-235	2.7919e-230	0.334624
GLCE	0.92	0.826	1.69858e-207	6.08499e-203	0.334126
BCAS1	0.577	0.224	0	0	0.331301
PATJ	0.979	0.937	1.02079e-201	3.65689e-197	0.33065
ERBIN	0.894	0.797	1.31162e-172	4.69874e-168	0.330429
BMP2	0.467	0.139	0	0	0.329244
COX5B	0.998	0.983	2.51971e-256	9.02662e-252	0.328992
COX7A2	0.994	0.979	0	0	0.32871
HIPK2	0.88	0.778	2.45979e-198	8.81195e-194	0.328544
CPT1A	0.919	0.839	1.3792e-209	4.94086e-205	0.328033
DHRS3	0.803	0.636	3.13242e-259	1.12216e-254	0.327892
EPB41L1	0.731	0.551	1.37031e-201	4.90901e-197	0.327653
TACC2	0.879	0.784	1.29126e-180	4.62582e-176	0.326608
FAM177A1	0.939	0.857	4.72939e-252	1.69426e-247	0.325971
PTK6	0.614	0.338	0	0	0.325787
CLDN3	0.995	0.977	4.41977e-169	1.58334e-164	0.325345
LRATD1	0.893	0.79	3.23584e-209	1.15921e-204	0.32318
BLCAP	0.792	0.633	2.51145e-207	8.99702e-203	0.322323
B3GNT5	0.635	0.43	3.58686e-216	1.28496e-211	0.321771
TPCN1	0.797	0.627	2.68867e-227	9.63189e-223	0.321086
DHCR7	0.699	0.496	5.15046e-249	1.8451e-244	0.320472
GADD45A	0.758	0.613	3.54088e-165	1.26849e-160	0.320375
ST14	0.931	0.855	5.51496e-235	1.97568e-230	0.320094
MYL6	0.997	0.984	1.04085e-227	3.72875e-223	0.320067
TAOK3	0.956	0.907	9.57538e-188	3.43028e-183	0.320053
MTMR11	0.622	0.311	0	0	0.319396
RAB32	0.702	0.488	1.1786e-266	4.22223e-262	0.31927
ITGB4	0.893	0.778	2.56735e-235	9.19727e-231	0.319233
GCLM	0.75	0.636	6.56086e-116	2.35036e-111	0.318652
KLF3	0.902	0.809	4.13725e-172	1.48213e-167	0.318527
NDFIP2	0.869	0.744	4.80915e-226	1.72283e-221	0.318151
RIMKLA	0.644	0.334	0	0	0.317684
AUTS2	0.897	0.806	1.11634e-175	3.99917e-171	0.317621
ARL4A	0.679	0.467	1.87539e-236	6.71839e-232	0.316892
THRB	0.767	0.63	4.69829e-142	1.68311e-137	0.316628
PRR15L	0.744	0.548	8.67574e-244	3.108e-239	0.314202
CCDC146	0.539	0.274	2.78322e-296	9.97061e-292	0.314032
HMGCL	0.824	0.654	1.36763e-255	4.8994e-251	0.313398
CHMP4B	0.864	0.736	1.72689e-210	6.18642e-206	0.313132
MAPK3	0.757	0.567	1.09695e-261	3.92972e-257	0.3131
PDLIM1	0.917	0.844	1.48274e-201	5.31178e-197	0.312846
IER3	0.75	0.68	5.44537e-58	1.95075e-53	0.311888
CD164	0.956	0.9	4.00278e-199	1.43396e-194	0.310927
GCNT1	0.747	0.583	1.04834e-188	3.75558e-184	0.310828
BCKDHB	0.91	0.83	4.559e-147	1.63322e-142	0.310426
ZKSCAN1	0.964	0.916	5.50825e-203	1.97327e-198	0.310052
LINC02086	0.858	0.761	4.05672e-131	1.45328e-126	0.309718
HK2	0.694	0.504	1.21546e-203	4.35427e-199	0.309139
GAN	0.774	0.612	8.14221e-188	2.91687e-183	0.309041
ENSG00000226149	0.489	0.219	0	0	0.308809
HDHD3	0.823	0.672	3.97373e-240	1.42355e-235	0.308312
JUP	0.865	0.744	1.07377e-201	3.84669e-197	0.308104
IQGAP2	0.779	0.656	3.43336e-120	1.22997e-115	0.308015
AXDND1	0.629	0.372	3.071e-275	1.10016e-270	0.307338
EPS8L3	0.85	0.71	2.12631e-224	7.6173e-220	0.307155
FCGRT	0.934	0.865	5.22234e-167	1.87085e-162	0.306713
PANK3	0.849	0.699	4.98328e-230	1.78521e-225	0.306555
ITSN1	0.826	0.689	4.72463e-178	1.69255e-173	0.306449
GPRC5C	0.675	0.42	9.09574e-295	3.25846e-290	0.305982
RBM47	0.975	0.938	2.03538e-172	7.29154e-168	0.305137
LINC02614	0.501	0.205	0	0	0.304729
ADAMTSL1	0.287	0.122	4.55861e-178	1.63308e-173	0.304344
CDH1	0.97	0.919	1.40557e-217	5.03533e-213	0.304071
TMEM256	0.824	0.693	9.97927e-190	3.57497e-185	0.302471
ADM	0.406	0.116	0	0	0.30242
BZW1	0.96	0.908	1.80683e-177	6.47277e-173	0.302107
FBXO34	0.915	0.833	1.13521e-183	4.06677e-179	0.302016
RHOC	0.809	0.678	5.73855e-176	2.05578e-171	0.301034
ACOT11	0.775	0.597	1.13176e-225	4.05443e-221	0.300997
NAALADL2	0.858	0.776	9.2124e-82	3.30025e-77	0.300978
SH3KBP1	0.896	0.805	1.16621e-176	4.17783e-172	0.300564
TPT1-AS1	0.69	0.482	3.2511e-223	1.16467e-218	0.299625
ALDOA	0.709	0.454	1.04684e-307	3.75021e-303	0.299156
TNIP1	0.778	0.625	1.87416e-208	6.714e-204	0.298381
TCTN3	0.66	0.489	1.45517e-165	5.21301e-161	0.297619
APLP2	0.941	0.88	4.19225e-188	1.50183e-183	0.296981
PJA2	0.799	0.623	1.48725e-210	5.32791e-206	0.296936
ASAP2	0.85	0.721	7.51952e-178	2.69379e-173	0.296211
CALM1	0.995	0.987	2.72656e-194	9.76764e-190	0.296126
PCSK7	0.797	0.649	3.00248e-195	1.07561e-190	0.296013
STK38	0.872	0.766	4.26482e-183	1.52783e-178	0.295969
PWWP2A	0.814	0.652	9.91777e-204	3.55294e-199	0.29543
TFF1	0.546	0.336	2.18067e-173	7.81204e-169	0.294992
ZSWIM5	0.809	0.7	4.87507e-122	1.74644e-117	0.294804
SLC25A1	0.876	0.773	1.37699e-197	4.93292e-193	0.2944
RNF144A	0.512	0.257	6.66733e-294	2.3885e-289	0.293829
PRAP1	0.365	0.085	0	0	0.293113
AUH	0.787	0.669	6.29361e-147	2.25462e-142	0.292164
CHMP2B	0.872	0.766	2.09359e-171	7.50008e-167	0.29152
PLD1	0.805	0.673	3.45071e-145	1.23618e-140	0.2915
CAPN8	0.828	0.716	1.46909e-128	5.26286e-124	0.290635
C11orf80	0.765	0.6	4.15257e-174	1.48762e-169	0.29063
GRN	0.787	0.648	1.76278e-190	6.31497e-186	0.290336
TGOLN2	0.886	0.778	1.03651e-199	3.7132e-195	0.29013
CPM	0.424	0.132	0	0	0.289732
KIAA1522	0.811	0.673	4.88031e-199	1.74832e-194	0.289546
BTBD9	0.717	0.618	3.16304e-79	1.13313e-74	0.289186
DPY19L1	0.696	0.511	8.2397e-190	2.95179e-185	0.288976
FRYL	0.983	0.947	1.03464e-157	3.70651e-153	0.287456
LIPH	0.532	0.246	0	0	0.287385
A1CF	0.534	0.245	0	0	0.287097
TMBIM1	0.55	0.306	1.84074e-273	6.59427e-269	0.286875
ZFP36	0.56	0.31	1.73747e-285	6.2243e-281	0.286757
DUOXA2	0.15	0.014	0	0	0.286027
AFF1	0.912	0.836	3.34117e-136	1.19694e-131	0.285468
PAM	0.734	0.627	6.72113e-101	2.40778e-96	0.28534
ERBB3	0.836	0.718	2.47104e-195	8.85225e-191	0.285002
ISG20	0.462	0.214	2.90586e-277	1.041e-272	0.284935
REPS2	0.831	0.712	1.25776e-151	4.50581e-147	0.284753
DPM3	0.85	0.725	2.21166e-186	7.92305e-182	0.284399
MBD5	0.909	0.836	3.02659e-118	1.08425e-113	0.284046
SBF2	0.941	0.89	2.52131e-127	9.03233e-123	0.283714
SAMD13	0.652	0.418	3.23988e-238	1.16066e-233	0.283299
KDM4C	0.916	0.838	8.94921e-139	3.20596e-134	0.282749
CRB3	0.744	0.57	1.54111e-199	5.52087e-195	0.282488
MUC1	0.735	0.58	2.21807e-163	7.94601e-159	0.282332
ECHDC1	0.91	0.837	8.54606e-144	3.06154e-139	0.281923
NGEF	0.7	0.515	7.50705e-183	2.68933e-178	0.281551
SPIRE2	0.753	0.6	4.09419e-186	1.4667e-181	0.280717
ATE1	0.925	0.87	6.75032e-130	2.41823e-125	0.280708
GOLGA4	0.987	0.958	4.0912e-162	1.46563e-157	0.280606
TOM1L2	0.767	0.632	1.18553e-159	4.24703e-155	0.280457
ID2	0.802	0.712	4.57885e-114	1.64033e-109	0.280413
B3GALT5	0.347	0.092	0	0	0.279072
DENND1B	0.756	0.625	1.46478e-124	5.24744e-120	0.27885
ENSG00000272763	0.946	0.871	1.06058e-180	3.79942e-176	0.278229
FAT1	0.987	0.96	1.08641e-121	3.89197e-117	0.277467
SCARB2	0.899	0.805	2.87495e-192	1.02992e-187	0.276864
SLC17A4	0.313	0.053	0	0	0.276308
PRSS12	0.498	0.251	6.0826e-273	2.17903e-268	0.276246
NFIL3	0.543	0.307	6.8871e-248	2.46724e-243	0.275484
KMT2E	0.95	0.899	9.82442e-166	3.5195e-161	0.275394
PDSS2	0.917	0.879	1.35796e-81	4.86476e-77	0.275049
AMN	0.661	0.445	3.88325e-214	1.39114e-209	0.274878
ALDH3A2	0.814	0.708	7.66757e-148	2.74683e-143	0.274856
MIF	0.991	0.975	3.43596e-56	1.2309e-51	0.274521
PRR5L	0.692	0.539	1.27533e-149	4.56873e-145	0.274328
MT-CO1	1	0.998	0	0	0.274112
PKN2	0.933	0.877	1.36752e-127	4.899e-123	0.274066
RAP1B	0.913	0.855	3.98111e-114	1.42619e-109	0.273629
SLC25A24	0.938	0.864	2.86668e-169	1.02696e-164	0.272991
LRRC19	0.534	0.24	0	0	0.27256
SERINC2	0.838	0.732	9.42961e-162	3.37806e-157	0.271616
TMEM131	0.886	0.791	2.02755e-148	7.26348e-144	0.271495
MT-TC	0.385	0.175	1.34389e-255	4.81434e-251	0.27137
PRDX6	0.964	0.931	5.27181e-47	1.88857e-42	0.271157
YEATS2	0.751	0.605	2.7868e-156	9.98344e-152	0.270385
HRCT1	0.483	0.2	0	0	0.269866
PTPRK	0.98	0.948	2.43576e-112	8.72588e-108	0.269688
PMM1	0.705	0.526	9.32162e-188	3.33938e-183	0.268768
FNBP1	0.601	0.357	2.49822e-250	8.94961e-246	0.26812
PCSK9	0.669	0.449	3.90368e-230	1.39846e-225	0.26779
CDCP1	0.832	0.704	5.27064e-180	1.88815e-175	0.267511
LPIN1	0.637	0.445	9.66631e-172	3.46286e-167	0.266964
MAGI3	0.881	0.8	4.29002e-89	1.53686e-84	0.266865
SEMA6A	0.637	0.463	7.28661e-141	2.61035e-136	0.266463
HELZ	0.825	0.724	9.58165e-137	3.43253e-132	0.26639
ELF3-AS1	0.592	0.319	0	0	0.266164
SOS1	0.907	0.825	6.6169e-125	2.37044e-120	0.265197
PNPLA3	0.594	0.375	2.70268e-195	9.68209e-191	0.264856
NFKBIA	0.68	0.515	9.10919e-149	3.26328e-144	0.263987
DCAF6	0.866	0.768	1.36194e-147	4.87902e-143	0.263584
SGK2	0.65	0.45	1.39089e-191	4.98271e-187	0.263166
EPAS1	0.494	0.213	0	0	0.262664
SPAG4	0.518	0.219	0	0	0.262213
ENSG00000243415	0.391	0.092	0	0	0.262121
AHCYL1	0.964	0.917	1.21178e-164	4.34108e-160	0.260662
SECISBP2L	0.677	0.484	1.7512e-196	6.27348e-192	0.260614
TMEM135	0.793	0.663	4.7843e-130	1.71393e-125	0.260526
MALT1	0.708	0.545	8.19135e-160	2.93447e-155	0.260311
APPL2	0.674	0.511	3.31547e-142	1.18773e-137	0.260165
CYP2S1	0.668	0.489	7.27279e-193	2.6054e-188	0.259847
CCNG2	0.552	0.305	3.43491e-252	1.23052e-247	0.259711
MYO1A	0.543	0.303	3.72251e-243	1.33355e-238	0.259593
PPARD	0.597	0.43	4.21152e-139	1.50874e-134	0.259113
GOLGB1	0.963	0.916	3.74997e-138	1.34339e-133	0.258827
SMIM22	0.942	0.874	3.40384e-159	1.21939e-154	0.258688
RNF217	0.772	0.62	2.26949e-150	8.13022e-146	0.258684
KDM4B	0.768	0.607	6.69009e-174	2.39666e-169	0.258489
SQOR	0.903	0.819	9.47465e-174	3.3942e-169	0.257698
CCDC68	0.594	0.389	1.43414e-190	5.13765e-186	0.25689
SULT1B1	0.364	0.105	0	0	0.256222
NPSR1	0.138	0.077	1.00134e-37	3.58721e-33	0.256197
PDCD4	0.894	0.827	2.87644e-129	1.03046e-124	0.2554
UBL3	0.764	0.602	3.2337e-173	1.15844e-168	0.255233
TMEM161B-DT	0.703	0.568	9.92511e-104	3.55557e-99	0.255186
AHCYL2	0.796	0.673	3.58755e-118	1.2852e-113	0.254618
ENSG00000173727	0.424	0.142	0	0	0.25446
MICAL3	0.774	0.69	3.26905e-88	1.17111e-83	0.254421
P4HB	0.977	0.946	2.62738e-167	9.41233e-163	0.254238
EFNB2	0.645	0.494	3.30003e-133	1.1822e-128	0.254226
CCND2	0.878	0.832	7.63753e-98	2.73607e-93	0.254184
TAPBP	0.822	0.694	3.52804e-182	1.26389e-177	0.253249
CLINT1	0.954	0.916	3.1507e-137	1.12871e-132	0.253082
MAP1LC3B	0.808	0.676	2.91531e-145	1.04438e-140	0.253081
C19orf33	0.848	0.741	7.49733e-147	2.68584e-142	0.252789
FUT3	0.847	0.729	1.921e-148	6.88179e-144	0.252395
ENSG00000287625	0.529	0.303	1.02115e-210	3.65817e-206	0.252265
LCOR	0.913	0.841	2.57157e-113	9.21238e-109	0.252239
MAP2K2	0.933	0.877	4.67406e-126	1.67443e-121	0.252184
SH3GLB1	0.89	0.805	2.13972e-157	7.66535e-153	0.251963
ASS1	0.698	0.597	9.26391e-82	3.3187e-77	0.251549
ENSG00000250842	0.43	0.181	1.13469e-301	4.06493e-297	0.251469
MAOA	0.858	0.751	4.57412e-137	1.63863e-132	0.250802
SLC27A2	0.69	0.546	4.22337e-126	1.51298e-121	0.250519
STAP2	0.712	0.557	1.13374e-162	4.06151e-158	0.250349
CNIH4	0.873	0.78	2.90502e-136	1.04069e-131	0.250106
PELP1	0.34	0.553	1.98142e-179	7.09824e-175	-0.250057
NUP88	0.606	0.718	3.55766e-126	1.27449e-121	-0.25051
INCENP	0.153	0.347	3.10872e-157	1.11367e-152	-0.250567
CRACR2A	0.192	0.389	1.86775e-145	6.69103e-141	-0.250602
API5	0.6	0.733	7.56638e-134	2.71058e-129	-0.250819
ASF1B	0.108	0.367	4.67241e-248	1.67384e-243	-0.250856
NOB1	0.671	0.77	2.29367e-119	8.21683e-115	-0.250857
FCHSD2	0.511	0.655	2.11564e-115	7.57905e-111	-0.250947
NSMCE2	0.729	0.805	6.06341e-98	2.17216e-93	-0.251018
TMEM14B	0.766	0.842	3.84724e-125	1.37823e-120	-0.251156
SEPHS1	0.408	0.588	2.61694e-157	9.37493e-153	-0.251164
NUBP2	0.366	0.566	3.24665e-179	1.16308e-174	-0.251469
NUP54	0.521	0.668	5.57863e-139	1.99849e-134	-0.251473
NEDD4L	0.831	0.882	6.84905e-100	2.4536e-95	-0.251657
PSMA1	0.875	0.906	2.12223e-128	7.60269e-124	-0.251697
SNHG15	0.272	0.502	2.25479e-207	8.07755e-203	-0.251888
CLTA	0.967	0.965	1.43385e-163	5.13664e-159	-0.252039
NUP155	0.281	0.5	4.06328e-190	1.45563e-185	-0.252331
TUBA4A	0.573	0.691	6.62156e-113	2.37211e-108	-0.252408
MCM2	0.147	0.397	9.80677e-233	3.51318e-228	-0.252514
DNM1L	0.512	0.669	2.00656e-144	7.18831e-140	-0.252723
EIF3D	0.899	0.921	3.57923e-134	1.28222e-129	-0.252936
CDC25C	0.122	0.326	1.95109e-168	6.98959e-164	-0.253164
RFC1	0.711	0.798	4.87162e-122	1.74521e-117	-0.253222
APEH	0.561	0.699	3.82417e-144	1.36997e-139	-0.253559
PRDX4	0.761	0.845	2.1583e-125	7.73189e-121	-0.253567
LYPLA1	0.8	0.86	2.86474e-123	1.02627e-118	-0.253571
STIL	0.344	0.49	1.21803e-110	4.36346e-106	-0.253682
CTSH	0.602	0.712	1.79478e-123	6.4296e-119	-0.254073
MACROD1	0.647	0.751	9.59446e-131	3.43712e-126	-0.254392
OSBPL8	0.573	0.704	7.81357e-126	2.79913e-121	-0.254426
METTL5	0.749	0.829	2.18808e-130	7.83856e-126	-0.254773
RBFA	0.365	0.573	3.41344e-181	1.22283e-176	-0.255017
H2AC14	0.059	0.244	1.16058e-159	4.15766e-155	-0.25507
SBDS	0.705	0.786	8.39123e-119	3.00607e-114	-0.255222
ZCRB1	0.691	0.789	4.48041e-135	1.60506e-130	-0.255483
ACADM	0.524	0.674	5.14598e-140	1.8435e-135	-0.255662
LONP1	0.688	0.777	3.54241e-125	1.26903e-120	-0.255961
ZDHHC14	0.209	0.406	1.77828e-149	6.37051e-145	-0.255964
LSM6	0.511	0.661	4.63337e-146	1.65986e-141	-0.25616
UVRAG	0.614	0.727	6.10453e-123	2.18689e-118	-0.256358
AATF	0.524	0.671	3.60657e-140	1.29202e-135	-0.25644
ETF1	0.674	0.782	1.20334e-134	4.31083e-130	-0.256511
CTSC	0.639	0.745	2.81206e-127	1.00739e-122	-0.256554
COPS9	0.717	0.807	3.01082e-127	1.07859e-122	-0.256659
NMU	0.171	0.392	3.71799e-180	1.33193e-175	-0.257082
CUTA	0.777	0.848	9.02152e-122	3.23187e-117	-0.257124
DYNC1LI1	0.378	0.581	5.416e-177	1.94023e-172	-0.257298
AMD1	0.632	0.742	6.01654e-126	2.15537e-121	-0.257402
SASS6	0.201	0.437	2.65532e-208	9.51241e-204	-0.257454
SLC43A1	0.104	0.396	1.29516e-300	4.63978e-296	-0.257704
FKBP4	0.596	0.719	2.79548e-130	1.00145e-125	-0.257797
FAAP20	0.477	0.648	1.66638e-164	5.96964e-160	-0.25786
CEP192	0.598	0.699	7.44065e-104	2.66554e-99	-0.257959
ZC3H15	0.9	0.921	7.40863e-136	2.65407e-131	-0.258125
CLNS1A	0.775	0.846	4.66397e-134	1.67082e-129	-0.258332
ZNHIT6	0.225	0.476	3.28993e-220	1.17859e-215	-0.25837
SEC63	0.793	0.86	1.63823e-134	5.8688e-130	-0.258578
BLM	0.06	0.328	5.70391e-273	2.04337e-268	-0.258631
HOOK1	0.632	0.749	3.51944e-133	1.2608e-128	-0.258661
HPCAL1	0.489	0.586	1.13357e-59	4.06091e-55	-0.2588
ZNF131	0.482	0.656	7.80494e-154	2.79604e-149	-0.258848
PSMB2	0.794	0.857	1.10066e-124	3.94301e-120	-0.259007
EXOSC7	0.576	0.716	4.90067e-143	1.75561e-138	-0.259008
H2AC12	0.056	0.261	4.80368e-184	1.72087e-179	-0.259131
NUBPL	0.494	0.65	1.48675e-131	5.32615e-127	-0.259157
HPF1	0.178	0.447	1.15743e-250	4.14638e-246	-0.259185
DRAP1	0.664	0.76	2.67619e-124	9.5872e-120	-0.259187
RCN1	0.636	0.752	9.06557e-136	3.24765e-131	-0.259261
PSMD8	0.919	0.929	5.55721e-131	1.99081e-126	-0.259538
FAIM2	0.053	0.298	1.04943e-240	3.75949e-236	-0.259685
UTP20	0.27	0.492	5.32299e-186	1.90691e-181	-0.259848
PCBD1	0.907	0.932	1.17327e-145	4.20311e-141	-0.259873
SLC12A2-DT	0.784	0.884	1.63498e-114	5.85714e-110	-0.260273
DHX15	0.735	0.813	1.84129e-130	6.59625e-126	-0.2607
NME3	0.569	0.7	2.79878e-144	1.00263e-139	-0.260849
MFSD14B	0.537	0.681	1.93078e-138	6.91682e-134	-0.2609
TERT	0.062	0.335	4.00134e-277	1.43344e-272	-0.261307
GNL3	0.744	0.841	1.68062e-136	6.02065e-132	-0.261699
KHSRP	0.604	0.722	1.25634e-142	4.50072e-138	-0.261833
NFIB	0.693	0.774	8.65307e-106	3.09988e-101	-0.262016
TYW1	0.573	0.709	7.11185e-134	2.54775e-129	-0.262056
NCEH1	0.535	0.671	2.38866e-113	8.55712e-109	-0.262474
SDF2L1	0.496	0.65	5.17691e-133	1.85457e-128	-0.262778
TSR1	0.469	0.646	6.45755e-160	2.31335e-155	-0.26283
CNOT10	0.461	0.639	8.54652e-162	3.06171e-157	-0.262866
NAA25	0.458	0.64	7.73305e-168	2.77029e-163	-0.262906
ZCCHC7	0.82	0.88	4.12866e-108	1.47905e-103	-0.262986
HNRNPH3	0.778	0.844	1.03651e-123	3.71318e-119	-0.26303
FIS1	0.896	0.921	1.32181e-150	4.73527e-146	-0.263698
SF3B5	0.892	0.927	7.79246e-140	2.79157e-135	-0.263765
NAV2	0.155	0.401	7.04707e-220	2.52454e-215	-0.263992
PRPF31	0.405	0.599	4.63818e-182	1.66158e-177	-0.264086
PRPF40A	0.903	0.931	5.1838e-150	1.85705e-145	-0.264272
COMMD4	0.442	0.626	1.66217e-170	5.95455e-166	-0.264296
SNRNP40	0.335	0.554	3.24883e-197	1.16386e-192	-0.264539
RCC1	0.404	0.591	6.19048e-169	2.21768e-164	-0.264874
KRTCAP3	0.843	0.886	1.20836e-133	4.32882e-129	-0.264898
SEC11C	0.488	0.645	4.54525e-139	1.62829e-134	-0.264919
CLIC4	0.567	0.695	2.93196e-126	1.05034e-121	-0.265107
DHX36	0.541	0.694	3.15072e-152	1.12871e-147	-0.265237
MYCBP2	0.615	0.74	1.04011e-132	3.7261e-128	-0.265506
CHAF1A	0.243	0.462	8.17914e-187	2.93009e-182	-0.26587
PDSS1	0.468	0.639	5.26842e-159	1.88736e-154	-0.265925
TRAPPC2L	0.649	0.764	1.85849e-145	6.65787e-141	-0.266483
EIF4G1	0.788	0.847	5.25823e-134	1.88371e-129	-0.266811
RPS4Y1	0.965	0.972	2.81286e-149	1.00768e-144	-0.267033
PRKAR2A	0.717	0.813	2.44044e-144	8.74262e-140	-0.267467
PSME4	0.505	0.673	1.99031e-155	7.1301e-151	-0.267529
ROR2	0.062	0.311	8.49641e-240	3.04375e-235	-0.267789
MRPL9	0.482	0.656	6.00009e-173	2.14947e-168	-0.26799
ATM	0.266	0.506	1.33211e-212	4.77214e-208	-0.268246
PROM1	0.137	0.377	3.77537e-215	1.35249e-210	-0.268279
CTPS1	0.117	0.409	5.47207e-297	1.96031e-292	-0.268367
LAPTM4B	0.571	0.717	5.10609e-142	1.8292e-137	-0.268401
RPL26L1	0.588	0.723	1.31895e-152	4.725e-148	-0.268869
FOXM1	0.164	0.405	6.46002e-225	2.31424e-220	-0.268967
NBN	0.391	0.598	2.41938e-182	8.66718e-178	-0.268996
NOC2L	0.498	0.67	9.03483e-172	3.23664e-167	-0.269093
TM7SF3	0.489	0.645	4.67094e-151	1.67332e-146	-0.269207
UTP18	0.409	0.61	8.43917e-182	3.02325e-177	-0.269242
NUP98	0.545	0.681	8.53979e-145	3.05929e-140	-0.269344
THAP12	0.351	0.574	8.57173e-204	3.07073e-199	-0.269366
NAA20	0.636	0.761	1.42574e-147	5.10756e-143	-0.269747
PGP	0.625	0.738	4.3474e-136	1.55741e-131	-0.270195
AP2S1	0.943	0.95	1.00421e-164	3.59748e-160	-0.270461
NEDD4	0.295	0.511	6.20015e-175	2.22114e-170	-0.270619
NCAPH	0.097	0.351	1.77052e-245	6.34271e-241	-0.270659
HNRNPUL1	0.782	0.84	1.35932e-134	4.86962e-130	-0.270816
RAD18	0.365	0.548	2.30849e-153	8.26993e-149	-0.270844
RPL35	0.999	0.995	4.48923e-300	1.60822e-295	-0.270909
SHLD2	0.532	0.672	1.89438e-135	6.78644e-131	-0.270995
NAXE	0.505	0.668	2.92567e-171	1.04809e-166	-0.271033
ATP2C2	0.63	0.756	1.00769e-127	3.60993e-123	-0.27112
HPRT1	0.428	0.618	9.02305e-176	3.23242e-171	-0.271298
PDE7A	0.331	0.545	3.13147e-183	1.12182e-178	-0.27152
CKLF	0.464	0.628	9.77959e-156	3.50344e-151	-0.271601
CENPA	0.111	0.322	2.41056e-181	8.63559e-177	-0.271788
NUP93	0.203	0.477	1.08286e-261	3.87925e-257	-0.272183
PARD3B	0.711	0.79	2.112e-80	7.56602e-76	-0.272221
TAF3	0.288	0.513	8.10631e-193	2.904e-188	-0.272386
ALDH1B1	0.454	0.631	1.09135e-166	3.90967e-162	-0.272389
LYZ	0.925	0.944	3.64266e-51	1.30495e-46	-0.272659
SRP9	0.869	0.903	2.55725e-147	9.16109e-143	-0.272687
GSTO1	0.848	0.895	9.12315e-152	3.26828e-147	-0.272826
TIMM44	0.505	0.669	2.78488e-171	9.97657e-167	-0.273345
CASC19	0.839	0.904	2.83404e-81	1.01527e-76	-0.273579
ZNF593	0.425	0.618	1.05871e-184	3.79272e-180	-0.273929
MRPS27	0.572	0.713	4.82113e-157	1.72712e-152	-0.274213
PAK1IP1	0.216	0.478	6.01594e-241	2.15515e-236	-0.274469
BRIX1	0.412	0.608	6.69631e-176	2.39889e-171	-0.274579
POLE3	0.334	0.554	1.22206e-201	4.37789e-197	-0.274582
KIF9	0.399	0.607	6.75949e-198	2.42152e-193	-0.274631
CDC37	0.773	0.842	1.41836e-147	5.08115e-143	-0.2747
FANCL	0.451	0.634	5.19805e-164	1.86215e-159	-0.274725
SPAG1	0.726	0.825	3.18854e-128	1.14226e-123	-0.27489
ENSG00000258561	0.171	0.392	4.12877e-182	1.47909e-177	-0.274987
CADPS2	0.302	0.515	3.01397e-165	1.07973e-160	-0.274992
DCTPP1	0.665	0.774	1.29635e-139	4.64406e-135	-0.275014
GFM1	0.231	0.492	4.30667e-247	1.54282e-242	-0.275231
PPP2R5E	0.801	0.862	9.88205e-133	3.54015e-128	-0.275632
SRPK1	0.956	0.965	1.52283e-136	5.4554e-132	-0.275753
PSMA5	0.851	0.901	1.16438e-151	4.17127e-147	-0.275791
CFAP97	0.645	0.767	8.90457e-143	3.18997e-138	-0.275876
TUFM	0.958	0.961	6.0518e-166	2.168e-161	-0.276448
INVS	0.635	0.741	5.30196e-106	1.89937e-101	-0.276727
CAMLG	0.611	0.739	1.84406e-160	6.60615e-156	-0.276856
COX11	0.447	0.64	5.59786e-183	2.00538e-178	-0.276997
WDR4	0.286	0.533	5.89798e-235	2.11289e-230	-0.277112
GPN3	0.313	0.545	5.12338e-211	1.8354e-206	-0.277122
CARS1	0.672	0.78	6.27722e-148	2.24875e-143	-0.277182
TRAF5	0.444	0.624	1.90617e-156	6.82866e-152	-0.277254
DDX54	0.539	0.691	1.14646e-170	4.10707e-166	-0.277521
MRPS10	0.635	0.743	1.07716e-145	3.85882e-141	-0.277692
DDX42	0.615	0.744	4.4695e-162	1.60115e-157	-0.278039
PYCR1	0.527	0.684	8.06148e-162	2.88795e-157	-0.278157
TBL1X	0.562	0.703	6.52423e-145	2.33724e-140	-0.278171
CCAR1	0.703	0.805	1.14523e-146	4.10268e-142	-0.278416
NARS2	0.436	0.622	7.55455e-168	2.70634e-163	-0.27863
VWA8	0.62	0.764	2.51806e-135	9.02071e-131	-0.278761
DENR	0.721	0.825	1.12001e-168	4.01232e-164	-0.278779
SF3B2	0.82	0.875	6.67204e-154	2.39019e-149	-0.279393
NDUFB6	0.726	0.82	1.19516e-145	4.28153e-141	-0.279448
PPID	0.512	0.68	4.62256e-169	1.65599e-164	-0.279528
ITPA	0.489	0.668	6.65026e-190	2.38239e-185	-0.28014
POLR2K	0.417	0.611	5.0056e-193	1.79321e-188	-0.280283
MRPS15	0.834	0.888	1.10655e-162	3.96412e-158	-0.281258
MRPS21	0.827	0.875	1.41681e-135	5.07556e-131	-0.281325
BCL2	0.191	0.387	8.2987e-148	2.97293e-143	-0.281466
MYBL2	0.218	0.46	2.03182e-222	7.27879e-218	-0.281672
HLCS	0.507	0.66	9.33425e-134	3.3439e-129	-0.28186
MRPL40	0.573	0.721	4.0397e-170	1.44718e-165	-0.28188
KNTC1	0.177	0.43	6.41401e-230	2.29775e-225	-0.281945
CMTM7	0.247	0.494	2.46935e-229	8.84619e-225	-0.282139
UBAP2	0.658	0.771	2.44118e-146	8.74527e-142	-0.282178
MRPL19	0.662	0.785	9.21768e-161	3.30214e-156	-0.282382
UBTF	0.468	0.646	5.11434e-177	1.83216e-172	-0.2827
PFN1	0.986	0.982	7.7287e-195	2.76873e-190	-0.282728
POP5	0.354	0.577	2.49013e-211	8.92064e-207	-0.282899
ARGLU1	0.82	0.874	1.42817e-146	5.11629e-142	-0.28295
NOPCHAP1	0.4	0.608	1.23986e-204	4.44168e-200	-0.282983
ANKRD28	0.668	0.772	5.6742e-132	2.03273e-127	-0.283447
NUP107	0.396	0.591	7.80454e-178	2.7959e-173	-0.283766
RANBP17	0.194	0.414	1.35227e-177	4.84437e-173	-0.283822
STRBP	0.84	0.885	8.22584e-126	2.94683e-121	-0.284303
ATG3	0.601	0.736	3.16259e-169	1.13297e-164	-0.284433
RFC4	0.134	0.418	1.09433e-282	3.92033e-278	-0.284479
RASAL2	0.534	0.681	8.74476e-126	3.13272e-121	-0.284574
NME4	0.75	0.834	2.02025e-150	7.23733e-146	-0.28459
ADGRA3	0.532	0.695	1.15565e-159	4.14001e-155	-0.284632
CNTRL	0.136	0.413	1.07419e-270	3.84816e-266	-0.284781
GAL	0.527	0.683	2.14653e-134	7.68973e-130	-0.284822
TAF9	0.597	0.736	1.33336e-167	4.77662e-163	-0.284972
SLC1A4	0.193	0.464	2.30025e-268	8.2404e-264	-0.285095
THOC7	0.832	0.893	7.33155e-158	2.62645e-153	-0.285115
WDR70	0.524	0.698	1.26244e-169	4.52257e-165	-0.285582
TGFBR2	0.721	0.805	7.09383e-112	2.5413e-107	-0.285848
MSI2	0.866	0.897	8.53391e-109	3.05719e-104	-0.286082
CLSPN	0.077	0.316	2.44181e-226	8.74754e-222	-0.286121
ITGA6	0.987	0.978	3.44642e-141	1.23464e-136	-0.286236
RPL6	0.999	0.997	0	0	-0.286279
COPS3	0.452	0.639	9.79729e-193	3.50978e-188	-0.286372
BBLN	0.628	0.751	2.35868e-161	8.44975e-157	-0.286482
RANGAP1	0.229	0.477	3.39873e-235	1.21756e-230	-0.286485
DOCK10	0.142	0.37	8.06932e-199	2.89075e-194	-0.286709
HJURP	0.091	0.312	2.12288e-199	7.60502e-195	-0.286767
RPS26	0.99	0.981	4.07526e-190	1.45992e-185	-0.286808
ATP5F1D	0.995	0.985	1.0863e-233	3.89157e-229	-0.287159
NOC3L	0.253	0.514	6.93977e-246	2.4861e-241	-0.287981
EXOC6	0.324	0.554	4.1208e-209	1.47624e-204	-0.288044
PSMG4	0.505	0.672	2.85064e-181	1.02121e-176	-0.288134
CDCA7L	0.27	0.528	1.50146e-246	5.37885e-242	-0.288138
SPIDR	0.83	0.884	7.47428e-103	2.67759e-98	-0.289209
EID1	0.602	0.737	1.70521e-171	6.10876e-167	-0.289662
UBE2E3	0.549	0.707	1.82376e-169	6.53344e-165	-0.289783
TBC1D1	0.349	0.558	9.3259e-189	3.34091e-184	-0.289808
G2E3	0.358	0.53	1.03376e-143	3.70333e-139	-0.290403
H3C2	0.055	0.258	8.1496e-184	2.91951e-179	-0.29061
SNRNP200	0.681	0.787	6.08263e-156	2.17904e-151	-0.29081
CBX1	0.582	0.724	1.19546e-164	4.2826e-160	-0.290884
PIH1D1	0.665	0.791	2.14489e-164	7.68385e-160	-0.291009
METTL26	0.824	0.885	3.73371e-168	1.33756e-163	-0.291723
CTBP2	0.928	0.936	5.39259e-160	1.93184e-155	-0.291881
UBA2	0.784	0.855	3.96413e-158	1.42011e-153	-0.29199
PBRM1	0.701	0.804	1.43016e-158	5.12339e-154	-0.292117
UCK2	0.515	0.688	6.73614e-182	2.41315e-177	-0.29273
GAB2	0.459	0.63	1.03214e-142	3.69754e-138	-0.292964
SIGMAR1	0.35	0.577	3.01477e-228	1.08001e-223	-0.29305
BCLAF1	0.796	0.861	6.16561e-162	2.20877e-157	-0.293214
HDGF	0.915	0.938	3.75242e-169	1.34427e-164	-0.293222
RBM3	0.897	0.926	5.19942e-179	1.86264e-174	-0.293293
FEN1	0.111	0.394	8.13675e-285	2.91491e-280	-0.293474
PDCD2	0.623	0.762	4.07534e-181	1.45995e-176	-0.293636
ATF7IP2	0.452	0.567	5.14818e-87	1.84428e-82	-0.293813
SLC1A5	0.688	0.79	5.73017e-161	2.05278e-156	-0.293884
PCNX2	0.247	0.485	1.78981e-206	6.41183e-202	-0.294032
KRR1	0.563	0.717	3.26552e-185	1.16984e-180	-0.294047
RAD23A	0.804	0.856	1.01854e-157	3.64881e-153	-0.294078
ME2	0.627	0.761	2.91087e-164	1.04279e-159	-0.294104
EIF4E	0.622	0.75	3.45812e-178	1.23884e-173	-0.29442
PABPC4	0.498	0.678	9.21913e-197	3.30266e-192	-0.294473
RFC2	0.235	0.48	4.11668e-226	1.47476e-221	-0.294768
KIF18B	0.067	0.31	1.00199e-235	3.58954e-231	-0.294866
MRPS7	0.646	0.772	2.39342e-170	8.57418e-166	-0.29493
POLR2H	0.799	0.871	1.63335e-165	5.85131e-161	-0.295113
YBX1	0.996	0.993	1.96707e-298	7.04684e-294	-0.295119
RAD51AP1	0.124	0.397	5.80269e-264	2.07876e-259	-0.295149
PMS1	0.24	0.51	2.56592e-262	9.19217e-258	-0.295315
KIAA0586	0.321	0.54	3.13553e-197	1.12327e-192	-0.295553
HNRNPK	0.956	0.962	1.07271e-194	3.84289e-190	-0.295739
RNASEH2B	0.294	0.544	5.14473e-246	1.84305e-241	-0.295855
NAP1L4	0.812	0.865	1.26045e-164	4.51543e-160	-0.295969
EIF2AK4	0.507	0.692	4.45054e-195	1.59436e-190	-0.296845
GLRX5	0.76	0.847	1.4655e-175	5.25e-171	-0.296898
CD44	0.922	0.955	1.14151e-170	4.08933e-166	-0.296989
FARP1	0.35	0.554	1.20162e-176	4.30468e-172	-0.297164
DCAF13	0.444	0.658	1.31153e-209	4.69842e-205	-0.297283
NIFK	0.555	0.713	9.62739e-184	3.44891e-179	-0.297355
KNSTRN	0.175	0.412	8.05038e-215	2.88397e-210	-0.297355
IPO9	0.409	0.615	1.34777e-203	4.82826e-199	-0.297583
NEBL	0.71	0.829	1.67027e-148	5.98357e-144	-0.297713
SH3BP4	0.556	0.702	1.35929e-155	4.86951e-151	-0.298173
MSH6	0.304	0.5	5.27268e-161	1.88888e-156	-0.298426
REXO2	0.706	0.812	2.44687e-161	8.76568e-157	-0.299087
APRT	0.963	0.969	5.33126e-199	1.90987e-194	-0.299139
FANCC	0.412	0.6	2.76749e-161	9.91427e-157	-0.29948
ARL2	0.699	0.802	1.22478e-179	4.38765e-175	-0.299509
ARID1B	0.833	0.892	3.69093e-149	1.32224e-144	-0.299528
TASP1	0.622	0.763	7.19497e-157	2.57753e-152	-0.299564
COPRS	0.282	0.539	1.78187e-258	6.38336e-254	-0.299689
AIG1	0.654	0.769	1.00784e-154	3.61047e-150	-0.299955
MGMT	0.731	0.829	4.1941e-169	1.50249e-164	-0.300215
LSM7	0.949	0.955	1.13747e-186	4.07487e-182	-0.300316
WDHD1	0.15	0.422	7.03143e-264	2.51894e-259	-0.300392
MRPL58	0.466	0.666	3.7595e-211	1.3468e-206	-0.300452
CHCHD6	0.345	0.584	5.93103e-243	2.12473e-238	-0.300719
MPHOSPH9	0.282	0.516	9.23216e-221	3.30733e-216	-0.300788
DNAJC19	0.703	0.812	1.28758e-182	4.61261e-178	-0.301004
RRP1B	0.478	0.673	1.07721e-203	3.85899e-199	-0.301026
DIS3L2	0.512	0.687	7.94604e-179	2.84659e-174	-0.301258
FKBP5	0.158	0.435	1.44586e-263	5.17963e-259	-0.301452
UBXN1	0.802	0.873	2.72586e-182	9.76513e-178	-0.301582
PIK3R1	0.711	0.815	1.13905e-137	4.08053e-133	-0.301886
METAP2	0.894	0.927	8.49447e-184	3.04306e-179	-0.302184
ATF4	0.916	0.933	1.63289e-176	5.84967e-172	-0.30241
EIF3G	0.804	0.877	6.33574e-180	2.26972e-175	-0.302624
DNAJC8	0.742	0.827	1.08948e-172	3.90294e-168	-0.302706
SHANK2	0.504	0.673	4.73679e-146	1.69691e-141	-0.303246
TRIM28	0.657	0.779	6.19885e-183	2.22068e-178	-0.3037
ISCU	0.587	0.72	2.48219e-174	8.89219e-170	-0.30395
HAUS1	0.273	0.537	2.02822e-257	7.26589e-253	-0.304013
PTGES2	0.662	0.787	1.98788e-188	7.1214e-184	-0.304028
FAM111B	0.106	0.355	1.14092e-233	4.08724e-229	-0.304075
MRPL36	0.634	0.777	9.72463e-176	3.48375e-171	-0.304288
EIF3M	0.868	0.913	2.661e-188	9.53275e-184	-0.30433
DNAJC9	0.326	0.555	1.16074e-220	4.15824e-216	-0.304748
SUZ12	0.746	0.821	4.65752e-159	1.66851e-154	-0.304771
MRPS25	0.748	0.837	3.78347e-179	1.35539e-174	-0.304775
GLRX3	0.674	0.799	2.50444e-195	8.97189e-191	-0.304934
DCUN1D5	0.561	0.727	2.93815e-189	1.05256e-184	-0.305153
MZT1	0.491	0.664	8.77802e-178	3.14464e-173	-0.305172
MDN1	0.513	0.691	2.76238e-184	9.89596e-180	-0.305184
WBP11	0.61	0.741	1.27976e-177	4.58461e-173	-0.305594
NAA38	0.916	0.933	1.22747e-178	4.39728e-174	-0.305729
RTKN2	0.154	0.41	1.39973e-243	5.01438e-239	-0.305837
IMP4	0.566	0.727	2.05214e-194	7.3516e-190	-0.305909
TRA2B	0.649	0.773	1.8063e-183	6.4709e-179	-0.306181
GPT2	0.556	0.711	7.04038e-180	2.52214e-175	-0.3062
AURKA	0.448	0.525	1.66475e-61	5.9638e-57	-0.306364
SPNS2	0.181	0.45	1.66417e-262	5.96173e-258	-0.306407
ACACA	0.664	0.791	1.86162e-144	6.66907e-140	-0.306513
MRPS9	0.614	0.757	3.6608e-189	1.31144e-184	-0.306531
AGPS	0.656	0.773	8.34206e-172	2.98846e-167	-0.306572
SNF8	0.681	0.797	6.39928e-196	2.29248e-191	-0.306623
LIG1	0.251	0.5	4.80328e-247	1.72073e-242	-0.306646
RUVBL2	0.6	0.746	2.174e-188	7.78813e-184	-0.306649
MRPL57	0.87	0.918	4.09731e-183	1.46782e-178	-0.307115
KPNA3	0.504	0.683	1.32994e-194	4.76439e-190	-0.307348
ARIH2	0.517	0.696	6.73542e-210	2.4129e-205	-0.307851
EWSR1	0.642	0.771	3.50636e-192	1.25612e-187	-0.307874
STUB1	0.807	0.87	5.52775e-179	1.98026e-174	-0.308059
MYO19	0.354	0.576	2.16505e-215	7.75606e-211	-0.308417
PTPN11	0.745	0.838	8.96314e-178	3.21096e-173	-0.308474
KIFC1	0.094	0.35	3.75379e-251	1.34476e-246	-0.308501
SNTB1	0.832	0.893	1.686e-129	6.03994e-125	-0.308547
CMTM6	0.652	0.788	6.82576e-189	2.44526e-184	-0.308572
MAP4K4	0.361	0.578	2.60454e-205	9.33051e-201	-0.308741
ZNF704	0.355	0.558	5.17468e-167	1.85378e-162	-0.308938
CHD4	0.558	0.716	2.95632e-193	1.05907e-188	-0.309166
SMC6	0.52	0.691	1.12941e-198	4.04599e-194	-0.309328
HNRNPA0	0.698	0.803	1.12675e-186	4.03648e-182	-0.309549
POLR2F	0.631	0.778	3.13605e-202	1.12346e-197	-0.309774
PDZD8	0.848	0.9	2.94274e-155	1.05421e-150	-0.310648
TP53	0.423	0.628	1.9778e-219	7.08527e-215	-0.310714
AURKB	0.123	0.361	4.48227e-222	1.60573e-217	-0.310834
HMGN3	0.613	0.757	1.8592e-185	6.6604e-181	-0.310946
DNPH1	0.839	0.89	2.06476e-194	7.39681e-190	-0.311301
MRPL52	0.826	0.886	2.34246e-189	8.39165e-185	-0.311349
CKAP4	0.648	0.772	2.84761e-160	1.02013e-155	-0.311391
TBC1D4	0.554	0.715	3.78711e-169	1.35669e-164	-0.311453
SLC25A39	0.645	0.776	1.65483e-181	5.92828e-177	-0.311509
RABEP1	0.588	0.737	2.94444e-184	1.05482e-179	-0.311603
CLASP2	0.512	0.69	3.19803e-184	1.14566e-179	-0.311899
SNHG6	0.913	0.939	9.29925e-198	3.33136e-193	-0.311905
SPC25	0.157	0.401	2.07121e-224	7.41989e-220	-0.312162
CFTR	0.812	0.852	4.30088e-99	1.54075e-94	-0.312202
SLC7A1	0.531	0.691	4.68706e-189	1.67909e-184	-0.312514
SRA1	0.429	0.652	1.11009e-239	3.97679e-235	-0.312554
SNHG8	0.897	0.93	7.87824e-172	2.8223e-167	-0.312866
MLEC	0.98	0.982	2.04707e-227	7.33343e-223	-0.313606
GTPBP4	0.522	0.711	1.7596e-207	6.3036e-203	-0.314322
NHSL1	0.776	0.847	1.14957e-131	4.11821e-127	-0.314353
ETS2	0.859	0.919	2.28e-152	8.16787e-148	-0.314355
TTK	0.092	0.344	3.56707e-246	1.27787e-241	-0.314655
NCOA7	0.417	0.617	1.98356e-190	7.10592e-186	-0.314951
DDX39A	0.435	0.622	4.83719e-203	1.73288e-198	-0.315006
STK39	0.761	0.846	3.15417e-151	1.12995e-146	-0.315433
H2AC17	0.113	0.321	1.42269e-177	5.09664e-173	-0.31585
CENPH	0.36	0.592	5.44176e-237	1.94946e-232	-0.316339
DNAH14	0.228	0.478	1.11867e-223	4.00752e-219	-0.316415
RBM28	0.351	0.597	1.9514e-247	6.9907e-243	-0.316581
GAS5	0.952	0.959	1.11455e-192	3.99275e-188	-0.316845
RBBP7	0.616	0.765	9.67762e-197	3.46691e-192	-0.316984
MAGOHB	0.3	0.556	8.50226e-264	3.04585e-259	-0.317427
DTL	0.079	0.339	6.36151e-251	2.27895e-246	-0.317446
ORC6	0.173	0.449	6.02534e-276	2.15852e-271	-0.318406
MAPKAP1	0.581	0.749	8.29927e-208	2.97313e-203	-0.31881
HAT1	0.29	0.555	1.00895e-271	3.61446e-267	-0.319007
SUZ12P1	0.524	0.695	6.7144e-193	2.40537e-188	-0.319251
EI24	0.698	0.823	1.66558e-195	5.96678e-191	-0.319473
NEK2	0.12	0.363	1.44976e-221	5.19363e-217	-0.319783
MRPL1	0.711	0.822	6.6832e-187	2.39419e-182	-0.320116
XPO4	0.413	0.639	6.78503e-231	2.43067e-226	-0.320297
ABCF1	0.621	0.771	1.21942e-204	4.36844e-200	-0.320481
APEX1	0.791	0.87	2.97679e-199	1.06641e-194	-0.320615
NAA10	0.506	0.69	1.02133e-219	3.65882e-215	-0.321006
PTGDR	0.185	0.439	3.85908e-234	1.38248e-229	-0.321379
THRAP3	0.882	0.919	4.3924e-208	1.57353e-203	-0.32149
USP14	0.653	0.788	7.95334e-198	2.8492e-193	-0.321501
YBX3	0.888	0.92	1.22511e-201	4.38882e-197	-0.321632
CWC27	0.608	0.773	7.21158e-200	2.58348e-195	-0.321664
PSMB3	0.864	0.912	1.99494e-173	7.14669e-169	-0.321697
LMO4	0.205	0.495	8.87285e-306	3.17861e-301	-0.321762
EIF3B	0.742	0.842	1.39208e-204	4.98699e-200	-0.322045
NUP160	0.415	0.63	3.87997e-225	1.38996e-220	-0.32206
AGTPBP1	0.327	0.583	4.14077e-254	1.48339e-249	-0.323137
PCK2	0.716	0.811	3.87781e-178	1.38919e-173	-0.323388
MTDH	0.956	0.963	3.43187e-229	1.22943e-224	-0.323735
RBM8A	0.739	0.821	3.34007e-170	1.19655e-165	-0.323996
VARS1	0.426	0.65	1.0942e-248	3.91987e-244	-0.32414
POLR2L	0.728	0.83	1.34048e-182	4.80213e-178	-0.324459
LINC01515	0.437	0.618	7.54254e-143	2.70204e-138	-0.324647
PAFAH1B3	0.662	0.793	8.80132e-201	3.15298e-196	-0.324761
LSM5	0.84	0.9	2.15525e-187	7.72096e-183	-0.325076
TBC1D16	0.473	0.683	4.6836e-238	1.67785e-233	-0.325363
BAX	0.805	0.871	1.05756e-152	3.78861e-148	-0.325381
FTO	0.341	0.589	1.15085e-240	4.12281e-236	-0.326084
ESCO2	0.117	0.374	3.28222e-248	1.17582e-243	-0.326134
SMARCA4	0.782	0.862	2.17229e-209	7.78202e-205	-0.326154
LY6E	0.327	0.574	9.05813e-262	3.24499e-257	-0.326212
SNHG16	0.749	0.849	3.26482e-200	1.16959e-195	-0.326249
CALM2	0.978	0.973	6.1015e-163	2.1858e-158	-0.326291
SNHG5	0.957	0.964	1.26371e-228	4.5271e-224	-0.326417
CCDC34	0.591	0.734	1.6653e-182	5.96576e-178	-0.326418
RPL4	0.993	0.991	0	0	-0.326561
NDUFAB1	0.952	0.962	1.38046e-200	4.94537e-196	-0.32665
MRPS35	0.914	0.937	1.51245e-208	5.4182e-204	-0.326807
MIPOL1	0.258	0.519	9.9824e-245	3.57609e-240	-0.327001
NUDT1	0.483	0.69	6.70313e-230	2.40133e-225	-0.327202
SMYD3	0.846	0.916	1.42171e-130	5.09312e-126	-0.327627
MIS18A	0.313	0.57	5.85461e-258	2.09736e-253	-0.327744
HAX1	0.649	0.777	7.00429e-204	2.50922e-199	-0.328839
PABPC1	0.984	0.985	2.04373e-257	7.32147e-253	-0.329176
SRSF10	0.83	0.887	8.64835e-202	3.09819e-197	-0.32942
DAP3	0.637	0.785	2.29626e-222	8.22614e-218	-0.330352
FIBP	0.556	0.73	5.04582e-235	1.80761e-230	-0.330429
ZBED3	0.264	0.547	3.8949e-305	1.39531e-300	-0.330535
COMTD1	0.701	0.805	3.21428e-190	1.15148e-185	-0.330836
RWDD1	0.642	0.781	1.15474e-221	4.13673e-217	-0.330847
PSMA3	0.842	0.904	3.39681e-196	1.21687e-191	-0.33097
IFRD2	0.412	0.628	7.36605e-246	2.63881e-241	-0.33105
LBR	0.932	0.945	3.28616e-126	1.17724e-121	-0.331176
IMPDH2	0.85	0.91	2.02404e-200	7.25093e-196	-0.331336
ANK3	0.653	0.767	1.15724e-137	4.1457e-133	-0.332113
MRPL47	0.561	0.738	6.21142e-219	2.22518e-214	-0.332219
ANTKMT	0.454	0.662	2.65954e-250	9.52754e-246	-0.332481
IFITM3	0.764	0.863	4.01571e-193	1.43859e-188	-0.3325
TCP1	0.821	0.883	6.2048e-216	2.22281e-211	-0.332878
ZWINT	0.176	0.455	3.27887e-286	1.17462e-281	-0.33295
SLIRP	0.899	0.937	2.77542e-206	9.94265e-202	-0.333326
AARS1	0.489	0.693	2.256e-243	8.08189e-239	-0.333508
GTF2H3	0.465	0.679	4.62987e-242	1.65861e-237	-0.333923
C21orf58	0.159	0.439	2.69072e-280	9.63923e-276	-0.334027
POLR2I	0.735	0.835	9.65382e-215	3.45838e-210	-0.334136
UTRN	0.323	0.528	5.0277e-172	1.80112e-167	-0.334139
PSPC1	0.566	0.735	2.16115e-223	7.74211e-219	-0.334652
STIP1	0.493	0.68	2.81467e-228	1.00833e-223	-0.334812
CTNNAL1	0.531	0.705	1.07763e-207	3.86051e-203	-0.335204
CDC20	0.235	0.428	3.85265e-146	1.38017e-141	-0.335224
CD81	0.861	0.919	1.59042e-221	5.69753e-217	-0.335974
SNRNP25	0.469	0.673	7.79085e-238	2.79099e-233	-0.336597
ANAPC5	0.697	0.821	4.55018e-228	1.63006e-223	-0.33663
ALYREF	0.337	0.595	1.09264e-279	3.91427e-275	-0.337253
NCAPD2	0.433	0.601	6.36052e-172	2.27859e-167	-0.337255
LSM3	0.831	0.892	2.17297e-209	7.78445e-205	-0.337526
BUD23	0.635	0.786	2.98627e-224	1.0698e-219	-0.338174
SNHG3	0.52	0.698	2.96406e-201	1.06184e-196	-0.338351
BAZ1B	0.69	0.799	7.24582e-191	2.59574e-186	-0.338472
GFUS	0.383	0.613	2.26204e-251	8.10353e-247	-0.338521
DNAJA1	0.576	0.734	3.12803e-192	1.12059e-187	-0.338945
BCAS3	0.422	0.604	1.18851e-148	4.25772e-144	-0.338946
SLC4A7	0.231	0.523	1.20523e-294	4.31762e-290	-0.339033
MAP4	0.889	0.927	3.99544e-216	1.43133e-211	-0.33929
PAXX	0.459	0.664	1.70963e-250	6.12458e-246	-0.339424
UBB	0.956	0.964	1.53985e-225	5.51635e-221	-0.339539
SNX5	0.86	0.907	4.01203e-220	1.43727e-215	-0.339997
SATB2	0.79	0.858	9.8934e-125	3.54421e-120	-0.340352
RSL24D1	0.925	0.946	3.47512e-236	1.24493e-231	-0.340693
PUS7	0.343	0.594	7.9866e-255	2.86112e-250	-0.340913
CEP128	0.152	0.394	4.51496e-221	1.61744e-216	-0.341485
SHTN1	0.34	0.595	4.20012e-266	1.50465e-261	-0.341622
EEF1E1	0.36	0.618	2.24628e-286	8.04708e-282	-0.34197
EML4	0.837	0.901	7.53494e-217	2.69932e-212	-0.342121
BARD1	0.306	0.535	1.32608e-224	4.75056e-220	-0.342153
NOP14	0.487	0.691	5.83888e-237	2.09172e-232	-0.342365
DEPDC1	0.118	0.353	5.82632e-211	2.08722e-206	-0.342873
UCHL5	0.575	0.739	3.64248e-228	1.30488e-223	-0.343185
GADD45GIP1	0.886	0.931	1.16136e-225	4.16044e-221	-0.343542
RRP7A	0.477	0.677	3.29417e-248	1.1801e-243	-0.343628
SGO2	0.328	0.474	1.33366e-109	4.77769e-105	-0.343783
MRPL11	0.823	0.89	1.99393e-219	7.14304e-215	-0.343994
EIF2S2	0.974	0.972	1.1686e-269	4.18641e-265	-0.343997
ARID5B	0.844	0.942	1.75842e-164	6.29935e-160	-0.344384
HS6ST2	0.159	0.404	1.34904e-221	4.83281e-217	-0.344396
SPCS1	0.901	0.94	9.05554e-238	3.24406e-233	-0.344842
SUB1	0.976	0.974	3.38621e-258	1.21308e-253	-0.345036
PTPN4	0.565	0.739	9.49419e-219	3.4012e-214	-0.345232
DMAC1	0.729	0.826	4.09886e-205	1.46838e-200	-0.345281
BAG1	0.742	0.84	3.87742e-219	1.38905e-214	-0.345436
NONO	0.798	0.874	1.249e-224	4.4744e-220	-0.345684
PHB2	0.927	0.944	3.15986e-249	1.13199e-244	-0.345729
SCFD2	0.343	0.582	2.83468e-212	1.01549e-207	-0.345755
BMP7	0.481	0.687	5.49022e-250	1.96682e-245	-0.345766
RPA3	0.659	0.792	7.84587e-212	2.81071e-207	-0.346193
GK5	0.655	0.782	2.31516e-200	8.29384e-196	-0.346259
RBL1	0.2	0.476	1.60457e-269	5.7482e-265	-0.346673
CAPRIN1	0.874	0.922	1.02753e-219	3.68102e-215	-0.346812
TFAM	0.66	0.787	4.33688e-224	1.55364e-219	-0.346961
PSMB6	0.859	0.913	2.00367e-216	7.17795e-212	-0.347011
LSM2	0.623	0.783	4.58174e-243	1.64136e-238	-0.347303
ITGB3BP	0.422	0.644	8.62948e-241	3.09142e-236	-0.347476
LARP1	0.778	0.868	6.40238e-224	2.29359e-219	-0.347691
PRMT3	0.305	0.577	5.47604e-285	1.96173e-280	-0.348303
KIF23	0.101	0.346	7.4115e-235	2.6551e-230	-0.34849
CDK5RAP2	0.43	0.633	1.51918e-227	5.4423e-223	-0.348644
LSM4	0.885	0.928	1.91612e-225	6.86432e-221	-0.348685
NDUFS5	0.982	0.982	3.25242e-294	1.16515e-289	-0.349367
BUB1	0.129	0.374	2.70139e-230	9.67745e-226	-0.349444
NCAPG2	0.187	0.471	3.46341e-288	1.24073e-283	-0.349909
ERP29	0.934	0.954	5.85213e-268	2.09647e-263	-0.350535
NUF2	0.126	0.39	1.71567e-255	6.14621e-251	-0.35083
LMNB2	0.286	0.557	7.41407e-297	2.65602e-292	-0.350891
PSMD14	0.717	0.839	3.52481e-234	1.26273e-229	-0.350902
TK1	0.515	0.673	1.98498e-187	7.11101e-183	-0.350923
RSL1D1	0.825	0.9	8.07472e-232	2.89269e-227	-0.351039
HIBCH	0.551	0.738	9.91898e-229	3.55338e-224	-0.35145
RCN2	0.634	0.778	5.50955e-239	1.97374e-234	-0.351576
ASCC3	0.658	0.798	7.49272e-205	2.68419e-200	-0.351957
MCM5	0.247	0.517	3.62277e-275	1.29782e-270	-0.352171
EIF3I	0.897	0.935	3.89201e-250	1.39427e-245	-0.352375
LYRM4	0.397	0.642	1.4869e-281	5.32668e-277	-0.35244
DANCR	0.633	0.771	1.9943e-208	7.14437e-204	-0.352485
ATAD5	0.215	0.488	3.16737e-267	1.13468e-262	-0.352603
NAA15	0.533	0.73	2.63389e-251	9.43563e-247	-0.352699
RBBP4	0.618	0.771	2.69639e-241	9.65955e-237	-0.352734
CNPY2	0.692	0.822	4.01536e-243	1.43846e-238	-0.353472
COTL1	0.665	0.791	8.18666e-207	2.93279e-202	-0.353624
MRPL21	0.716	0.827	3.4096e-224	1.22146e-219	-0.354284
ERI3	0.41	0.646	7.53264e-261	2.69849e-256	-0.354444
STRAP	0.7	0.818	9.03022e-234	3.23499e-229	-0.354688
STARD10	0.81	0.895	7.01349e-197	2.51251e-192	-0.354843
GSTO2	0.563	0.75	7.30119e-261	2.61558e-256	-0.35487
JTB	0.775	0.864	1.32053e-217	4.73065e-213	-0.354997
AHCY	0.734	0.841	2.19654e-236	7.86887e-232	-0.355037
FARS2	0.598	0.767	1.315e-213	4.71087e-209	-0.355181
H2AX	0.169	0.444	1.40081e-285	5.01827e-281	-0.355628
EIF2B3	0.271	0.572	0	0	-0.355722
NFIC	0.549	0.729	1.83775e-239	6.58355e-235	-0.355945
LARS1	0.879	0.92	1.85373e-236	6.64082e-232	-0.356223
GPX1	0.87	0.915	5.8466e-224	2.09449e-219	-0.35666
CEP83	0.413	0.652	2.25697e-258	8.08537e-254	-0.357109
NR6A1	0.833	0.892	3.05623e-152	1.09486e-147	-0.357463
DHFR	0.436	0.622	6.40453e-208	2.29436e-203	-0.357757
PCAT1	0.666	0.786	2.81579e-151	1.00873e-146	-0.3582
PDE4D	0.801	0.854	5.07357e-108	1.81756e-103	-0.358236
FANCA	0.183	0.478	0	0	-0.359101
DTNB	0.158	0.473	0	0	-0.359151
PSMC3	0.537	0.72	1.59183e-250	5.70259e-246	-0.359327
CDT1	0.312	0.565	5.77396e-270	2.06846e-265	-0.359617
PPP1R9A	0.588	0.751	1.20213e-184	4.30653e-180	-0.359786
CCT8	0.947	0.961	6.72594e-281	2.4095e-276	-0.359812
IMMP2L	0.838	0.899	2.99557e-131	1.07313e-126	-0.359994
FARSB	0.465	0.687	1.44411e-272	5.17338e-268	-0.360641
PPP3CA	0.706	0.815	1.3993e-161	5.01285e-157	-0.360935
SOX9	0.386	0.596	2.36692e-188	8.47926e-184	-0.36144
XPOT	0.47	0.686	8.14244e-270	2.91695e-265	-0.361673
MRPS16	0.733	0.848	1.07671e-262	3.85719e-258	-0.361774
EIF1AX	0.872	0.917	5.8828e-270	2.10745e-265	-0.361901
RIF1	0.593	0.754	4.56063e-220	1.6338e-215	-0.362022
ACTL6A	0.421	0.669	5.17577e-295	1.85417e-290	-0.362896
TXNL4A	0.801	0.891	3.79812e-261	1.36064e-256	-0.363178
GALNT10	0.358	0.601	2.96744e-257	1.06305e-252	-0.363443
SNU13	0.876	0.928	8.38803e-265	3.00493e-260	-0.363672
CENPM	0.334	0.585	3.35839e-280	1.20311e-275	-0.364077
ATIC	0.516	0.731	3.16018e-284	1.1321e-279	-0.364266
RSRC1	0.58	0.741	2.83688e-227	1.01628e-222	-0.36434
NOL7	0.85	0.91	1.31474e-235	4.70993e-231	-0.364363
PSMD2	0.697	0.815	4.6681e-233	1.6723e-228	-0.36494
SSBP1	0.936	0.953	5.37166e-255	1.92434e-250	-0.364949
BMP4	0.559	0.69	1.62953e-154	5.83763e-150	-0.3653
GTF3A	0.715	0.83	8.94156e-225	3.20322e-220	-0.365664
MSH2	0.336	0.593	2.66553e-272	9.549e-268	-0.365764
ST6GAL1	0.433	0.65	1.7691e-212	6.33764e-208	-0.366177
STK3	0.439	0.663	1.57323e-238	5.63594e-234	-0.366217
RPL7L1	0.722	0.848	4.14428e-258	1.48465e-253	-0.366425
PPM1H	0.454	0.681	1.63768e-217	5.86682e-213	-0.36657
CBX3	0.914	0.942	2.78321e-271	9.97057e-267	-0.36715
PSMC5	0.658	0.806	1.56912e-264	5.6212e-260	-0.367227
PDZRN3	0.078	0.329	3.32906e-243	1.1926e-238	-0.36735
CDCA8	0.176	0.43	9.45957e-248	3.3888e-243	-0.367527
SKA2	0.437	0.668	3.39788e-272	1.21726e-267	-0.368481
KANK1	0.862	0.918	3.97264e-149	1.42316e-144	-0.368532
CCDC14	0.652	0.762	9.55481e-142	3.42291e-137	-0.368539
POU2F1	0.508	0.68	3.69535e-163	1.32382e-158	-0.368572
RACGAP1	0.194	0.453	1.0529e-255	3.77192e-251	-0.368595
PLK1	0.146	0.362	3.68001e-188	1.31833e-183	-0.368705
MRPS23	0.402	0.658	5.12692e-304	1.83667e-299	-0.368731
TIMM8B	0.706	0.835	1.6841e-248	6.03311e-244	-0.3691
COMMD10	0.616	0.768	2.61011e-194	9.35047e-190	-0.369246
SMARCA5	0.746	0.853	8.879e-246	3.18081e-241	-0.369341
DEPDC1B	0.147	0.436	2.41015e-304	8.63412e-300	-0.370061
ENSG00000258077	0.147	0.389	6.07992e-210	2.17807e-205	-0.370315
EIF2S1	0.575	0.758	7.2713e-265	2.60487e-260	-0.370991
PCM1	0.81	0.885	4.61015e-248	1.65154e-243	-0.371948
TTF2	0.22	0.522	0	0	-0.372459
MORC4	0.314	0.589	0	0	-0.372819
DYNC2I2	0.399	0.63	1.02269e-287	3.66368e-283	-0.373135
CCDC138	0.271	0.562	0	0	-0.373534
TFDP1	0.481	0.697	2.2806e-293	8.17003e-289	-0.373766
CELF2	0.72	0.834	1.28405e-199	4.59998e-195	-0.374334
ACBD6	0.656	0.817	1.20294e-250	4.3094e-246	-0.374819
SF3A3	0.431	0.672	5.31003e-306	1.90226e-301	-0.374975
PSMA7	0.964	0.969	6.8674e-293	2.46018e-288	-0.375901
FMNL2	0.654	0.794	1.60171e-199	5.73798e-195	-0.376642
ART3	0.226	0.511	1.49964e-286	5.37231e-282	-0.376986
CIRBP	0.804	0.88	1.06469e-255	3.81416e-251	-0.377132
KIF2C	0.101	0.36	1.41246e-254	5.05998e-250	-0.377212
POLD2	0.67	0.816	5.80754e-265	2.08049e-260	-0.378558
TARS1	0.846	0.907	7.66225e-263	2.74492e-258	-0.378649
CHD7	0.671	0.806	1.58678e-228	5.68447e-224	-0.378689
DMKN	0.652	0.802	1.31542e-251	4.71237e-247	-0.378704
AURKAIP1	0.929	0.951	1.57958e-282	5.65869e-278	-0.378769
SLBP	0.452	0.649	1.36432e-229	4.88754e-225	-0.378852
HSPA4	0.665	0.817	1.08096e-261	3.87243e-257	-0.379078
NUDT5	0.685	0.826	8.35133e-276	2.99178e-271	-0.379554
TCOF1	0.205	0.517	0	0	-0.380137
IPO5	0.587	0.761	4.73091e-273	1.6948e-268	-0.38014
ASRGL1	0.159	0.504	0	0	-0.380163
MCM6	0.183	0.48	3.58348e-303	1.28374e-298	-0.380184
AP2B1	0.854	0.914	3.08075e-281	1.10365e-276	-0.38046
CDKAL1	0.638	0.773	3.03759e-178	1.08819e-173	-0.381055
RANBP2	0.665	0.808	5.40384e-247	1.93587e-242	-0.381577
KAZN	0.387	0.563	2.57526e-138	9.22561e-134	-0.381953
NCAPG	0.133	0.409	1.99664e-279	7.15275e-275	-0.382703
FUT9	0.175	0.419	5.63143e-216	2.0174e-211	-0.382816
KDM1A	0.725	0.846	1.41315e-269	5.06249e-265	-0.38304
PRR11	0.379	0.563	1.11707e-162	4.00178e-158	-0.383162
ANXA5	0.473	0.703	1.88683e-292	6.75939e-288	-0.383585
MYC	0.57	0.742	2.40535e-209	8.61692e-205	-0.383621
RTRAF	0.887	0.932	1.84637e-293	6.61444e-289	-0.384146
HMGN1	0.965	0.979	0	0	-0.384212
DBF4	0.401	0.618	2.48047e-239	8.88605e-235	-0.384618
KPNB1	0.884	0.922	1.32616e-267	4.75085e-263	-0.384686
BUB3	0.508	0.686	7.99538e-232	2.86426e-227	-0.384945
BRD7	0.718	0.843	1.19407e-282	4.27762e-278	-0.385028
CAMKMT	0.741	0.86	1.63723e-192	5.8652e-188	-0.385816
CLDN2	0.077	0.382	0	0	-0.385887
XPO1	0.784	0.869	4.42111e-257	1.58382e-252	-0.386907
UNC13B	0.543	0.738	1.51335e-223	5.42142e-219	-0.386915
SAE1	0.498	0.707	2.46043e-300	8.81423e-296	-0.386998
NTHL1	0.453	0.702	0	0	-0.387265
MAGOH	0.491	0.702	3.44505e-291	1.23415e-286	-0.387474
TMEM147	0.67	0.817	1.93198e-279	6.92111e-275	-0.387856
ANP32A	0.875	0.922	4.35485e-274	1.56008e-269	-0.387916
MAT2A	0.364	0.633	0	0	-0.388349
KIF15	0.11	0.41	0	0	-0.389419
ANP32E	0.579	0.738	1.67285e-199	5.99281e-195	-0.389978
TRAP1	0.786	0.882	1.82188e-286	6.52669e-282	-0.38998
RBMX	0.842	0.912	2.25887e-277	8.09217e-273	-0.390271
H1-10	0.465	0.662	3.16146e-230	1.13256e-225	-0.39037
ATP5MC1	0.959	0.97	1.57909e-290	5.65693e-286	-0.391172
MGAT5	0.765	0.836	1.9453e-137	6.96886e-133	-0.391441
RCC2	0.527	0.734	5.1679e-305	1.85135e-300	-0.391711
DNAJC10	0.334	0.601	9.1808e-297	3.28893e-292	-0.39179
CKS1B	0.685	0.735	8.85815e-118	3.17334e-113	-0.391969
FRAS1	0.391	0.626	2.23734e-241	8.01505e-237	-0.392694
G3BP1	0.748	0.863	1.33669e-273	4.78857e-269	-0.392814
PNPT1	0.352	0.644	0	0	-0.393039
CCT7	0.807	0.893	1.14677e-272	4.10818e-268	-0.39375
HSPH1	0.386	0.643	8.50202e-306	3.04576e-301	-0.393771
HP1BP3	0.828	0.883	7.05806e-193	2.52848e-188	-0.394171
MARS1	0.345	0.631	0	0	-0.395637
PPP1R14B	0.959	0.966	0	0	-0.396458
U2SURP	0.744	0.861	1.18173e-276	4.23342e-272	-0.39646
PTGES3	0.989	0.982	0	0	-0.39685
PSMA4	0.847	0.915	5.72441e-287	2.05071e-282	-0.39735
BRCA2	0.146	0.448	0	0	-0.397535
KIF14	0.098	0.34	9.57238e-231	3.42921e-226	-0.397719
C7orf50	0.43	0.691	0	0	-0.397994
LRIG1	0.324	0.578	2.1784e-280	7.8039e-276	-0.399694
THADA	0.318	0.609	0	0	-0.399986
NDUFS8	0.804	0.892	2.04398e-292	7.32235e-288	-0.400874
RUBCNL	0.514	0.71	4.97613e-248	1.78265e-243	-0.401484
TSEN15	0.214	0.558	0	0	-0.401622
GMDS	0.994	0.99	2.98948e-168	1.07095e-163	-0.40166
WARS1	0.359	0.621	0	0	-0.401877
DYNLL1	0.938	0.965	7.26294e-247	2.60188e-242	-0.402022
ABCE1	0.539	0.762	0	0	-0.403663
XRN2	0.696	0.839	0	0	-0.404157
DPH6	0.357	0.612	1.14455e-263	4.10025e-259	-0.40456
CCDC18	0.33	0.538	1.02523e-212	3.67278e-208	-0.40476
EIF3A	0.967	0.975	0	0	-0.405343
GCSH	0.592	0.775	0	0	-0.405889
CDC123	0.655	0.829	8.03713e-306	2.87922e-301	-0.40664
CENPU	0.172	0.506	0	0	-0.40681
FBL	0.856	0.926	0	0	-0.40694
LSM8	0.636	0.79	7.61942e-293	2.72958e-288	-0.4074
NPM3	0.339	0.629	0	0	-0.407443
MRPL12	0.72	0.847	5.1015e-272	1.82756e-267	-0.407559
PRIM2	0.366	0.617	5.20028e-267	1.86295e-262	-0.409976
SPATA5	0.206	0.524	0	0	-0.410775
MRTO4	0.531	0.74	0	0	-0.412053
SNRPC	0.634	0.809	0	0	-0.412144
PUM3	0.609	0.796	3.39859e-298	1.21751e-293	-0.412333
TGFBR3	0.323	0.591	4.16142e-276	1.49079e-271	-0.412523
GPATCH4	0.368	0.658	0	0	-0.412717
GTSE1	0.112	0.358	9.06505e-237	3.24746e-232	-0.413738
CKAP2	0.331	0.536	1.00088e-198	3.58554e-194	-0.414001
ATR	0.396	0.674	0	0	-0.414357
BANF1	0.642	0.81	0	0	-0.414736
GMNN	0.438	0.669	4.37757e-296	1.56822e-291	-0.414744
STAG1	0.742	0.843	1.41691e-210	5.07595e-206	-0.414892
MIS18BP1	0.631	0.751	6.11013e-198	2.18889e-193	-0.415004
PARPBP	0.233	0.538	0	0	-0.416127
MRPL16	0.656	0.817	2.86e-303	1.02457e-298	-0.418113
MTHFD1	0.409	0.675	0	0	-0.41854
GOT2	0.569	0.771	0	0	-0.41888
RFC3	0.161	0.496	0	0	-0.42
HMGB3	0.56	0.761	3.80209e-285	1.36206e-280	-0.420404
FKBP3	0.672	0.825	0	0	-0.421075
PTPN13	0.266	0.567	0	0	-0.422529
H2AZ2	0.817	0.904	0	0	-0.422948
POLQ	0.125	0.424	0	0	-0.423657
SLC12A2	0.948	0.984	6.28142e-268	2.25026e-263	-0.424618
TRAPPC9	0.698	0.82	1.39624e-240	5.0019e-236	-0.424623
MMS22L	0.218	0.512	6.44433e-301	2.30862e-296	-0.425081
EBNA1BP2	0.557	0.76	0	0	-0.425247
NDC80	0.103	0.38	2.04474e-286	7.32506e-282	-0.425632
MRPS34	0.891	0.937	0	0	-0.426257
TCEAL4	0.334	0.646	0	0	-0.427617
PLCB4	0.949	0.973	7.56111e-255	2.70869e-250	-0.428282
SNRPF	0.898	0.942	0	0	-0.428419
PTPRG	0.535	0.736	1.17163e-237	4.19724e-233	-0.428847
IPO7	0.698	0.841	0	0	-0.430919
SHMT2	0.707	0.834	0	0	-0.431066
NARS1	0.899	0.941	0	0	-0.431335
ADK	0.854	0.909	9.1313e-258	3.2712e-253	-0.432448
KIF4A	0.165	0.44	2.67847e-274	9.59535e-270	-0.432574
CCNB2	0.285	0.526	8.16447e-244	2.92484e-239	-0.432611
LRPPRC	0.875	0.929	0	0	-0.432666
PDCD5	0.809	0.902	0	0	-0.434144
MELK	0.149	0.463	0	0	-0.434945
TRMT112	0.801	0.891	9.70812e-296	3.47784e-291	-0.435381
GMPS	0.571	0.773	0	0	-0.436191
HACD3	0.516	0.751	0	0	-0.438012
DDX18	0.785	0.894	0	0	-0.438284
MRPL51	0.894	0.941	0	0	-0.438895
HNRNPC	0.983	0.98	0	0	-0.439155
CDK6	0.898	0.953	5.78521e-247	2.07249e-242	-0.440263
CSE1L	0.541	0.747	0	0	-0.441084
PFDN2	0.764	0.863	6.75192e-298	2.41881e-293	-0.442174
BUB1B	0.128	0.435	0	0	-0.443441
PDAP1	0.868	0.921	0	0	-0.445235
CDCA2	0.11	0.391	1.07192e-291	3.84003e-287	-0.44709
R3HDM1	0.683	0.839	2.73795e-295	9.80844e-291	-0.447141
NAE1	0.545	0.773	0	0	-0.447234
ENAH	0.522	0.758	0	0	-0.447257
TACC1	0.64	0.822	0	0	-0.449502
COA1	0.59	0.791	0	0	-0.449615
DUS1L	0.521	0.755	0	0	-0.44987
L1TD1	0.147	0.424	3.38297e-267	1.21192e-262	-0.450163
MRPL4	0.615	0.799	0	0	-0.450169
NCAPD3	0.251	0.575	0	0	-0.450279
UGGT2	0.315	0.621	0	0	-0.450978
TACC3	0.18	0.48	0	0	-0.45133
DDX10	0.308	0.629	0	0	-0.452919
RUVBL1	0.433	0.714	0	0	-0.453088
MT1E	0.832	0.94	0	0	-0.453123
PSME2	0.758	0.877	0	0	-0.453186
MRPS26	0.648	0.834	0	0	-0.453875
NUCKS1	0.959	0.966	0	0	-0.454419
CCDC88A	0.202	0.552	0	0	-0.455298
OLA1	0.855	0.927	0	0	-0.455976
RAD21	0.849	0.899	2.97839e-238	1.06698e-233	-0.456089
EIF5B	0.88	0.945	0	0	-0.456455
ANLN	0.436	0.545	5.40045e-102	1.93466e-97	-0.456739
TSPAN5	0.526	0.735	2.66541e-256	9.54856e-252	-0.456923
DLEU2	0.509	0.689	2.17004e-232	7.77394e-228	-0.457249
CTDSPL	0.641	0.798	0	0	-0.457292
UBE2T	0.3	0.587	0	0	-0.458259
GINS2	0.238	0.575	0	0	-0.459388
RRM1	0.466	0.703	0	0	-0.460934
CEP55	0.187	0.461	9.85303e-272	3.52975e-267	-0.461025
PSMG1	0.449	0.722	0	0	-0.461448
SMC3	0.683	0.803	4.49925e-297	1.61181e-292	-0.462281
STOML2	0.848	0.918	0	0	-0.4623
KHDRBS1	0.909	0.946	0	0	-0.462575
HMGA2	0.422	0.679	0	0	-0.463226
H2AC20	0.382	0.521	4.998e-126	1.79048e-121	-0.463872
VRK1	0.301	0.613	0	0	-0.464726
CACYBP	0.622	0.803	0	0	-0.46474
MARCKSL1	0.854	0.935	0	0	-0.466583
TIMM13	0.895	0.938	0	0	-0.467142
MYRIP	0.45	0.64	1.02558e-184	3.67403e-180	-0.467563
HSPA9	0.864	0.925	0	0	-0.468571
CENPK	0.326	0.602	0	0	-0.468932
PLA2G2A	0.667	0.654	8.8729e-09	0.000317863	-0.472039
CCNA2	0.174	0.459	2.65728e-294	9.51945e-290	-0.472268
ANKRD11	0.914	0.94	0	0	-0.473455
HNRNPA1	0.986	0.988	0	0	-0.473598
YARS1	0.76	0.874	0	0	-0.474497
ZRANB3	0.399	0.657	0	0	-0.474674
HMGA1	0.976	0.978	0	0	-0.475018
ELAPOR1	0.208	0.474	1.09319e-268	3.91625e-264	-0.475113
ENOSF1	0.727	0.858	0	0	-0.475298
TIMM10	0.614	0.8	0	0	-0.47577
GSPT1	0.853	0.928	0	0	-0.476176
STXBP6	0.728	0.873	0	0	-0.476266
TCEA1	0.828	0.915	0	0	-0.476618
TMEM160	0.532	0.774	0	0	-0.477268
CENPP	0.131	0.448	0	0	-0.478218
SOX4	0.72	0.853	1.40701e-209	5.04047e-205	-0.479161
XRCC6	0.895	0.944	0	0	-0.47996
BRIP1	0.199	0.493	1.65446e-304	5.92695e-300	-0.479979
NDUFS6	0.879	0.943	0	0	-0.481361
CBX5	0.693	0.834	0	0	-0.481955
USP1	0.431	0.691	0	0	-0.482772
SLC7A5	0.344	0.653	0	0	-0.483783
HES6	0.294	0.565	1.26258e-293	4.52305e-289	-0.484777
YWHAB	0.943	0.966	0	0	-0.485214
KNL1	0.212	0.456	5.19898e-245	1.86248e-240	-0.486287
SMC2	0.519	0.708	3.38909e-276	1.21411e-271	-0.486317
ROR1	0.193	0.53	0	0	-0.488489
H1-2	0.696	0.701	1.37159e-36	4.91357e-32	-0.489137
SRPK2	0.736	0.879	0	0	-0.489455
C19orf48	0.555	0.78	0	0	-0.49011
BZW2	0.744	0.878	0	0	-0.490424
SCMH1	0.629	0.798	0	0	-0.491085
GGCT	0.678	0.837	0	0	-0.491175
SCLT1	0.464	0.665	3.3675e-232	1.20637e-227	-0.49119
SNRPE	0.849	0.932	0	0	-0.491702
NHP2	0.773	0.901	0	0	-0.491793
SNRPD3	0.753	0.875	0	0	-0.492318
BIRC5	0.307	0.586	0	0	-0.493
NDUFAF8	0.579	0.799	0	0	-0.493027
EXOSC8	0.56	0.772	0	0	-0.49338
PKP4	0.651	0.828	0	0	-0.493966
COG5	0.692	0.84	0	0	-0.494425
DKC1	0.492	0.762	0	0	-0.497106
TOMM40	0.528	0.761	0	0	-0.497763
POLA1	0.321	0.631	0	0	-0.498238
MAD2L1	0.321	0.614	0	0	-0.498863
GART	0.543	0.781	0	0	-0.499421
DDX46	0.758	0.893	0	0	-0.500705
SIVA1	0.699	0.844	0	0	-0.502534
TRABD2A	0.655	0.83	0	0	-0.50378
LINC01811	0.226	0.478	7.91735e-209	2.83631e-204	-0.5046
PVT1	0.763	0.89	4.34169e-294	1.55537e-289	-0.504963
SARS1	0.886	0.93	0	0	-0.504994
CCT4	0.794	0.908	0	0	-0.505166
DHX9	0.639	0.827	0	0	-0.505391
NOP58	0.658	0.843	0	0	-0.505568
NAP1L1	0.945	0.968	0	0	-0.506605
PGAP1	0.686	0.851	0	0	-0.506688
ITPR2	0.266	0.461	4.38698e-164	1.57159e-159	-0.508329
LAMB1	0.559	0.783	0	0	-0.508385
UQCC2	0.53	0.782	0	0	-0.508889
PRMT1	0.806	0.903	0	0	-0.509625
CCDC85B	0.656	0.843	0	0	-0.511444
WDR43	0.638	0.836	0	0	-0.513018
LYAR	0.345	0.672	0	0	-0.513113
MRPL20	0.747	0.887	0	0	-0.513355
CDK1	0.123	0.405	4.54184e-291	1.62707e-286	-0.513482
SNRPG	0.838	0.931	0	0	-0.51727
TYMS	0.405	0.687	0	0	-0.518622
WWOX	0.261	0.529	9.23087e-266	3.30687e-261	-0.518814
FANCI	0.219	0.563	0	0	-0.519579
NDUFAF2	0.71	0.873	0	0	-0.520615
SSB	0.772	0.898	0	0	-0.520844
EIF5A	0.941	0.963	0	0	-0.520897
EIF3J	0.729	0.882	0	0	-0.521096
TGFBI	0.464	0.73	0	0	-0.522542
CDK4	0.469	0.75	0	0	-0.523832
SRM	0.359	0.684	0	0	-0.52608
LDHB	0.968	0.974	0	0	-0.528551
KPNA2	0.219	0.498	3.14938e-298	1.12824e-293	-0.52875
HNRNPDL	0.766	0.883	0	0	-0.528905
PCLAF	0.651	0.808	0	0	-0.529204
UBE2C	0.15	0.388	7.45385e-220	2.67027e-215	-0.532089
SORBS2	0.53	0.767	0	0	-0.537318
ILF3	0.704	0.868	0	0	-0.537471
SMC1A	0.449	0.715	0	0	-0.537506
KIF11	0.166	0.483	0	0	-0.537733
CKAP5	0.509	0.716	0	0	-0.540195
CCT6A	0.834	0.926	0	0	-0.540729
MRPL3	0.766	0.902	0	0	-0.540874
PTPRN2	0.159	0.432	2.62748e-275	9.41267e-271	-0.54104
CCT2	0.839	0.93	0	0	-0.541511
OSBPL1A	0.508	0.765	0	0	-0.543269
SSRP1	0.703	0.871	0	0	-0.543567
PBK	0.196	0.515	0	0	-0.544907
SYNE2	0.837	0.917	0	0	-0.548176
FUS	0.679	0.852	0	0	-0.548997
H3-3B	0.978	0.979	0	0	-0.549676
MCM4	0.271	0.615	0	0	-0.549987
BRCA1	0.249	0.559	0	0	-0.553705
EPHB3	0.309	0.636	0	0	-0.554566
CIT	0.163	0.487	0	0	-0.556424
NOLC1	0.404	0.725	0	0	-0.557674
EZH2	0.435	0.718	0	0	-0.560292
DDX5	0.772	0.906	0	0	-0.562726
HELLS	0.184	0.543	0	0	-0.562776
DUT	0.64	0.79	0	0	-0.565297
SFPQ	0.742	0.886	0	0	-0.565345
CCSER2	0.82	0.876	6.2451e-270	2.23725e-265	-0.568635
EPB41L2	0.955	0.977	0	0	-0.568994
SLC3A2	0.665	0.847	0	0	-0.572179
SIPA1L1	0.677	0.857	0	0	-0.576404
SRSF7	0.803	0.912	0	0	-0.579192
CPA6	0.213	0.445	2.38629e-201	8.54864e-197	-0.579384
PAICS	0.779	0.908	0	0	-0.582924
HNRNPF	0.85	0.93	0	0	-0.58611
PCNA	0.3	0.635	0	0	-0.586717
NPM1	0.996	0.995	0	0	-0.587657
HNRNPA2B1	0.985	0.988	0	0	-0.589067
REV3L	0.563	0.814	0	0	-0.59144
ATAD2	0.336	0.617	0	0	-0.5922
HSP90AB1	0.991	0.993	0	0	-0.59566
TAF15	0.884	0.943	0	0	-0.595701
RETNLB	0.242	0.3	2.73426e-22	9.79521e-18	-0.59933
PHLDA1	0.346	0.666	0	0	-0.59995
DTYMK	0.39	0.713	0	0	-0.600134
PSIP1	0.358	0.708	0	0	-0.601895
MCM7	0.394	0.708	0	0	-0.60633
MCM3	0.412	0.703	0	0	-0.607916
NDUFA4	0.942	0.97	0	0	-0.610475
SRSF2	0.694	0.867	0	0	-0.613789
NSD2	0.628	0.827	0	0	-0.613959
DLGAP5	0.173	0.456	2.18653e-297	7.83303e-293	-0.614555
TUBA1C	0.799	0.892	0	0	-0.617922
EPHB2	0.782	0.923	0	0	-0.621163
C1QBP	0.964	0.973	0	0	-0.6225
SERBP1	0.977	0.986	0	0	-0.623157
PARK7	0.936	0.971	0	0	-0.62441
CCT3	0.862	0.944	0	0	-0.625822
HNRNPM	0.82	0.921	0	0	-0.627141
SNRPB	0.888	0.948	0	0	-0.627401
SMARCC1	0.826	0.936	0	0	-0.62756
GARS1	0.771	0.905	0	0	-0.628597
ERH	0.748	0.902	0	0	-0.628819
DACH1	0.175	0.493	0	0	-0.63668
CHRM3	0.564	0.79	0	0	-0.637568
HNRNPD	0.9	0.953	0	0	-0.637833
CCT5	0.852	0.94	0	0	-0.638732
EPRS1	0.918	0.961	0	0	-0.644623
ANP32B	0.953	0.975	0	0	-0.645642
WNK2	0.495	0.784	0	0	-0.646598
APBB2	0.812	0.915	0	0	-0.646663
CENPE	0.222	0.497	3.72218e-290	1.33343e-285	-0.648204
HNRNPA3	0.954	0.979	0	0	-0.649153
CENPW	0.526	0.785	0	0	-0.656313
ODC1	0.547	0.826	0	0	-0.656402
CDKN3	0.349	0.664	0	0	-0.661788
FRMD5	0.432	0.717	0	0	-0.662294
HSPE1	0.958	0.979	0	0	-0.664719
CKS2	0.596	0.739	1.90755e-232	6.83361e-228	-0.667311
LMNB1	0.385	0.734	0	0	-0.672411
PTTG1	0.548	0.747	1.03298e-271	3.70054e-267	-0.674046
ILF2	0.602	0.858	0	0	-0.677071
G0S2	0.227	0.54	0	0	-0.677241
XRCC5	0.904	0.961	0	0	-0.681278
KIF20B	0.405	0.661	0	0	-0.683354
PARP1	0.507	0.812	0	0	-0.683455
ZNRF3	0.66	0.866	0	0	-0.687458
SRSF3	0.908	0.963	0	0	-0.688996
PTPRD	0.491	0.723	0	0	-0.689179
HNRNPU	0.92	0.966	0	0	-0.697417
RRM2	0.365	0.649	0	0	-0.701523
NOP56	0.526	0.818	0	0	-0.703532
DIAPH3	0.212	0.519	0	0	-0.703977
PA2G4	0.854	0.944	0	0	-0.707866
HMMR	0.257	0.508	5.03862e-262	1.80504e-257	-0.708699
DDX21	0.709	0.896	0	0	-0.710777
DNMT1	0.366	0.73	0	0	-0.712251
FAF1	0.708	0.885	0	0	-0.71246
LSAMP	0.306	0.611	0	0	-0.716421
REG4	0.262	0.365	6.82691e-56	2.44567e-51	-0.720578
STARD13	0.466	0.75	0	0	-0.724181
ASPM	0.17	0.471	0	0	-0.724206
HNRNPR	0.805	0.933	0	0	-0.729194
RAN	0.943	0.975	0	0	-0.730291
IARS1	0.722	0.908	0	0	-0.734468
SNRPD1	0.836	0.948	0	0	-0.73567
MAP3K20	0.402	0.764	0	0	-0.739385
TMPO	0.638	0.834	0	0	-0.741889
NFIA	0.656	0.882	0	0	-0.741996
SUPT16H	0.671	0.879	0	0	-0.74291
HNRNPAB	0.884	0.96	0	0	-0.753106
MTHFD2	0.678	0.87	0	0	-0.758567
ASCL2	0.543	0.82	0	0	-0.760863
AQP5	0.114	0.47	0	0	-0.765086
PPM1G	0.782	0.925	0	0	-0.768847
HSPD1	0.98	0.989	0	0	-0.770653
NUDC	0.676	0.89	0	0	-0.779822
MIR924HG	0.382	0.598	4.38153e-247	1.56964e-242	-0.780587
SLCO3A1	0.404	0.75	0	0	-0.786337
HMGN2	0.836	0.944	0	0	-0.789073
CLCA1	0.106	0.13	1.13608e-06	0.040699	-0.804752
CMSS1	0.269	0.715	0	0	-0.80732
ECT2	0.473	0.771	0	0	-0.811796
SMC4	0.49	0.748	0	0	-0.813417
CCNB1	0.332	0.623	0	0	-0.813874
SET	0.946	0.98	0	0	-0.824845
NME1	0.565	0.86	0	0	-0.828438
UBE2S	0.45	0.742	0	0	-0.831932
H1-4	0.494	0.662	4.82511e-237	1.72855e-232	-0.83215
LINC01572	0.348	0.664	0	0	-0.846332
PHGDH	0.607	0.867	0	0	-0.863592
PSAT1	0.528	0.845	0	0	-0.864228
PRKDC	0.818	0.952	0	0	-0.864498
TPX2	0.492	0.702	0	0	-0.864953
MTHFD1L	0.569	0.846	0	0	-0.867098
RPL22L1	0.729	0.905	0	0	-0.871159
HSPA8	0.833	0.936	0	0	-0.880471
CDCA7	0.424	0.807	0	0	-0.885537
EIF4EBP1	0.781	0.938	0	0	-0.894739
GPHN	0.847	0.95	0	0	-0.899286
RGMB	0.436	0.81	0	0	-0.923783
HSP90AA1	0.971	0.985	0	0	-0.929643
NASP	0.708	0.905	0	0	-0.935762
LGR5	0.153	0.571	0	0	-0.943865
TESC	0.228	0.723	0	0	-0.995146
SPINK4	0.189	0.282	2.18237e-49	7.81813e-45	-0.996009
HMGB1	0.98	0.991	0	0	-1.00056
RANBP1	0.682	0.911	0	0	-1.01685
MKI67	0.435	0.723	0	0	-1.06656
NCL	0.952	0.984	0	0	-1.06703
TUBB	0.831	0.955	0	0	-1.09378
H1-3	0.278	0.566	0	0	-1.09563
MUC2	0.302	0.338	9.76138e-14	3.49692e-09	-1.11556
TOP2A	0.333	0.642	0	0	-1.1361
CENPF	0.443	0.735	0	0	-1.13985
H2AZ1	0.967	0.986	0	0	-1.15973
TUBB4B	0.77	0.905	0	0	-1.19052
STMN1	0.419	0.844	0	0	-1.19284
HMGB2	0.477	0.783	0	0	-1.35128
FCGBP	0.426	0.442	6.69727e-09	0.000239923	-1.35504
OLFM4	0.716	0.832	0	0	-1.38197
SMOC2	0.163	0.56	0	0	-1.40339
H4C3	0.884	0.924	0	0	-1.48325
TUBA1B	0.826	0.966	0	0	-1.59558
H1-5	0.17	0.51	0	0	-1.64482

## Sheet: ncCL
gene	pct.1	pct.2	p_val	p_val_adj	avg_log2FC
KLK10	0.891	0.413	0	0	1.47053
REG4	0.878	0.306	0	0	1.39737
KRT19	0.997	0.977	0	0	1.24397
S100A11	0.999	0.983	0	0	1.19936
MMP7	0.16	0.03	1.68711e-215	6.04389e-211	1.12814
KLK6	0.834	0.274	0	0	1.08247
IFI27	0.796	0.693	1.04279e-67	3.73569e-63	1.04048
S100P	0.964	0.791	0	0	1.03411
TFF1	0.709	0.334	0	0	1.01555
IL32	0.59	0.304	3.76789e-243	1.34981e-238	0.993434
GPRC5A	0.826	0.624	4.01752e-227	1.43924e-222	0.977004
LYZ	0.994	0.937	0	0	0.92218
CADPS	0.913	0.625	0	0	0.912621
PLAAT3	0.894	0.461	0	0	0.907085
KRT8	0.999	0.987	0	0	0.90307
S100A6	1	0.999	0	0	0.898539
ANXA2	0.999	0.981	0	0	0.89
CEACAM5	0.901	0.744	8.94602e-200	3.20482e-195	0.860304
COL17A1	0.852	0.487	0	0	0.835047
KRT18	1	0.994	0	0	0.818285
TCN1	0.691	0.195	0	0	0.806319
S100A10	1	0.987	4.26721e-204	1.52868e-199	0.779422
AQP5	0.601	0.407	2.80645e-137	1.00538e-132	0.774126
PHLDA1	0.882	0.601	0	0	0.769704
FLNB	0.969	0.915	0	0	0.765738
EMP1	0.542	0.265	5.3872e-227	1.92991e-222	0.742155
ANXA1	0.743	0.448	8.77098e-287	3.14212e-282	0.739406
HIVEP3	0.931	0.701	0	0	0.728918
ABHD2	0.864	0.621	0	0	0.723643
GREB1L	0.603	0.127	0	0	0.721383
S100A4	0.73	0.444	4.08835e-270	1.46461e-265	0.719768
CD70	0.689	0.278	0	0	0.70147
ANTXR2	0.842	0.567	0	0	0.684087
NALF1	0.403	0.096	0	0	0.676933
SH3BGRL3	0.99	0.955	1.28037e-242	4.58679e-238	0.655231
IL33	0.719	0.312	0	0	0.642059
CEACAM6	0.488	0.198	3.46316e-283	1.24064e-278	0.630929
ANXA3	0.945	0.808	2.49649e-252	8.94344e-248	0.628018
PHLDA2	0.835	0.575	2.02501e-305	7.25438e-301	0.620952
AREG	0.609	0.512	1.70447e-28	6.10609e-24	0.617724
ADIRF	0.787	0.552	2.758e-237	9.88026e-233	0.61307
SERPINE2	0.792	0.435	0	0	0.610573
TM4SF1	0.62	0.39	2.45971e-155	8.81166e-151	0.610469
BMP4	0.872	0.656	2.24092e-297	8.02787e-293	0.60045
MYOF	0.912	0.789	5.98237e-211	2.14312e-206	0.591252
ITGB4	0.908	0.783	2.36863e-248	8.48537e-244	0.588381
LGALS1	0.511	0.332	8.44491e-89	3.02531e-84	0.576402
UCA1	0.969	0.883	9.91034e-188	3.55028e-183	0.571988
NPSR1-AS1	0.686	0.462	1.08308e-129	3.88002e-125	0.570923
MGAT5	0.931	0.817	3.17878e-190	1.13877e-185	0.568954
S100A16	0.961	0.877	4.91028e-246	1.75906e-241	0.564813
LCN2	0.839	0.679	5.16908e-156	1.85177e-151	0.556106
QKI	0.623	0.13	0	0	0.54513
CD55	0.561	0.328	2.41186e-168	8.64025e-164	0.53878
PRSS3	0.917	0.762	2.74034e-236	9.817e-232	0.537719
KRT20	0.48	0.341	2.81865e-54	1.00975e-49	0.535049
TNS4	0.801	0.575	9.07111e-270	3.24964e-265	0.532591
PLA2G2A	0.733	0.649	1.19332e-32	4.27496e-28	0.532003
C19orf33	0.898	0.743	2.09368e-220	7.50039e-216	0.531417
LAMC2	0.422	0.277	1.22869e-65	4.40167e-61	0.525147
HLA-A	0.998	0.976	1.42912e-126	5.11967e-122	0.524624
PERP	0.981	0.917	1.41265e-290	5.06067e-286	0.523079
TIMP1	0.835	0.53	0	0	0.521851
CEMIP	0.978	0.933	1.07891e-150	3.86507e-146	0.52123
GLG1	0.974	0.915	1.02891e-239	3.68598e-235	0.513738
PCED1B	0.517	0.171	0	0	0.511033
CCND1	0.919	0.814	8.6012e-198	3.08129e-193	0.510736
TPM4	0.989	0.948	1.83462e-275	6.57233e-271	0.501782
ALOX12P2	0.596	0.164	0	0	0.501697
SERPINB5	0.745	0.373	0	0	0.501446
S100A14	0.998	0.984	2.87069e-186	1.0284e-181	0.500072
NTRK2	0.596	0.231	0	0	0.495468
CTSE	0.416	0.063	0	0	0.494775
KRT7	0.402	0.14	4.91152e-272	1.7595e-267	0.494209
CLIC3	0.377	0.227	3.46459e-78	1.24116e-73	0.490992
SLC7A11	0.877	0.703	1.12326e-181	4.02397e-177	0.48967
TSPAN1	0.954	0.888	8.86672e-135	3.17642e-130	0.48609
PTPRN2	0.66	0.373	2.63039e-217	9.42312e-213	0.482781
SFN	0.86	0.743	1.48372e-96	5.31527e-92	0.473404
SERPINB1	0.999	0.984	3.49223e-241	1.25106e-236	0.471607
BACE2	0.839	0.646	1.5524e-217	5.56131e-213	0.470696
GDF15	0.86	0.745	4.61843e-80	1.65451e-75	0.470184
ISG20	0.486	0.226	4.17534e-214	1.49577e-209	0.469373
BCL2L1	0.793	0.626	5.30912e-183	1.90194e-178	0.463042
PALM2AKAP2	0.611	0.294	4.48115e-298	1.60533e-293	0.458952
CD109	0.706	0.346	0	0	0.457048
CLDN2	0.536	0.324	1.0255e-157	3.67374e-153	0.455421
CYP3A5	0.699	0.404	3.47501e-229	1.24489e-224	0.450919
DUSP6	0.684	0.381	5.2958e-292	1.89717e-287	0.450303
CYSTM1	0.975	0.924	9.35372e-140	3.35088e-135	0.448453
KLF12	0.647	0.381	7.02159e-204	2.51542e-199	0.447266
PLAC8	0.34	0.188	1.63012e-88	5.83973e-84	0.445637
SPRED1	0.907	0.779	1.43466e-169	5.13951e-165	0.445333
ACTB	0.998	0.992	8.51214e-169	3.04939e-164	0.441922
PITPNC1	0.735	0.543	3.29133e-130	1.17909e-125	0.439848
SLC2A1	0.651	0.451	2.07112e-134	7.41959e-130	0.431308
MACC1	0.791	0.572	5.85217e-183	2.09648e-178	0.429296
CAMK2N1	0.901	0.764	7.08771e-168	2.5391e-163	0.429085
ARHGAP29	0.645	0.436	1.76072e-146	6.30761e-142	0.428575
TSPAN5	0.885	0.692	2.20817e-162	7.91053e-158	0.423102
EZR	0.977	0.937	7.53914e-110	2.70082e-105	0.420741
CEACAM1	0.572	0.343	5.91938e-149	2.12056e-144	0.41947
MYL12B	0.997	0.981	6.04511e-152	2.1656e-147	0.415029
F3	0.37	0.159	4.80544e-171	1.7215e-166	0.413918
SLCO1B3-SLCO1B7	0.825	0.645	6.26008e-137	2.24261e-132	0.410934
PLCD3	0.773	0.53	8.44217e-243	3.02432e-238	0.40455
STK39	0.93	0.826	3.26567e-172	1.16989e-167	0.403438
REN	0.198	0.078	1.2363e-95	4.42891e-91	0.403369
LMNA	0.99	0.947	5.60344e-215	2.00738e-210	0.401907
FHL2	0.928	0.822	2.16358e-169	7.7508e-165	0.401447
IQGAP2	0.842	0.657	7.00505e-162	2.50949e-157	0.400025
NEAT1	0.987	0.962	1.75316e-89	6.28054e-85	0.398375
TMSB10	1	0.998	8.63488e-298	3.09336e-293	0.39759
FAIM2	0.491	0.246	3.42203e-202	1.22591e-197	0.397477
TNFRSF12A	0.684	0.457	7.7467e-169	2.77518e-164	0.395564
FRMD3	0.805	0.599	9.32354e-147	3.34006e-142	0.39531
ST3GAL4	0.808	0.582	6.35737e-208	2.27746e-203	0.394725
TSPAN8	1	0.993	2.44831e-218	8.77082e-214	0.389456
PPP3CA	0.914	0.791	8.17881e-149	2.92998e-144	0.387078
ENSG00000258077	0.566	0.338	3.99065e-139	1.42961e-134	0.383414
CA9	0.792	0.657	2.75356e-75	9.86436e-71	0.382837
GRIN2B	0.892	0.792	5.67742e-100	2.03388e-95	0.381793
IER3	0.835	0.677	5.95425e-127	2.13305e-122	0.381473
TGFBR2	0.9	0.784	1.11524e-134	3.99522e-130	0.380459
B2M	0.997	0.99	3.8697e-10	1.38628e-05	0.379013
LINC01559	0.474	0.274	3.5263e-124	1.26326e-119	0.37606
RRAS	0.638	0.434	1.24023e-135	4.44298e-131	0.37605
CAPN8	0.876	0.719	1.00269e-165	3.59204e-161	0.375315
ABCC3	0.977	0.928	4.50626e-132	1.61432e-127	0.374458
SLC16A1	0.831	0.62	5.51283e-202	1.97492e-197	0.373172
CSTB	0.997	0.982	1.09246e-88	3.91361e-84	0.372736
SAT1	0.992	0.969	1.41012e-85	5.05162e-81	0.371752
TRERF1	0.775	0.572	4.20119e-157	1.50504e-152	0.36898
PLEC	0.704	0.501	8.15061e-156	2.91987e-151	0.368488
CLOCK	0.844	0.677	2.09135e-144	7.49204e-140	0.36742
MPRIP	0.87	0.724	3.56855e-171	1.2784e-166	0.367095
NT5E	0.684	0.398	3.96215e-258	1.4194e-253	0.366881
AHNAK	0.967	0.925	5.45217e-84	1.95319e-79	0.365443
RPS27L	0.994	0.971	6.04867e-161	2.16687e-156	0.363034
PHLDB2	0.262	0.045	0	0	0.362911
CAPG	0.795	0.626	3.46946e-133	1.2429e-128	0.361966
CDKN2A	0.367	0.05	0	0	0.361689
NOSTRIN	0.8	0.585	3.65718e-189	1.31015e-184	0.361307
CALB2	0.61	0.281	5.82191e-293	2.08564e-288	0.361271
TXNIP	0.914	0.847	2.67227e-77	9.57315e-73	0.359743
GDA	0.724	0.486	1.29071e-168	4.62384e-164	0.358821
ZNF736P9Y	0.714	0.478	8.90052e-162	3.18852e-157	0.356786
AHR	0.588	0.297	3.43518e-256	1.23062e-251	0.354862
LINC01186	0.538	0.297	1.07916e-156	3.86599e-152	0.354318
WWTR1	0.442	0.107	0	0	0.353452
TXN	1	0.994	9.4182e-206	3.37397e-201	0.35337
PYGB	0.919	0.813	2.68854e-120	9.63144e-116	0.352412
GLRX	0.869	0.68	2.69809e-176	9.66562e-172	0.350927
CALB1	0.377	0.255	2.44549e-43	8.76073e-39	0.350325
ITGA6	0.995	0.978	2.87365e-159	1.02946e-154	0.349516
TRIM31	0.586	0.302	1.50397e-211	5.38782e-207	0.349023
LAMA3	0.267	0.115	6.81802e-110	2.44249e-105	0.348503
LAMB3	0.585	0.456	1.29967e-58	4.65594e-54	0.346944
GCNT3	0.851	0.735	9.41474e-90	3.37274e-85	0.345772
DOCK5	0.837	0.74	4.26033e-87	1.52622e-82	0.344345
EHBP1	0.888	0.771	1.20217e-110	4.30665e-106	0.3435
ME1	0.952	0.887	1.64083e-102	5.87812e-98	0.340347
KLK7	0.357	0.089	0	0	0.338596
CD24	0.982	0.95	2.09397e-106	7.50144e-102	0.338385
PDE4D	0.932	0.84	2.4247e-97	8.68625e-93	0.336283
RHOC	0.791	0.687	1.69676e-55	6.07849e-51	0.335549
ERO1A	0.854	0.806	5.25856e-36	1.88383e-31	0.334945
CLIC1	0.995	0.979	2.34853e-112	8.41336e-108	0.334605
EFHD2	0.936	0.848	6.39162e-117	2.28973e-112	0.332353
OCIAD2	0.931	0.836	2.81963e-125	1.0101e-120	0.331328
CLTB	0.879	0.789	3.00036e-89	1.07485e-84	0.328638
MISP	0.756	0.572	2.96241e-137	1.06126e-132	0.327879
ARL4C	0.513	0.204	0	0	0.326423
RIOK3	0.861	0.739	5.08343e-90	1.82109e-85	0.323941
LRCH1	0.826	0.703	2.48972e-102	8.91917e-98	0.323759
FRMD5	0.783	0.67	6.29794e-64	2.25617e-59	0.323724
HSPG2	0.703	0.506	5.23523e-148	1.87547e-143	0.323563
ENSG00000287625	0.526	0.316	1.36524e-124	4.89085e-120	0.323277
GUK1	0.955	0.909	1.28784e-119	4.61354e-115	0.322889
PKM	0.997	0.988	9.04081e-173	3.23878e-168	0.322347
MALL	0.636	0.433	1.13839e-120	4.07816e-116	0.321896
MYL12A	0.982	0.952	7.86787e-86	2.81859e-81	0.319549
SEMA3A	0.546	0.329	2.75958e-130	9.88593e-126	0.31775
LTB	0.101	0.02	1.95022e-125	6.98645e-121	0.317365
KIF5B	0.992	0.973	1.40892e-159	5.04733e-155	0.316977
SOD3	0.637	0.454	4.83809e-113	1.7332e-108	0.316644
ROR1	0.635	0.473	3.24238e-77	1.16155e-72	0.314504
LMO7	0.862	0.799	1.01909e-38	3.6508e-34	0.313791
PI3	0.114	0.049	1.36736e-42	4.89844e-38	0.313281
SRGAP1	0.753	0.617	7.77197e-80	2.78423e-75	0.311173
CARD11	0.429	0.129	0	0	0.30988
TMSB4X	0.999	0.995	1.72387e-101	6.17558e-97	0.309721
DHRS9	0.187	0.091	3.09828e-54	1.10993e-49	0.308828
LDLR	0.803	0.682	9.14819e-70	3.27725e-65	0.306766
TESC	0.763	0.649	3.3355e-54	1.19491e-49	0.304945
ZMAT3	0.544	0.291	2.75744e-185	9.87825e-181	0.304639
SAV1	0.53	0.38	9.20676e-77	3.29823e-72	0.304606
FAT1	0.99	0.961	4.89995e-94	1.75536e-89	0.304455
BIRC3	0.246	0.158	3.90381e-33	1.3985e-28	0.30441
ARHGAP27P1-BPTFP1-KPNA2P3	0.621	0.356	5.60677e-212	2.00857e-207	0.3031
CST3	0.969	0.925	3.11053e-113	1.11432e-108	0.300809
MYH14	0.93	0.875	5.62134e-59	2.01379e-54	0.300788
CAP1	0.935	0.858	6.57215e-124	2.35441e-119	0.300702
LINC01811	0.512	0.438	2.27428e-22	8.14739e-18	0.299913
FLNA	0.474	0.235	3.40111e-177	1.21841e-172	0.299005
GPRC5D-AS1	0.475	0.318	1.12259e-77	4.02157e-73	0.296851
ADAM9	0.837	0.708	2.71551e-103	9.72803e-99	0.29647
LINC02320	0.624	0.398	7.61464e-134	2.72787e-129	0.296099
TJP1	0.752	0.593	1.06974e-90	3.83222e-86	0.294307
FUT8	0.911	0.823	2.29846e-83	8.23399e-79	0.294239
SMYD3	0.95	0.903	1.73123e-56	6.20194e-52	0.294122
ARHGEF3	0.78	0.607	2.46633e-109	8.83538e-105	0.293877
KIRREL1	0.605	0.419	1.52562e-101	5.4654e-97	0.293606
GALNT10	0.725	0.556	7.95007e-101	2.84803e-96	0.292424
ST3GAL1	0.49	0.159	0	0	0.291694
NRP2	0.418	0.142	9.53979e-300	3.41754e-295	0.289705
SERPINB6	0.934	0.855	6.20447e-98	2.22269e-93	0.289653
BZW1	0.963	0.911	2.58608e-84	9.26436e-80	0.28902
AZGP1	0.556	0.273	9.99069e-221	3.57907e-216	0.288799
SPTLC2	0.86	0.778	2.00939e-82	7.19842e-78	0.288603
MICAL2	0.805	0.649	8.75852e-110	3.13765e-105	0.287697
PCSK5	0.629	0.488	5.8046e-62	2.07944e-57	0.287556
SDCBP2	0.314	0.14	5.58658e-120	2.00134e-115	0.286611
ANXA11	0.924	0.842	7.9674e-102	2.85424e-97	0.284942
ARPC2	0.991	0.968	3.44929e-122	1.23567e-117	0.283817
GULP1	0.505	0.282	1.9302e-135	6.91474e-131	0.282603
GPX1	0.955	0.906	6.53707e-88	2.34184e-83	0.281339
SEMA4B	0.713	0.558	1.47419e-85	5.28114e-81	0.28125
MYC	0.836	0.709	2.53239e-84	9.07203e-80	0.281144
LRRFIP1	0.973	0.93	4.52888e-86	1.62243e-81	0.280872
HEBP2	0.958	0.898	5.97021e-93	2.13877e-88	0.280805
RAMP1	0.37	0.151	2.66283e-186	9.53932e-182	0.276961
FGFBP1	0.653	0.564	1.7894e-35	6.41036e-31	0.276001
CIB1	0.975	0.937	1.41099e-79	5.05472e-75	0.275089
PAM	0.767	0.63	5.21406e-86	1.86789e-81	0.274933
ATP1B1	0.982	0.955	4.21557e-103	1.51019e-98	0.27396
FBLIM1	0.738	0.572	9.03047e-114	3.23507e-109	0.273371
ATP8A1	0.843	0.733	2.9158e-74	1.04455e-69	0.273217
PRSS2	0.139	0.03	1.09337e-154	3.9169e-150	0.272726
PVT1	0.921	0.869	4.69529e-58	1.68204e-53	0.272688
NRCAM	0.299	0.072	0	0	0.272401
TPD52L1	0.852	0.731	1.57656e-102	5.64788e-98	0.272282
UBASH3B	0.53	0.301	8.57733e-147	3.07274e-142	0.271821
LINC01594	0.436	0.187	4.0183e-200	1.43952e-195	0.271821
EPB41L1	0.712	0.563	3.21781e-85	1.15275e-80	0.271155
CDA	0.483	0.361	7.59314e-41	2.72017e-36	0.270258
ONECUT3	0.246	0.013	0	0	0.26995
PTPN12	0.839	0.706	2.4625e-101	8.82167e-97	0.269523
QSOX1	0.859	0.749	4.29381e-81	1.53822e-76	0.269513
ISG15	0.147	0.089	4.45134e-23	1.59465e-18	0.269351
MIR31HG	0.308	0.052	0	0	0.26918
TRIOBP	0.819	0.691	9.77205e-111	3.50074e-106	0.268873
PLIN2	0.926	0.879	3.15652e-35	1.13079e-30	0.26822
NXN	0.517	0.299	9.58275e-135	3.43292e-130	0.268059
RAB25	0.967	0.911	1.5492e-115	5.54985e-111	0.267894
BMP7	0.817	0.646	3.3968e-124	1.21687e-119	0.267301
RASGRF2	0.665	0.464	2.73636e-109	9.80275e-105	0.266977
NDFIP1	0.766	0.587	7.15428e-123	2.56295e-118	0.266015
BICD1	0.524	0.311	1.01731e-127	3.64441e-123	0.265419
PLEKHM1P1	0.623	0.385	6.59058e-161	2.36101e-156	0.264592
MSI2	0.945	0.888	2.51813e-80	9.02096e-76	0.263748
DST	0.354	0.266	2.6798e-25	9.60011e-21	0.263728
MLPH	0.603	0.313	3.43238e-205	1.22961e-200	0.263684
DUSP4	0.496	0.22	5.8909e-239	2.11036e-234	0.262779
WWC1	0.805	0.702	1.6159e-61	5.78881e-57	0.262577
PHYKPL	0.933	0.863	9.11032e-85	3.26368e-80	0.262468
TGFBI	0.826	0.683	5.22102e-98	1.87038e-93	0.26074
EEPD1	0.823	0.707	1.43659e-74	5.14644e-70	0.260426
HKDC1	0.503	0.251	1.00891e-182	3.61433e-178	0.259835
SLC22A3	0.534	0.308	8.55563e-140	3.06497e-135	0.259487
IL18	0.591	0.428	1.25174e-83	4.48422e-79	0.258514
OPTN	0.659	0.534	9.71326e-56	3.47968e-51	0.258234
LINC02582	0.155	0.027	7.50463e-229	2.68846e-224	0.258213
PPA1	0.995	0.973	5.9634e-131	2.13633e-126	0.25765
CYB5B	0.841	0.757	9.98549e-64	3.5772e-59	0.25719
PTPRR	0.484	0.35	1.36062e-43	4.87429e-39	0.2567
MAML2	0.956	0.921	3.76177e-51	1.34762e-46	0.256594
CAPN2	0.792	0.679	3.46745e-64	1.24218e-59	0.256456
TNIK	0.925	0.847	1.28582e-72	4.60632e-68	0.255907
SPIRE1	0.732	0.566	1.60804e-96	5.76064e-92	0.25407
CIAO2B	0.963	0.906	5.2507e-78	1.88101e-73	0.25366
DANT2	0.841	0.671	8.49881e-80	3.04462e-75	0.253599
ENSG00000260877	0.457	0.199	2.91127e-213	1.04293e-208	0.252895
LRRC1	0.737	0.61	2.75846e-63	9.88192e-59	0.250282
ATE1	0.87	0.878	1.2805e-49	4.58728e-45	-0.250265
FAR2	0.753	0.812	5.50546e-55	1.97228e-50	-0.250619
SEMA5A	0.486	0.642	4.35745e-67	1.56101e-62	-0.251314
ITGB3BP	0.489	0.625	7.67631e-73	2.74996e-68	-0.251568
PCK1	0.364	0.468	1.55839e-30	5.58277e-26	-0.252305
ALDH1A1	0.501	0.604	2.17213e-41	7.78143e-37	-0.253577
REP15	0.051	0.132	1.4788e-32	5.29765e-28	-0.253999
ZWINT	0.231	0.434	6.32853e-102	2.26713e-97	-0.254738
EGF	0.146	0.357	5.75254e-104	2.06079e-99	-0.255634
WNK2	0.684	0.751	2.04092e-49	7.31139e-45	-0.256141
GAS2L3	0.432	0.562	2.88829e-56	1.0347e-51	-0.257213
PTMA	1	0.999	1.53953e-115	5.51522e-111	-0.257438
KIF18B	0.094	0.294	4.80959e-106	1.72299e-101	-0.257861
TFAM	0.694	0.777	1.91625e-80	6.86477e-76	-0.258707
TUBB	0.962	0.937	6.77183e-36	2.42594e-31	-0.259076
ENSG00000289084	0.083	0.24	1.33242e-70	4.77327e-66	-0.259331
RTKN2	0.182	0.393	6.29285e-109	2.25435e-104	-0.260292
CENPM	0.404	0.564	4.97976e-87	1.78395e-82	-0.260791
HJURP	0.101	0.299	5.10471e-103	1.82871e-98	-0.260808
UGDH	0.784	0.823	2.76909e-45	9.91999e-41	-0.261032
AURKB	0.153	0.345	4.82482e-95	1.72844e-90	-0.261881
STAG1	0.806	0.832	3.86997e-49	1.38638e-44	-0.262898
H3C2	0.072	0.245	1.54562e-88	5.53702e-84	-0.263245
LGR5	0.403	0.525	1.63944e-38	5.87312e-34	-0.263569
H2AX	0.245	0.422	1.25751e-88	4.50491e-84	-0.263944
ZNF704	0.37	0.545	1.317e-78	4.71802e-74	-0.264287
KIFC1	0.126	0.333	1.10835e-109	3.97057e-105	-0.265253
RFC3	0.287	0.466	3.85482e-83	1.38095e-78	-0.266285
NCAPD2	0.483	0.587	2.5096e-61	8.99041e-57	-0.266597
ACOT13	0.868	0.893	2.2386e-58	8.01956e-54	-0.268136
ATAD5	0.275	0.467	1.49521e-92	5.35644e-88	-0.268591
AKAP7	0.603	0.693	1.53824e-53	5.51058e-49	-0.268757
HADHA	0.904	0.921	8.42464e-97	3.01804e-92	-0.268759
CENPU	0.281	0.477	3.44019e-95	1.23241e-90	-0.269089
SUCLG1	0.909	0.921	1.2414e-95	4.44719e-91	-0.269108
LSAMP	0.435	0.582	7.30794e-50	2.618e-45	-0.269458
NCAPG2	0.246	0.45	3.95467e-102	1.41672e-97	-0.270343
MMS22L	0.307	0.487	4.43353e-80	1.58827e-75	-0.271128
GGH	0.795	0.85	1.41025e-83	5.05207e-79	-0.271244
POLA1	0.476	0.599	1.22567e-59	4.39085e-55	-0.271344
H2AC17	0.14	0.307	9.29466e-77	3.32972e-72	-0.271522
MUC12	0.803	0.856	4.04283e-76	1.4483e-71	-0.271929
NEK2	0.14	0.348	7.59551e-105	2.72102e-100	-0.272257
C21orf58	0.217	0.418	2.21386e-104	7.93092e-100	-0.27232
CEP192	0.592	0.694	2.12662e-70	7.61842e-66	-0.27372
ESCO2	0.141	0.357	4.72087e-112	1.6912e-107	-0.27391
PRIM2	0.457	0.595	3.15954e-70	1.13187e-65	-0.275675
TTK	0.113	0.327	6.44609e-117	2.30925e-112	-0.276708
PIGR	0.992	0.993	1.13762e-58	4.0754e-54	-0.27703
PRUNE2	0.66	0.752	2.59565e-51	9.29865e-47	-0.277507
SIVA1	0.789	0.828	1.65875e-79	5.9423e-75	-0.278176
SMC1A	0.607	0.686	2.22953e-64	7.98707e-60	-0.2784
SKA2	0.508	0.649	5.20241e-91	1.86371e-86	-0.27989
CA8	0.249	0.401	2.52128e-59	9.03223e-55	-0.280667
CDC20	0.258	0.415	4.26677e-64	1.52853e-59	-0.280716
BARD1	0.327	0.52	7.60514e-100	2.72447e-95	-0.280839
CCDC34	0.616	0.724	7.18185e-86	2.57283e-81	-0.281405
TDP2	0.818	0.853	4.59674e-48	1.64674e-43	-0.283087
RNF157	0.374	0.564	5.66188e-112	2.02831e-107	-0.284226
REPS2	0.616	0.737	1.13462e-82	4.06467e-78	-0.289004
KIF23	0.14	0.329	2.9374e-94	1.05229e-89	-0.289457
JUN	0.78	0.819	1.70604e-39	6.11173e-35	-0.289521
HMGB3	0.661	0.741	4.58917e-76	1.64402e-71	-0.290766
PRDX5	0.996	0.987	1.29028e-146	4.62229e-142	-0.291443
BRCA2	0.207	0.425	6.02933e-111	2.15995e-106	-0.29147
PLOD2	0.538	0.626	1.30148e-32	4.66242e-28	-0.29238
LINC01515	0.469	0.604	3.18313e-63	1.14032e-58	-0.294745
GPRIN3	0.34	0.556	7.46926e-113	2.67579e-108	-0.295707
TIAM1	0.051	0.333	2.50067e-180	8.95839e-176	-0.295852
DEPDC1B	0.203	0.415	8.24734e-114	2.95453e-109	-0.296273
CEP70	0.502	0.651	1.76689e-89	6.3297e-85	-0.296561
DBF4	0.483	0.598	1.82135e-75	6.52481e-71	-0.297042
GINS2	0.358	0.545	5.32785e-98	1.90865e-93	-0.297234
PDE3B	0.434	0.585	9.46193e-71	3.38964e-66	-0.297288
NCAPD3	0.373	0.545	6.26896e-99	2.24579e-94	-0.29747
SMAD9	0.148	0.418	1.68105e-155	6.02218e-151	-0.300962
BUB1	0.161	0.357	3.17437e-99	1.13719e-94	-0.301299
MPC2	0.929	0.936	1.21883e-122	4.36633e-118	-0.302448
CENPP	0.246	0.42	1.27635e-75	4.5724e-71	-0.302753
MRPL11	0.849	0.884	1.32662e-106	4.75249e-102	-0.303025
PSIP1	0.551	0.671	9.22202e-84	3.3037e-79	-0.303391
NUF2	0.156	0.373	2.83569e-113	1.01586e-108	-0.303786
PARPBP	0.334	0.512	3.71512e-99	1.3309e-94	-0.304262
SUPT16H	0.828	0.853	7.497e-72	2.68572e-67	-0.304363
CDCA8	0.218	0.412	1.46967e-98	5.26495e-94	-0.304416
SLC22A23	0.71	0.784	2.85246e-62	1.02187e-57	-0.305
CENPX	0.747	0.812	1.14236e-86	4.09238e-82	-0.308247
VRK1	0.425	0.585	6.90882e-98	2.47501e-93	-0.308856
DEPDC1	0.139	0.337	1.28861e-101	4.61631e-97	-0.309158
PRKDC	0.926	0.934	1.73626e-87	6.21997e-83	-0.30925
STIL	0.265	0.489	1.85258e-125	6.63667e-121	-0.309642
PRR11	0.431	0.548	5.66675e-58	2.03006e-53	-0.310149
MLXIP	0.79	0.848	8.56389e-97	3.06793e-92	-0.312173
NAALADL2	0.73	0.792	3.42357e-52	1.22646e-47	-0.312618
PCNA	0.473	0.6	5.02721e-70	1.80095e-65	-0.313143
STRBP	0.832	0.883	3.29617e-97	1.18082e-92	-0.313473
CEP128	0.158	0.379	1.24251e-117	4.45116e-113	-0.313848
RACGAP1	0.229	0.435	2.42615e-110	8.69144e-106	-0.313922
EZH2	0.583	0.689	6.20918e-80	2.22438e-75	-0.314104
LAPTM4B	0.553	0.71	1.48363e-128	5.31494e-124	-0.314679
PBX1	0.426	0.603	5.12112e-96	1.83459e-91	-0.316037
ANP32E	0.642	0.724	5.37573e-74	1.9258e-69	-0.316342
HELLS	0.341	0.509	2.79531e-79	1.00139e-74	-0.317493
CAMK1D	0.653	0.763	1.53432e-70	5.49653e-66	-0.318015
L1TD1	0.262	0.398	2.64215e-55	9.46525e-51	-0.318349
NCAPG	0.172	0.389	3.44775e-117	1.23512e-112	-0.32
MELK	0.226	0.438	6.12935e-112	2.19578e-107	-0.320311
PLK1	0.178	0.347	2.15571e-80	7.72261e-76	-0.320397
PRKCA	0.681	0.781	8.22249e-91	2.94562e-86	-0.322143
HP1BP3	0.866	0.876	9.4218e-81	3.37527e-76	-0.323844
TYMS	0.524	0.661	7.13181e-98	2.5549e-93	-0.324497
PTGDR	0.162	0.426	4.47444e-154	1.60292e-149	-0.324767
KIF15	0.158	0.389	1.66766e-128	5.97422e-124	-0.325153
DLEU2	0.558	0.674	2.39145e-73	8.56711e-69	-0.325634
SMOC2	0.429	0.515	2.84744e-26	1.02007e-21	-0.328003
USP1	0.529	0.668	1.90503e-106	6.82459e-102	-0.329946
RRM1	0.541	0.683	3.84631e-108	1.3779e-103	-0.330267
NDC80	0.164	0.359	2.14472e-98	7.68323e-94	-0.331827
MCM4	0.409	0.583	3.81724e-94	1.36749e-89	-0.331938
MCM7	0.551	0.677	1.89128e-91	6.77533e-87	-0.332857
KIF2C	0.129	0.343	4.96539e-117	1.7788e-112	-0.332997
CASP6	0.702	0.808	2.61568e-140	9.37041e-136	-0.333346
SMC3	0.73	0.792	2.0282e-97	7.26581e-93	-0.333489
CCDC18	0.366	0.523	2.60014e-87	9.31475e-83	-0.337579
HMGCS2	0.707	0.775	3.65412e-38	1.30905e-33	-0.337729
CDCA7	0.688	0.762	1.87831e-76	6.72887e-72	-0.338404
CDX2	0.869	0.92	8.10688e-109	2.90421e-104	-0.339234
CENPW	0.67	0.758	4.60824e-77	1.65086e-72	-0.339475
TACC3	0.256	0.456	8.89444e-107	3.18635e-102	-0.339806
SLC4A4	0.123	0.437	8.96896e-199	3.21304e-194	-0.345442
SCLT1	0.565	0.644	1.02317e-51	3.66541e-47	-0.345467
MCM3	0.561	0.673	5.33641e-80	1.91172e-75	-0.345666
MAZ	0.762	0.836	5.8711e-138	2.10326e-133	-0.345699
KIF14	0.126	0.324	2.38423e-103	8.54127e-99	-0.346097
ECT2	0.719	0.733	2.28542e-41	8.18729e-37	-0.347307
LBR	0.936	0.944	1.04266e-93	3.73524e-89	-0.347431
ARL6IP1	0.673	0.749	1.98951e-74	7.12721e-70	-0.348271
POLQ	0.167	0.403	3.03433e-131	1.08702e-126	-0.348749
CKAP2	0.375	0.52	4.21327e-79	1.50936e-74	-0.348812
ELAPOR1	0.261	0.454	2.76754e-88	9.91444e-84	-0.349023
KPNA2	0.374	0.468	1.75095e-43	6.27262e-39	-0.349183
FANCI	0.323	0.534	2.32776e-117	8.33898e-113	-0.350411
SEMA6A	0.225	0.509	1.33224e-178	4.7726e-174	-0.3521
DTYMK	0.558	0.68	8.37409e-100	2.99993e-95	-0.352749
MT1G	0.533	0.703	3.34766e-91	1.19927e-86	-0.353716
SIPA1L2	0.415	0.611	7.48117e-124	2.68005e-119	-0.353731
CKAP5	0.641	0.693	1.75873e-63	6.30046e-59	-0.354077
BCL2	0.101	0.384	4.63228e-174	1.65947e-169	-0.3544
BRIP1	0.252	0.471	1.16963e-108	4.19008e-104	-0.355372
PCLAF	0.711	0.794	6.58903e-96	2.36046e-91	-0.355584
UBE2T	0.363	0.565	2.66835e-122	9.5591e-118	-0.358459
GMNN	0.455	0.654	1.57698e-142	5.64937e-138	-0.359315
TK1	0.5	0.665	4.73202e-126	1.6952e-121	-0.359934
CEP55	0.234	0.441	5.4982e-104	1.96967e-99	-0.362193
BUB1B	0.179	0.413	4.73484e-131	1.69621e-126	-0.363522
GTSE1	0.138	0.342	1.45295e-108	5.20504e-104	-0.364869
CCNB2	0.31	0.51	1.856e-109	6.64894e-105	-0.367333
DNMT1	0.557	0.692	7.38897e-109	2.64702e-104	-0.368475
CENPK	0.375	0.582	1.0982e-131	3.93419e-127	-0.370698
H2AC20	0.421	0.509	3.67375e-43	1.31609e-38	-0.371684
LINC01006	0.39	0.59	3.98267e-117	1.42675e-112	-0.371809
AURKA	0.379	0.527	1.26936e-85	4.54737e-81	-0.375033
RAD21	0.891	0.893	5.73778e-95	2.0555e-90	-0.375652
EPHB2	0.854	0.909	1.77908e-123	6.37339e-119	-0.37593
ADH5	0.911	0.939	4.99932e-155	1.79096e-150	-0.377609
IMPA2	0.877	0.919	3.1996e-181	1.14622e-176	-0.379937
KIF4A	0.183	0.422	9.96245e-133	3.56895e-128	-0.380703
BRCA1	0.34	0.533	4.68758e-104	1.67928e-99	-0.38108
DAPK2	0.597	0.755	5.59084e-120	2.00286e-115	-0.381108
SLCO3A1	0.589	0.714	9.28695e-78	3.32696e-73	-0.381528
BIRC5	0.381	0.564	6.98215e-109	2.50129e-104	-0.38298
HMGB1	0.995	0.99	5.3833e-141	1.92851e-136	-0.385661
KIF22	0.338	0.583	1.03257e-177	3.69908e-173	-0.385842
ST6GALNAC1	0.828	0.829	7.4717e-26	2.67666e-21	-0.386364
CDCA2	0.143	0.372	2.08525e-128	7.47018e-124	-0.387383
SATB2	0.806	0.852	4.00176e-86	1.43359e-81	-0.388615
HES6	0.36	0.544	5.23648e-107	1.87592e-102	-0.392912
MAD2L1	0.386	0.591	1.88683e-136	6.75938e-132	-0.395108
BNIP3	0.84	0.879	1.77086e-63	6.34393e-59	-0.401494
GPHN	0.911	0.938	2.92972e-81	1.04954e-76	-0.409613
CBX5	0.723	0.823	2.87188e-160	1.02882e-155	-0.409858
CCNA2	0.2	0.44	1.12538e-139	4.03157e-135	-0.414463
RANBP1	0.875	0.881	1.02373e-107	3.6674e-103	-0.414744
PDE8A	0.81	0.867	3.80876e-123	1.36445e-118	-0.416226
NSD2	0.714	0.808	4.63034e-135	1.65877e-130	-0.416302
CCDC14	0.644	0.756	1.13021e-108	4.04888e-104	-0.417231
GOLIM4	0.734	0.822	4.46582e-138	1.59984e-133	-0.420348
NR3C2	0.759	0.839	1.22759e-92	4.39771e-88	-0.421548
CDHR1	0.171	0.545	3.13276e-284	1.12228e-279	-0.422172
SGO2	0.247	0.473	1.17529e-133	4.21035e-129	-0.42839
PDE3A	0.145	0.333	1.28278e-96	4.59544e-92	-0.432368
PBK	0.251	0.491	2.19573e-143	7.86599e-139	-0.433315
MIS18BP1	0.613	0.746	2.46845e-145	8.84296e-141	-0.442728
ATAD2	0.392	0.596	4.61091e-132	1.65181e-127	-0.444054
CACNB2	0.818	0.889	2.34316e-127	8.39415e-123	-0.447291
NUCKS1	0.959	0.965	4.52875e-196	1.62238e-191	-0.450627
TFF3	0.969	0.905	6.85266e-82	2.4549e-77	-0.451343
HMGN2	0.904	0.932	1.27902e-158	4.58195e-154	-0.454002
CDKN3	0.475	0.635	2.95583e-109	1.05889e-104	-0.456702
CDK1	0.157	0.386	3.50802e-131	1.25671e-126	-0.457023
ANLN	0.405	0.542	6.66832e-77	2.38886e-72	-0.457207
CIT	0.214	0.464	2.20326e-151	7.89296e-147	-0.458878
CKS1B	0.637	0.736	1.12734e-115	4.0386e-111	-0.459685
LMNB1	0.512	0.703	2.76767e-169	9.91491e-165	-0.460169
KIF11	0.209	0.461	6.64322e-158	2.37987e-153	-0.463789
SRPK1	0.958	0.965	3.7307e-226	1.33649e-221	-0.465598
KNL1	0.192	0.444	1.54836e-154	5.54683e-150	-0.468479
H2AZ1	0.99	0.983	4.82115e-144	1.72713e-139	-0.475015
DUT	0.651	0.78	7.80702e-160	2.79679e-155	-0.476031
SMC2	0.499	0.698	1.57049e-177	5.62612e-173	-0.488883
UBE2C	0.168	0.372	8.38355e-110	3.00332e-105	-0.492462
SLC26A2	0.11	0.328	1.47958e-118	5.30045e-114	-0.492955
TUBB4B	0.906	0.885	7.65543e-43	2.74248e-38	-0.500805
VAV3	0.375	0.692	1.99734e-272	7.15526e-268	-0.506434
RGMB	0.605	0.774	7.26219e-163	2.60161e-158	-0.514826
NASP	0.808	0.885	3.1068e-184	1.11298e-179	-0.520601
C10orf99	0.489	0.737	1.40277e-219	5.0253e-215	-0.52508
H1-2	0.66	0.704	3.19601e-48	1.14494e-43	-0.525767
UBE2S	0.626	0.71	5.85888e-84	2.09888e-79	-0.527179
TMPO	0.719	0.816	5.63234e-180	2.01773e-175	-0.528107
DLGAP5	0.209	0.436	3.24556e-130	1.16269e-125	-0.528726
PTTG1	0.602	0.731	3.45356e-99	1.2372e-94	-0.542731
FABP5	0.944	0.968	1.02222e-150	3.66199e-146	-0.543046
STMN1	0.691	0.796	2.93674e-144	1.05206e-139	-0.548939
CENPE	0.265	0.477	5.0684e-123	1.8157e-118	-0.561651
CKB	0.999	0.997	1.12711e-67	4.03776e-63	-0.563474
RRM2	0.441	0.626	6.36233e-152	2.27924e-147	-0.567244
MYRIP	0.361	0.637	1.03995e-200	3.72552e-196	-0.585059
CKS2	0.62	0.729	1.94612e-112	6.97179e-108	-0.590957
DIAPH3	0.241	0.499	3.27268e-165	1.1724e-160	-0.593649
ATF7IP2	0.161	0.586	0	0	-0.597047
C15orf48	0.713	0.876	4.94792e-142	1.77254e-137	-0.603425
KIF20B	0.429	0.644	3.01069e-180	1.07855e-175	-0.614567
LINC01572	0.472	0.635	4.48991e-128	1.60846e-123	-0.617296
CCNB1	0.416	0.599	7.24789e-121	2.59649e-116	-0.63589
PTPRD	0.468	0.711	8.90602e-196	3.19049e-191	-0.638017
RETNLB	0.2	0.3	5.23962e-33	1.87704e-28	-0.642619
SELENBP1	0.702	0.805	7.32757e-137	2.62503e-132	-0.647335
SMC4	0.559	0.727	1.83734e-184	6.58209e-180	-0.650672
TUBA1B	0.944	0.948	8.62368e-166	3.08935e-161	-0.652684
NXPE1	0.351	0.553	4.83087e-120	1.73061e-115	-0.654385
ASPM	0.191	0.452	8.85338e-163	3.17164e-158	-0.656037
HMMR	0.257	0.493	1.42882e-146	5.11861e-142	-0.660466
H1-4	0.538	0.649	7.40483e-93	2.65271e-88	-0.708496
TPX2	0.479	0.691	6.72278e-203	2.40837e-198	-0.806468
MIR924HG	0.336	0.589	1.05942e-181	3.79527e-177	-0.81337
SPINK4	0.213	0.274	8.77674e-18	3.14418e-13	-0.813513
CLCA1	0.093	0.129	8.64045e-09	0.000309535	-0.813929
ARHGAP44	0.477	0.803	0	0	-0.851626
H1-3	0.328	0.545	1.77361e-137	6.35379e-133	-0.91567
MKI67	0.481	0.702	6.12124e-199	2.19287e-194	-0.915791
OLFM4	0.71	0.826	5.11188e-153	1.83128e-148	-0.919878
LINC01876	0.1	0.477	1.39516e-284	4.99801e-280	-0.964733
CENPF	0.489	0.714	6.74492e-201	2.4163e-196	-1.01806
TOP2A	0.398	0.619	1.2299e-176	4.40598e-172	-1.01835
HMGB2	0.557	0.758	1.23892e-248	4.43832e-244	-1.05343
H4C3	0.923	0.919	5.18288e-67	1.85671e-62	-1.05959
H1-5	0.214	0.486	1.90008e-177	6.80686e-173	-1.4037
FCGBP	0.42	0.441	8.08495e-11	2.89635e-06	-1.46749
ZG16	0.348	0.405	1.41477e-18	5.06826e-14	-1.80332

## Sheet: GC
gene	pct.1	pct.2	p_val	p_val_adj	avg_log2FC
ZG16	0.869	0.349	0	0	4.32746
FCGBP	0.989	0.38	0	0	4.14975
MUC2	0.888	0.273	0	0	3.70813
TFF3	1	0.901	0	0	3.6694
SPINK4	0.97	0.194	0	0	3.1968
CLCA1	0.437	0.093	0	0	2.93475
RETNLB	0.799	0.237	0	0	2.42821
AGR2	0.998	0.989	0	0	2.11681
REG4	0.838	0.299	0	0	2.04107
ST6GALNAC1	0.978	0.813	0	0	1.69382
ITPR2	0.873	0.387	0	0	1.61063
GSN	0.91	0.411	0	0	1.60245
REP15	0.824	0.05	0	0	1.48102
SERPINA1	0.851	0.093	0	0	1.45061
GALNT8	0.822	0.107	0	0	1.3
TOX	0.752	0.067	0	0	1.23825
SYTL2	0.952	0.813	0	0	1.231
GMDS	0.999	0.989	0	0	1.18517
NXPE1	0.916	0.496	0	0	1.15564
PTPRN2	0.818	0.35	0	0	1.14904
KCNMA1	0.623	0.042	0	0	1.14168
BCAS1	0.687	0.226	0	0	1.13693
TFF1	0.563	0.342	8.19736e-168	2.93662e-163	1.13584
KLK1	0.807	0.456	0	0	1.12654
ELAPOR1	0.88	0.391	0	0	1.1228
TPM1	0.989	0.93	0	0	1.09637
CEACAM5	0.946	0.736	0	0	1.07669
SPDEF	0.788	0.104	0	0	1.07188
HPCAL1	0.861	0.542	0	0	1.05643
HES6	0.824	0.497	0	0	1.04362
SMIM14	0.954	0.727	0	0	1.00799
CA8	0.745	0.35	0	0	0.998184
GAU1	0.766	0.228	0	0	0.981217
FER1L6	0.586	0.037	0	0	0.979896
LGALS4	0.999	0.995	0	0	0.97911
GNA14	0.738	0.233	0	0	0.974833
FAM3D	0.969	0.91	0	0	0.956775
CCL24	0.778	0.233	0	0	0.941458
GNE	0.886	0.605	0	0	0.93019
ARFGEF3	0.893	0.611	0	0	0.917857
L1TD1	0.722	0.351	0	0	0.915934
KRT20	0.734	0.311	0	0	0.911069
ANO1	0.693	0.1	0	0	0.91041
CAMK2D	0.97	0.854	0	0	0.903201
PDE4D	0.96	0.835	0	0	0.901002
CREB3L1	0.805	0.278	0	0	0.898098
GSE1	0.899	0.766	0	0	0.89339
MYRIP	0.882	0.586	0	0	0.887539
GALNT7	0.931	0.721	0	0	0.880485
ANXA13	0.688	0.062	0	0	0.859855
DAPK1	0.806	0.406	0	0	0.855061
DACH1	0.73	0.421	0	0	0.853429
LINC01006	0.863	0.543	0	0	0.851235
ALDH1A1	0.864	0.566	0	0	0.83569
CCDC14	0.913	0.729	0	0	0.830639
CAPN9	0.752	0.238	0	0	0.829225
SH3BGRL3	0.991	0.954	0	0	0.825108
CRACR2A	0.765	0.319	0	0	0.810361
IL13RA1	0.797	0.396	0	0	0.8085
ABLIM1	0.97	0.909	0	0	0.805562
SIDT1	0.865	0.588	0	0	0.801553
ARSB	0.557	0.091	0	0	0.779218
ASPH	0.977	0.915	0	0	0.773178
RAPGEF5	0.9	0.733	0	0	0.742175
FGFR2	0.747	0.268	0	0	0.741063
MUC5B	0.54	0.071	0	0	0.740034
CDC42EP5	0.987	0.947	0	0	0.737774
S100A6	0.999	0.999	0	0	0.735244
RAB3B	0.622	0.104	0	0	0.731907
MLPH	0.772	0.289	0	0	0.724807
TGFBI	0.899	0.673	0	0	0.721641
WFDC2	0.323	0.022	0	0	0.71371
MBOAT2	0.654	0.202	0	0	0.711693
SLC22A23	0.911	0.764	0	0	0.699133
RAB27A	0.714	0.328	0	0	0.688722
NR3C2	0.925	0.823	3.72174e-273	1.33328e-268	0.686117
MYO1D	0.981	0.94	0	0	0.682007
IFI27	0.853	0.685	8.46216e-200	3.03148e-195	0.681979
STXBP5-AS1	0.542	0.157	0	0	0.675993
ERGIC1	0.907	0.713	0	0	0.675842
PRUNE2	0.899	0.728	0	0	0.673304
XBP1	0.921	0.758	0	0	0.665295
ATOH1	0.563	0.031	0	0	0.664953
CDH13	0.471	0.087	0	0	0.66145
S100P	0.912	0.794	1.07417e-212	3.84812e-208	0.659346
CD63	0.996	0.976	0	0	0.65201
APBA1	0.56	0.114	0	0	0.651334
FABP2	0.611	0.057	0	0	0.646027
LINC00261	0.521	0.04	0	0	0.643455
RAB2A	0.967	0.936	0	0	0.642968
STARD10	0.972	0.874	0	0	0.642784
DNAJC10	0.817	0.538	0	0	0.641868
CBFA2T2	0.871	0.731	6.85773e-299	2.45671e-294	0.632067
TSPAN13	0.867	0.583	0	0	0.631908
PSD3	0.895	0.7	0	0	0.626919
PDIA3	0.984	0.957	0	0	0.603307
FRYL	0.985	0.949	0	0	0.602185
PDZRN3	0.566	0.267	0	0	0.600678
SEC24D	0.69	0.316	0	0	0.598072
AKAP9	0.963	0.901	0	0	0.596734
IQCM	0.479	0.124	0	0	0.5943
CCSER1	0.877	0.772	3.07571e-171	1.10184e-166	0.591454
DOP1B	0.86	0.649	0	0	0.589588
ERN2	0.796	0.47	0	0	0.588928
SLC36A4	0.646	0.164	0	0	0.588346
MIA3	0.823	0.592	0	0	0.587524
ANO7	0.591	0.072	0	0	0.580545
NEURL1	0.546	0.075	0	0	0.575961
FRMD3	0.759	0.6	3.26642e-171	1.17016e-166	0.571987
NPDC1	0.919	0.783	0	0	0.570608
NUCB2	0.792	0.52	0	0	0.569369
ST3GAL4	0.808	0.578	2.90391e-265	1.0403e-260	0.565333
GALNT5	0.846	0.585	0	0	0.564673
MGLL	0.881	0.709	0	0	0.563767
PDE3B	0.798	0.548	4.67298e-294	1.67405e-289	0.561944
SIPA1L2	0.824	0.57	0	0	0.557985
DPY19L3	0.644	0.278	0	0	0.552386
VPS53	0.859	0.743	5.19548e-261	1.86123e-256	0.551451
ZBTB7C	0.64	0.271	0	0	0.551153
TSPAN1	0.957	0.886	1.44452e-300	5.17485e-296	0.55115
RABAC1	0.94	0.856	0	0	0.547451
STXBP5	0.819	0.642	5.24517e-243	1.87903e-238	0.538022
C3orf52	0.726	0.389	0	0	0.537629
ARL15	0.909	0.791	3.44524e-244	1.23422e-239	0.536757
HEPACAM2	0.404	0.014	0	0	0.535787
SCNN1A	0.855	0.637	0	0	0.533585
MCTP2	0.893	0.754	5.20388e-258	1.86424e-253	0.52892
TMSB4X	0.999	0.995	0	0	0.520667
B3GNT6	0.498	0.017	0	0	0.519136
S100A4	0.647	0.448	3.8131e-160	1.36601e-155	0.516732
PDIA4	0.932	0.829	0	0	0.515281
KLK12	0.368	0.016	0	0	0.512513
GALNT12	0.766	0.498	0	0	0.507996
SEC11C	0.805	0.604	2.18888e-276	7.84145e-272	0.507613
SLC39A8	0.728	0.407	0	0	0.504635
CKAP4	0.892	0.74	1.51162e-302	5.41522e-298	0.501504
SSR4	0.984	0.959	0	0	0.4975
NTN4	0.562	0.208	0	0	0.496175
WIPI1	0.65	0.267	0	0	0.487591
NFAT5	0.919	0.853	9.7077e-195	3.47769e-190	0.487208
FMN1	0.818	0.636	1.97301e-238	7.06811e-234	0.486948
RANBP2	0.898	0.778	5.56214e-275	1.99258e-270	0.485365
TACC1	0.893	0.787	1.09771e-265	3.93242e-261	0.484631
CADPS	0.785	0.633	5.18963e-137	1.85913e-132	0.480489
TSPAN3	0.872	0.681	2.92326e-289	1.04723e-284	0.480401
SH3PXD2A	0.925	0.851	2.8391e-247	1.01708e-242	0.475721
MAML3	0.957	0.906	4.63852e-192	1.6617e-187	0.471447
ENSG00000254777	0.581	0.196	0	0	0.471269
ERI3	0.785	0.596	2.09589e-236	7.50832e-232	0.471025
SLC39A11	0.702	0.48	1.65446e-241	5.92695e-237	0.470135
HSPA2	0.497	0.075	0	0	0.468407
CDKN1C	0.342	0.208	9.38603e-78	3.36245e-73	0.467047
SPINK1	0.481	0.117	0	0	0.466324
PADI2	0.539	0.128	0	0	0.466236
WNK2	0.874	0.732	1.12439e-226	4.02803e-222	0.465285
RRBP1	0.963	0.917	1.17142e-278	4.1965e-274	0.465218
RAB26	0.577	0.142	0	0	0.463933
MSI2	0.946	0.887	1.60402e-238	5.74625e-234	0.460314
MUC1	0.771	0.582	1.90168e-186	6.81258e-182	0.45914
HMGCS2	0.879	0.758	3.43553e-128	1.23074e-123	0.458828
FFAR4	0.803	0.621	6.29714e-240	2.25589e-235	0.45381
TCEA3	0.883	0.741	6.0349e-246	2.16194e-241	0.453042
PPIB	0.984	0.971	1.22052e-280	4.37241e-276	0.446823
MCF2L	0.6	0.249	0	0	0.4457
CCDC162P	0.395	0.09	0	0	0.445103
FAM107B	0.689	0.41	2.82964e-296	1.01369e-291	0.444811
KRT8	0.996	0.987	2.34496e-209	8.4006e-205	0.444774
QSOX1	0.885	0.744	1.61478e-203	5.78479e-199	0.440672
PCED1B	0.476	0.168	0	0	0.438831
GCC2	0.932	0.861	2.82314e-191	1.01136e-186	0.428388
CHD7	0.879	0.778	2.98001e-202	1.06756e-197	0.426968
HERPUD1	0.758	0.58	2.27519e-187	8.15064e-183	0.425197
PLD1	0.826	0.675	4.22126e-169	1.51222e-164	0.424413
CDKAL1	0.796	0.751	5.9225e-44	2.12168e-39	0.423326
FAM83E	0.685	0.394	0	0	0.422509
LRRC26	0.535	0.121	0	0	0.418156
MUC4	0.559	0.217	0	0	0.417597
ATP2A3	0.554	0.14	0	0	0.416745
MLLT3	0.92	0.812	5.64041e-204	2.02062e-199	0.416405
MFSD6	0.663	0.34	0	0	0.416225
LARGE1	0.858	0.724	1.7988e-174	6.44403e-170	0.41587
BCL2	0.582	0.337	6.6346e-206	2.37678e-201	0.412653
PDXDC1	0.924	0.834	1.59623e-257	5.71832e-253	0.41261
MDK	0.418	0.132	0	0	0.411842
MYDGF	0.945	0.891	5.13384e-209	1.83915e-204	0.407409
ARHGEF38	0.681	0.428	6.73655e-247	2.4133e-242	0.40577
GOLM2	0.901	0.803	4.25142e-203	1.52303e-198	0.40561
PARD3B	0.888	0.768	5.27071e-153	1.88818e-148	0.405093
HSD11B2	0.658	0.459	7.17919e-177	2.57187e-172	0.403114
PRKG1	0.308	0.103	7.10463e-248	2.54516e-243	0.402234
ENSG00000289084	0.394	0.209	2.00522e-133	7.18352e-129	0.401095
EDEM3	0.75	0.562	4.81398e-193	1.72456e-188	0.400775
SSR3	0.93	0.848	6.37113e-229	2.28239e-224	0.400151
ASRGL1	0.67	0.435	4.35818e-238	1.56127e-233	0.39977
STXBP6	0.926	0.846	2.79005e-186	9.99506e-182	0.395932
FRZB	0.427	0.025	0	0	0.392732
CLRN3	0.801	0.582	2.8699e-255	1.02811e-250	0.392437
KLF4	0.765	0.555	4.58058e-208	1.64095e-203	0.392108
ATP2C2	0.848	0.727	1.16176e-188	4.16188e-184	0.391632
CLMN	0.878	0.772	3.73387e-123	1.33762e-118	0.391512
ICA1	0.794	0.607	2.3203e-223	8.31223e-219	0.391174
EFNA5	0.446	0.242	7.0872e-158	2.53892e-153	0.390624
DST	0.553	0.243	0	0	0.389808
MAGI1	0.949	0.907	7.11748e-177	2.54977e-172	0.389679
KCNQ1OT1	0.688	0.53	9.06851e-119	3.2487e-114	0.388906
SEC61B	0.96	0.942	7.30446e-164	2.61675e-159	0.385059
TENT5C	0.541	0.222	0	0	0.380076
ID2	0.82	0.713	1.17863e-104	4.22233e-100	0.379637
NECTIN1	0.627	0.34	0	0	0.378918
LINC01876	0.533	0.438	1.82995e-42	6.55563e-38	0.378417
KDM7A	0.894	0.806	2.37373e-143	8.50364e-139	0.377914
FAM114A1	0.746	0.492	6.05229e-227	2.16817e-222	0.377861
COLCA2	0.525	0.233	0	0	0.376338
KDELR2	0.927	0.867	7.97032e-183	2.85529e-178	0.374825
C12orf57	0.879	0.755	1.47376e-200	5.27958e-196	0.372175
PROX1	0.347	0.127	6.29236e-248	2.25417e-243	0.371028
TMEM61	0.441	0.054	0	0	0.370588
TM9SF3	0.992	0.971	3.29433e-207	1.18016e-202	0.370068
CELF2	0.881	0.812	5.21925e-123	1.86974e-118	0.369539
OAS1	0.603	0.295	0	0	0.368877
ZFAND3	0.944	0.895	8.88847e-150	3.18421e-145	0.368694
ABCA5	0.468	0.134	0	0	0.368552
MARCHF3	0.685	0.48	6.53538e-164	2.34124e-159	0.365085
CRACD	0.677	0.509	1.38371e-129	4.95699e-125	0.364013
TMED10	0.959	0.906	8.3822e-197	3.00284e-192	0.360669
SELENOM	0.324	0.028	0	0	0.360495
ITM2C	0.887	0.765	1.37389e-169	4.92183e-165	0.360303
ROCK2	0.982	0.968	4.43715e-161	1.58956e-156	0.359971
FOXA2	0.575	0.309	3.42674e-266	1.2276e-261	0.359083
PDLIM5	0.892	0.778	1.56566e-155	5.60881e-151	0.356946
SEL1L3	0.832	0.714	2.00534e-162	7.18393e-158	0.355531
SMIM2-AS1	0.488	0.382	3.58537e-45	1.28442e-40	0.353949
HLA-E	0.853	0.712	1.12103e-181	4.01597e-177	0.353486
MAPRE2	0.563	0.309	8.20447e-230	2.93917e-225	0.353111
TMEM59	0.938	0.862	2.1296e-147	7.62909e-143	0.352754
TMED9	0.866	0.771	1.73263e-164	6.20697e-160	0.352497
UNC13B	0.811	0.702	2.05223e-117	7.35191e-113	0.352259
RAP1GAP	0.444	0.084	0	0	0.351277
SYT7	0.401	0.104	0	0	0.349785
SELENOK	0.767	0.622	2.51026e-143	8.99276e-139	0.349135
GMDS-DT	0.925	0.856	5.1903e-97	1.85937e-92	0.347948
CRELD2	0.614	0.392	4.71821e-192	1.69025e-187	0.347593
CPD	0.783	0.605	1.17616e-187	4.21347e-183	0.347515
SPECC1	0.671	0.423	2.26338e-241	8.10834e-237	0.346603
PTAR1	0.726	0.528	2.89097e-184	1.03566e-179	0.346426
TPSG1	0.319	0.016	0	0	0.345635
PIGZ	0.856	0.791	2.99397e-79	1.07256e-74	0.343109
SSR2	0.946	0.905	2.27172e-169	8.13822e-165	0.341721
HSPA5	0.902	0.87	5.8221e-72	2.08571e-67	0.338636
VPS13C	0.874	0.745	1.26349e-165	4.52634e-161	0.335838
GFUS	0.742	0.565	3.97496e-173	1.42399e-168	0.334836
SHANK2	0.766	0.638	2.74087e-119	9.81888e-115	0.333847
PLEKHG1	0.656	0.445	3.26415e-155	1.16935e-150	0.333469
NEO1	0.717	0.568	1.05809e-127	3.79049e-123	0.33267
CAPZB	0.955	0.914	6.39232e-194	2.28998e-189	0.331997
HIPK2	0.88	0.782	8.65976e-135	3.10227e-130	0.331799
CD164	0.95	0.903	3.39776e-139	1.21721e-134	0.331477
CCNJL	0.498	0.22	5.16348e-304	1.84977e-299	0.330193
DNTTIP1	0.654	0.456	5.91866e-162	2.1203e-157	0.329305
TOX3	0.822	0.709	1.54118e-112	5.52112e-108	0.328931
SLC10A7	0.626	0.454	1.34647e-130	4.82358e-126	0.328791
C4orf19	0.77	0.622	2.27729e-141	8.15815e-137	0.32844
DYRK4	0.571	0.327	2.81063e-221	1.00688e-216	0.32819
DLL1	0.423	0.11	0	0	0.327777
PPP3CA	0.878	0.792	3.18223e-110	1.14e-105	0.327753
GALNT3	0.853	0.733	8.56846e-133	3.06957e-128	0.327417
SMAD9	0.593	0.375	1.85768e-157	6.65495e-153	0.327387
KMT2C	0.938	0.877	5.84781e-143	2.09492e-138	0.32737
FOXA3	0.634	0.41	4.08181e-195	1.46227e-190	0.326955
KLF3	0.889	0.814	6.34794e-110	2.27409e-105	0.325695
CASD1	0.603	0.347	6.07769e-228	2.17727e-223	0.32519
SEC31A	0.859	0.748	2.08897e-155	7.48354e-151	0.32453
ARFGAP3	0.68	0.457	1.92124e-192	6.88266e-188	0.323297
EHF	0.963	0.932	4.57017e-159	1.63722e-154	0.323022
WNK4	0.666	0.429	2.6978e-210	9.66461e-206	0.321621
MALAT1	1	0.999	1.14659e-64	4.10756e-60	0.321555
ENSG00000288047	0.352	0.032	0	0	0.32026
LGALS9	0.654	0.435	8.44393e-188	3.02495e-183	0.319365
P4HB	0.972	0.947	5.62832e-170	2.01629e-165	0.319121
COLCA1	0.443	0.157	0	0	0.319086
SLC39A7	0.741	0.576	6.71393e-154	2.4052e-149	0.318072
MATN2	0.377	0.034	0	0	0.317336
LRP5	0.833	0.717	1.14629e-137	4.10646e-133	0.316954
HSPB1	0.769	0.6	1.93884e-147	6.9457e-143	0.314463
SCFD1	0.854	0.757	9.11549e-136	3.26553e-131	0.31398
BCKDHB	0.895	0.834	1.89269e-84	6.78039e-80	0.312456
DIAPH2	0.96	0.93	1.19987e-76	4.2984e-72	0.311986
IL1R2	0.466	0.192	1.8048e-291	6.46553e-287	0.311882
HLA-B	0.773	0.61	5.58576e-129	2.00104e-124	0.311625
ARSJ	0.494	0.226	5.93228e-270	2.12518e-265	0.310311
CEACAM6	0.452	0.196	5.76733e-244	2.06609e-239	0.309312
SIPA1L3	0.869	0.789	8.11011e-128	2.90536e-123	0.307132
JPH1	0.685	0.495	1.4756e-150	5.2862e-146	0.30711
PRKCA	0.845	0.765	3.98437e-99	1.42736e-94	0.306716
GUCA2A	0.22	0.028	0	0	0.306081
SDF2L1	0.73	0.618	8.07526e-93	2.89288e-88	0.305868
ARHGEF28	0.612	0.418	1.73816e-146	6.22678e-142	0.305782
RAB15	0.535	0.236	0	0	0.305332
FKBP11	0.625	0.436	6.49969e-152	2.32845e-147	0.305141
TNPO1	0.88	0.792	7.72998e-135	2.76919e-130	0.305102
SAMD12	0.939	0.894	1.49174e-100	5.34401e-96	0.304959
PTPRE	0.673	0.495	9.54233e-140	3.41844e-135	0.303278
CALR	0.975	0.961	1.63761e-98	5.86658e-94	0.301454
TTC39A	0.571	0.304	2.78493e-252	9.97673e-248	0.300984
GLG1	0.956	0.916	6.88824e-119	2.46764e-114	0.300217
USP54	0.769	0.629	2.06707e-114	7.40507e-110	0.30018
PTPN13	0.69	0.51	2.58048e-123	9.24431e-119	0.300048
SLC37A1	0.745	0.569	2.54289e-152	9.10964e-148	0.300041
EXPH5	0.749	0.643	3.91178e-78	1.40136e-73	0.299673
SPRED2	0.82	0.725	1.94134e-105	6.95465e-101	0.299446
GNAQ	0.942	0.905	3.05204e-117	1.09336e-112	0.299026
MAGI3	0.864	0.805	3.36512e-73	1.20552e-68	0.298588
PITPNM2	0.495	0.26	1.40628e-208	5.03784e-204	0.297806
FAM13A	0.806	0.685	1.48148e-66	5.30726e-62	0.297498
HLA-A	0.992	0.977	4.3864e-152	1.57138e-147	0.296684
AGR3	0.937	0.909	2.21272e-97	7.92686e-93	0.296215
ERLEC1	0.736	0.595	1.79115e-129	6.4166e-125	0.295222
FAM174B	0.491	0.177	0	0	0.295171
KDELR1	0.966	0.943	1.73547e-144	6.21715e-140	0.295152
CARMIL1	0.91	0.849	4.63053e-106	1.65884e-101	0.294867
TMCO3	0.483	0.192	0	0	0.293157
VWA2	0.507	0.205	0	0	0.292933
MACROD2	0.556	0.435	9.36583e-61	3.35522e-56	0.292193
MRTFA	0.728	0.556	4.48196e-138	1.60562e-133	0.291642
BCAS3	0.694	0.568	1.0194e-77	3.6519e-73	0.291512
KSR2	0.466	0.219	4.50811e-239	1.61498e-234	0.290859
ESRP1	0.93	0.876	1.91345e-119	6.85474e-115	0.289365
NXPE2	0.334	0.068	0	0	0.288601
RABGAP1L	0.901	0.821	9.54736e-108	3.42025e-103	0.288015
CBFA2T3	0.37	0.018	0	0	0.28797
FKBP5	0.59	0.378	2.82872e-151	1.01336e-146	0.287538
ISG20	0.466	0.223	1.78424e-209	6.39188e-205	0.287372
OSBPL1A	0.828	0.72	1.29247e-105	4.63014e-101	0.287235
UAP1	0.749	0.579	5.43321e-147	1.94639e-142	0.287208
ZC3H12B	0.856	0.772	5.75387e-65	2.06127e-60	0.287184
PDCD4	0.9	0.829	5.65171e-105	2.02467e-100	0.286062
TMEM131	0.88	0.796	1.17134e-111	4.19621e-107	0.284688
HID1	0.425	0.117	0	0	0.284435
ZSWIM6	0.853	0.777	1.70124e-73	6.09452e-69	0.282488
STIM2	0.647	0.446	1.28452e-157	4.60166e-153	0.282092
FMOD	0.347	0.034	0	0	0.281004
HSP90B1	0.994	0.987	1.65849e-106	5.94138e-102	0.280818
ZCCHC2	0.648	0.483	9.63834e-118	3.45284e-113	0.280245
WFDC3	0.223	0.027	0	0	0.280184
LARP1B	0.826	0.75	4.05339e-89	1.45209e-84	0.279815
FAM214A	0.553	0.345	9.14619e-151	3.27653e-146	0.279662
GFPT1	0.968	0.942	2.97676e-104	1.06639e-99	0.279548
SLC12A2	0.987	0.979	1.32404e-81	4.74325e-77	0.27819
NIPAL2	0.618	0.43	1.43979e-128	5.1579e-124	0.277456
MAP3K5	0.845	0.771	2.90392e-64	1.0403e-59	0.276915
MAP2K6	0.579	0.412	6.22054e-103	2.22844e-98	0.276754
ENSG00000283674	0.551	0.397	4.22899e-96	1.51499e-91	0.276519
DYRK2	0.635	0.472	1.4013e-109	5.02003e-105	0.276473
C1orf21	0.867	0.814	3.61956e-73	1.29667e-68	0.274825
HK1	0.707	0.546	6.90454e-124	2.47348e-119	0.273245
MKLN1	0.866	0.797	9.65942e-99	3.46039e-94	0.272973
KLK11	0.34	0.075	0	0	0.272327
TYW1	0.763	0.683	5.01718e-77	1.79735e-72	0.272249
FNDC3A	0.825	0.736	1.51552e-91	5.42919e-87	0.271198
LINC01091	0.364	0.21	3.09109e-96	1.10735e-91	0.269694
SMIM22	0.923	0.878	1.05895e-99	3.79359e-95	0.269417
SERF2	0.998	0.992	9.26294e-195	3.31836e-190	0.269277
FSIP2	0.497	0.273	2.33801e-170	8.37568e-166	0.268819
SLC9A2	0.859	0.778	1.81937e-90	6.51772e-86	0.268375
ENSG00000257261	0.664	0.548	1.25774e-54	4.50572e-50	0.268375
RAP1GAP2	0.545	0.359	2.61484e-126	9.3674e-122	0.267637
CD151	0.869	0.771	1.69495e-119	6.072e-115	0.267211
SSH2	0.934	0.91	3.90871e-80	1.40026e-75	0.266102
PRKACB	0.647	0.465	1.2546e-114	4.49447e-110	0.265375
SPINT2	0.987	0.971	1.17631e-116	4.21401e-112	0.265029
CHD9	0.923	0.874	1.5282e-94	5.47461e-90	0.263829
KALRN	0.599	0.492	8.58052e-52	3.07389e-47	0.263536
MAN1A1	0.421	0.228	5.6953e-139	2.04028e-134	0.263452
HM13	0.812	0.725	1.26938e-93	4.54742e-89	0.263005
OS9	0.746	0.608	7.5758e-109	2.71395e-104	0.262949
FTX	0.961	0.932	6.1749e-65	2.2121e-60	0.26276
LHFPL2	0.662	0.518	7.10994e-90	2.54707e-85	0.262311
SMIM31	0.339	0.06	0	0	0.261058
RNF24	0.487	0.257	1.39546e-187	4.9991e-183	0.260758
NEDD4L	0.909	0.872	1.18216e-65	4.23498e-61	0.260697
SRGAP1	0.764	0.613	8.78488e-96	3.14709e-91	0.260138
ACER3	0.624	0.439	3.0576e-128	1.09535e-123	0.260083
MYO5C	0.841	0.752	1.06043e-107	3.79888e-103	0.259637
ZG16B	0.56	0.345	6.55886e-157	2.34965e-152	0.259429
TMED3	0.827	0.721	2.60424e-106	9.32941e-102	0.259304
PIK3C2B	0.693	0.529	2.99331e-116	1.07232e-111	0.259148
GUSB	0.697	0.532	4.24487e-130	1.52068e-125	0.258879
FBXL17	0.795	0.694	2.61092e-76	9.35336e-72	0.257819
DNAJC12	0.32	0.04	0	0	0.257733
SSR1	0.862	0.795	1.30062e-90	4.65933e-86	0.256828
HLA-C	0.96	0.927	1.31844e-101	4.72319e-97	0.256753
SEC61A1	0.721	0.586	1.96327e-112	7.03323e-108	0.256505
RASD1	0.309	0.027	0	0	0.256449
B2M	0.999	0.99	7.66985e-83	2.74765e-78	0.256153
SEC63	0.901	0.846	1.69665e-106	6.07809e-102	0.255702
GOLGB1	0.951	0.919	4.91823e-94	1.76191e-89	0.255462
UGDH	0.873	0.815	1.38773e-73	4.97141e-69	0.255017
GAB1	0.761	0.618	1.0897e-95	3.90375e-91	0.254754
STK38L	0.736	0.617	2.20915e-85	7.91405e-81	0.254624
SOAT1	0.408	0.137	0	0	0.254129
ACADSB	0.5	0.318	1.75578e-117	6.28992e-113	0.253928
ENSG00000287292	0.402	0.246	4.80328e-87	1.72073e-82	0.252822
GFOD1	0.533	0.329	7.31197e-142	2.61944e-137	0.252506
SPPL2A	0.8	0.689	2.38862e-75	8.55699e-71	0.252453
TRPM4	0.759	0.621	8.98542e-120	3.21894e-115	0.252038
SPATS2L	0.905	0.86	5.66648e-78	2.02996e-73	0.251983
ANG	0.555	0.327	6.84539e-164	2.45229e-159	0.251633
KCNK6	0.591	0.386	4.97421e-147	1.78196e-142	0.251467
MBNL2	0.859	0.772	4.17052e-85	1.49405e-80	0.251019
PPFIBP1	0.78	0.652	1.93671e-102	6.93808e-98	0.250742
GLUL	0.795	0.687	9.17047e-82	3.28523e-77	0.250742
COPB2	0.85	0.769	2.22121e-93	7.95728e-89	0.250622
RASSF6	0.583	0.434	1.06741e-74	3.82388e-70	0.250451
MTUS1	0.762	0.847	1.97941e-71	7.09104e-67	-0.250199
TM4SF1	0.246	0.426	1.22594e-92	4.3918e-88	-0.250396
NFIB	0.635	0.777	2.38098e-82	8.52963e-78	-0.250653
PRDX2	0.978	0.979	3.39083e-100	1.21473e-95	-0.250844
PFDN2	0.787	0.857	3.54337e-73	1.26938e-68	-0.25201
SQSTM1	0.86	0.899	8.71262e-51	3.12121e-46	-0.252672
ATP8A1	0.64	0.752	1.33101e-77	4.7682e-73	-0.252963
GLCE	0.766	0.846	5.60778e-74	2.00893e-69	-0.253512
LGALS1	0.307	0.35	5.53906e-10	1.98431e-05	-0.253557
GADD45GIP1	0.876	0.93	4.27544e-91	1.53164e-86	-0.253838
DARS1	0.87	0.921	8.55384e-98	3.06433e-93	-0.254432
BAX	0.792	0.87	1.52191e-75	5.4521e-71	-0.254768
SPTBN1	0.911	0.947	1.0408e-86	3.72857e-82	-0.255033
CCT6A	0.858	0.92	1.23862e-86	4.43725e-82	-0.255963
TSEN2	0.781	0.824	1.83348e-23	6.56825e-19	-0.25615
RPS3	0.999	0.998	2.46967e-225	8.84736e-221	-0.256191
PFKP	0.666	0.783	3.51567e-89	1.25945e-84	-0.256568
EPCAM	0.998	0.993	4.78194e-137	1.71308e-132	-0.256782
EPB41L2	0.967	0.975	1.49462e-76	5.35433e-72	-0.25694
MIF	0.972	0.978	1.76817e-38	6.33428e-34	-0.256972
CDKN3	0.522	0.634	1.4508e-48	5.19734e-44	-0.257685
OAZ1	0.982	0.985	2.01161e-130	7.20639e-126	-0.25812
TMEM54	0.912	0.942	4.67182e-68	1.67363e-63	-0.258312
SEPTIN10	0.585	0.741	4.06648e-116	1.45678e-111	-0.258686
CDC42BPB	0.63	0.769	9.67826e-107	3.46714e-102	-0.258912
GPSM2	0.584	0.71	9.52815e-74	3.41336e-69	-0.259302
PDE8A	0.821	0.867	6.28431e-51	2.25129e-46	-0.259858
NOP56	0.689	0.789	5.58095e-73	1.99932e-68	-0.260095
TNFRSF12A	0.308	0.493	6.15437e-110	2.20474e-105	-0.26104
CMAS	0.874	0.915	4.98541e-77	1.78597e-72	-0.261566
ATP10B	0.714	0.79	1.80378e-53	6.46186e-49	-0.261893
MRPL11	0.8	0.89	2.00001e-99	7.16483e-95	-0.262057
SLCO3A1	0.573	0.718	1.90461e-79	6.82307e-75	-0.262209
HSPA8	0.879	0.927	2.11351e-53	7.57146e-49	-0.262352
KRTCAP3	0.804	0.888	7.48218e-103	2.68042e-98	-0.262445
PPA1	0.967	0.976	1.50595e-124	5.39493e-120	-0.263242
CA2	0.351	0.538	2.51445e-101	9.00778e-97	-0.26354
PTGR1	0.602	0.713	9.0843e-64	3.25436e-59	-0.26481
ADORA2B	0.593	0.747	3.8275e-111	1.37116e-106	-0.265253
FAM234A	0.666	0.767	1.06088e-83	3.8005e-79	-0.26541
RNF157	0.37	0.569	8.84893e-117	3.17004e-112	-0.265851
PRDX1	0.977	0.979	1.57097e-113	5.62783e-109	-0.267019
TSPAN5	0.587	0.721	5.22138e-78	1.87051e-73	-0.267738
RHOBTB3	0.857	0.918	2.23147e-89	7.99403e-85	-0.268105
NME1	0.762	0.827	7.52925e-62	2.69728e-57	-0.268989
CENPV	0.761	0.853	1.61783e-106	5.79571e-102	-0.269014
SMC4	0.627	0.723	7.29174e-48	2.61219e-43	-0.269023
ANP32E	0.597	0.73	7.51185e-76	2.69104e-71	-0.269353
CBX3	0.905	0.942	1.20239e-110	4.30744e-106	-0.269917
ATP5F1D	0.99	0.986	2.62626e-152	9.4083e-148	-0.269972
APBB2	0.875	0.904	6.18659e-39	2.21628e-34	-0.270234
RNF145	0.623	0.77	2.14926e-114	7.69952e-110	-0.270551
CDK2AP2	0.611	0.734	8.13157e-94	2.91305e-89	-0.271189
CLDN3	0.98	0.979	8.0344e-103	2.87825e-98	-0.271255
FAM162A	0.968	0.97	5.38586e-53	1.92943e-48	-0.271764
EPB41L1	0.408	0.593	3.83053e-106	1.37225e-101	-0.272769
PHB	0.945	0.966	3.54131e-119	1.26864e-114	-0.273186
CKS1B	0.617	0.74	3.02478e-67	1.0836e-62	-0.273474
ANXA1	0.306	0.489	1.92136e-91	6.88307e-87	-0.274614
CD70	0.191	0.323	2.07518e-59	7.43414e-55	-0.27485
CLDN2	0.179	0.359	2.68324e-101	9.61245e-97	-0.275179
PHACTR2	0.711	0.832	3.0902e-86	1.10703e-81	-0.27551
NFE2L3	0.619	0.748	1.55445e-102	5.56868e-98	-0.275657
MGST3	0.956	0.964	6.63274e-99	2.37611e-94	-0.27579
ELOB	0.97	0.976	3.06755e-136	1.09892e-131	-0.276419
PPP1R2	0.656	0.792	7.31843e-122	2.62176e-117	-0.277107
MET	0.778	0.853	4.45604e-76	1.59633e-71	-0.277912
ESD	0.775	0.88	2.57919e-116	9.23969e-112	-0.279267
SUPT16H	0.785	0.858	5.1197e-75	1.83408e-70	-0.279937
EIF6	0.76	0.863	2.25926e-114	8.09357e-110	-0.280271
CCT2	0.872	0.923	5.95468e-106	2.13321e-101	-0.281468
COX20	0.765	0.85	3.46746e-102	1.24218e-97	-0.283108
EIF5A	0.943	0.962	1.43192e-110	5.12973e-106	-0.283869
CYB5A	0.81	0.886	2.18627e-117	7.83209e-113	-0.283886
KCNN4	0.377	0.615	1.40861e-158	5.04621e-154	-0.286117
NR5A2	0.294	0.501	4.47566e-125	1.60336e-120	-0.286216
CCDC34	0.571	0.731	5.27317e-111	1.88906e-106	-0.287226
KCNQ1	0.683	0.813	1.78094e-110	6.38003e-106	-0.287316
VDAC2	0.923	0.949	4.69421e-124	1.68165e-119	-0.288655
CKS2	0.653	0.727	7.36892e-36	2.63984e-31	-0.288708
CNIH4	0.679	0.805	3.22189e-117	1.15421e-112	-0.288983
SLC25A24	0.804	0.881	1.98177e-115	7.09949e-111	-0.29005
TOP2A	0.488	0.614	6.20498e-40	2.22287e-35	-0.292202
PRKDC	0.893	0.938	1.91081e-95	6.8453e-91	-0.292255
PDE3A	0.207	0.33	8.29598e-50	2.97195e-45	-0.292547
CISD3	0.727	0.847	3.3608e-138	1.20397e-133	-0.292766
ATP5IF1	0.99	0.987	7.39197e-166	2.6481e-161	-0.293461
MALL	0.302	0.465	2.13606e-87	7.65222e-83	-0.294576
G0S2	0.41	0.508	1.01356e-36	3.63099e-32	-0.296686
GPA33	0.908	0.936	2.03721e-95	7.29808e-91	-0.296771
TXNDC17	0.963	0.974	5.6017e-121	2.00675e-116	-0.296809
RAN	0.958	0.973	8.85816e-119	3.17335e-114	-0.296906
UBE2S	0.648	0.709	7.5021e-33	2.68755e-28	-0.297462
AGPAT5	0.648	0.803	1.60608e-137	5.75361e-133	-0.297877
PCLAF	0.658	0.802	1.97047e-101	7.05902e-97	-0.298315
ZNF736P9Y	0.291	0.519	9.91384e-144	3.55153e-139	-0.298779
CHKA	0.622	0.762	1.50279e-109	5.38359e-105	-0.298893
NAA38	0.881	0.937	2.69856e-126	9.66732e-122	-0.300677
AUTS2	0.715	0.829	1.32679e-101	4.75308e-97	-0.301149
HNRNPA1	0.987	0.988	1.63192e-166	5.84621e-162	-0.301928
CTSH	0.53	0.716	3.59257e-145	1.287e-140	-0.302042
RBCK1	0.931	0.956	2.09822e-108	7.51667e-104	-0.302195
ART3	0.277	0.494	7.20109e-134	2.57972e-129	-0.304427
KIF20B	0.499	0.641	4.33743e-65	1.55384e-60	-0.305733
RANBP1	0.816	0.887	5.60703e-83	2.00866e-78	-0.305802
RPL6	0.998	0.997	7.47174e-256	2.67668e-251	-0.306185
KIF5B	0.968	0.976	1.05975e-163	3.79646e-159	-0.307626
FBL	0.856	0.924	1.50252e-140	5.38263e-136	-0.308035
DPF3	0.356	0.567	5.96282e-132	2.13612e-127	-0.308216
YAP1	0.68	0.817	8.10387e-126	2.90313e-121	-0.308348
SET	0.966	0.977	1.53834e-130	5.51095e-126	-0.308614
AKR1C2	0.22	0.376	2.97627e-74	1.06622e-69	-0.308623
NDUFAB1	0.932	0.964	1.45049e-140	5.19624e-136	-0.308689
SLC25A3	0.98	0.984	5.97208e-184	2.13944e-179	-0.308881
PRELID2	0.857	0.918	1.90659e-61	6.83015e-57	-0.311366
CALCOCO2	0.756	0.857	7.23338e-136	2.59129e-131	-0.312935
CPT1A	0.762	0.859	6.61149e-127	2.3685e-122	-0.317006
BMP4	0.551	0.686	1.77586e-94	6.36186e-90	-0.318571
PEBP1	0.97	0.979	1.89616e-193	6.79279e-189	-0.323354
MPZL2	0.231	0.522	1.58876e-220	5.69158e-216	-0.323418
MEF2C	0.265	0.493	4.3463e-149	1.55702e-144	-0.324977
AOAH	0.77	0.921	2.37278e-142	8.50025e-138	-0.325037
NAP1L1	0.951	0.966	6.89507e-158	2.47009e-153	-0.327313
PDHA1	0.826	0.908	2.38216e-156	8.53383e-152	-0.32735
ADIRF	0.428	0.586	7.68387e-88	2.75267e-83	-0.327673
CCNB1	0.481	0.595	1.90565e-45	6.82681e-41	-0.328403
PELI1	0.664	0.807	4.66323e-125	1.67056e-120	-0.329007
YBX1	0.994	0.993	1.15095e-262	4.12317e-258	-0.329378
PTTG1	0.626	0.731	3.93234e-53	1.40872e-48	-0.329646
TKT	0.985	0.986	3.6526e-233	1.30851e-228	-0.330363
KLK6	0.156	0.336	1.82828e-102	6.54963e-98	-0.330679
RASGRF2	0.243	0.506	6.26554e-184	2.24457e-179	-0.331245
ARHGAP18	0.755	0.858	1.27426e-121	4.56491e-117	-0.33189
ST6GAL1	0.415	0.644	2.14877e-145	7.69777e-141	-0.332655
ANLN	0.407	0.544	5.07869e-59	1.81939e-54	-0.337381
PCSK5	0.284	0.523	3.2606e-161	1.16808e-156	-0.337542
CENPF	0.566	0.711	2.24119e-55	8.02883e-51	-0.338358
REPS2	0.566	0.745	1.3479e-138	4.8287e-134	-0.341115
MYB	0.678	0.833	2.59148e-157	9.28373e-153	-0.342767
ZNRF3	0.763	0.847	2.60887e-77	9.34602e-73	-0.343046
SNORC	0.66	0.794	1.07695e-119	3.85807e-115	-0.343915
PKP2	0.796	0.893	1.47308e-133	5.27716e-129	-0.345452
HNRNPAB	0.935	0.952	1.89901e-124	6.80301e-120	-0.345757
NASP	0.799	0.887	2.01925e-101	7.23375e-97	-0.346479
ERO1A	0.683	0.823	3.92403e-113	1.40574e-108	-0.34727
LDHA	0.986	0.99	2.72553e-119	9.76394e-115	-0.347893
GPI	0.923	0.952	3.52728e-122	1.26361e-117	-0.349275
PLEKHA5	0.773	0.886	8.96565e-127	3.21186e-122	-0.351365
H2AZ1	0.978	0.984	5.86378e-102	2.10064e-97	-0.351979
HMGB1	0.985	0.991	1.02917e-140	3.6869e-136	-0.354583
GPX4	0.949	0.972	1.54772e-199	5.54455e-195	-0.355164
SLC26A2	0.199	0.323	3.15038e-54	1.12859e-49	-0.358765
GSTP1	0.984	0.988	3.05517e-201	1.09448e-196	-0.358941
PYGB	0.724	0.832	9.10857e-129	3.26306e-124	-0.359696
TPX2	0.543	0.688	3.9888e-70	1.42895e-65	-0.361397
CIAO2B	0.838	0.918	2.16754e-177	7.76499e-173	-0.363476
CENPW	0.603	0.767	2.51797e-115	9.02038e-111	-0.36396
AKAP7	0.518	0.704	5.33083e-146	1.90972e-141	-0.365069
PRSS23	0.596	0.76	1.01348e-139	3.63067e-135	-0.365827
PTGES3	0.979	0.984	1.00777e-211	3.61023e-207	-0.36782
GBE1	0.657	0.725	1.12758e-49	4.03946e-45	-0.36802
PA2G4	0.872	0.939	4.10877e-153	1.47193e-148	-0.369805
KIF13A	0.729	0.865	1.21992e-156	4.37025e-152	-0.371942
MKI67	0.563	0.698	9.26831e-61	3.32028e-56	-0.37294
TGFBR3	0.327	0.581	1.33441e-187	4.78037e-183	-0.374573
NPSR1-AS1	0.355	0.493	4.30271e-58	1.5414e-53	-0.376968
MYL12B	0.976	0.982	2.10832e-187	7.55285e-183	-0.377533
H4C3	0.89	0.922	1.00074e-29	3.58507e-25	-0.379067
TPI1	0.983	0.988	1.2497e-220	4.47692e-216	-0.380031
RUBCNL	0.493	0.705	1.92859e-164	6.90896e-160	-0.382052
EEPD1	0.52	0.738	8.03582e-190	2.87875e-185	-0.385023
SLCO1B3-SLCO1B7	0.493	0.678	1.78294e-130	6.38719e-126	-0.385142
GPR39	0.637	0.82	2.48736e-155	8.91072e-151	-0.385702
NCL	0.977	0.98	3.59927e-131	1.2894e-126	-0.389842
CTDSPL	0.59	0.797	8.03633e-181	2.87893e-176	-0.391146
JAG1	0.462	0.699	5.91206e-214	2.11794e-209	-0.392591
SOD1	0.954	0.976	3.02876e-256	1.08502e-251	-0.39701
PCK1	0.291	0.478	1.91779e-101	6.87028e-97	-0.397287
HMGA1	0.961	0.98	3.03746e-237	1.08814e-232	-0.400236
PRELID1	0.959	0.978	6.10244e-235	2.18614e-230	-0.403133
VDAC1	0.961	0.977	0	0	-0.404166
SERINC5	0.843	0.915	3.757e-138	1.34591e-133	-0.404329
C15orf48	0.857	0.864	1.30684e-33	4.68162e-29	-0.404889
SAT1	0.944	0.974	1.06443e-208	3.8132e-204	-0.405674
EMP1	0.132	0.304	1.37472e-94	4.9248e-90	-0.406482
MT-ND6	0.975	0.982	9.32876e-125	3.34194e-120	-0.407592
JPT1	0.866	0.937	8.72087e-172	3.12416e-167	-0.408465
HMGB2	0.651	0.752	7.60389e-56	2.72402e-51	-0.410158
ENPP3	0.34	0.638	1.60186e-235	5.73851e-231	-0.411193
COTL1	0.571	0.797	7.73486e-228	2.77093e-223	-0.412625
GCNT3	0.581	0.762	3.03778e-165	1.08825e-160	-0.416496
LDHB	0.958	0.975	2.63178e-239	9.4281e-235	-0.418156
GOLM1	0.689	0.874	6.58003e-218	2.35723e-213	-0.418763
CDCA7	0.59	0.774	8.63764e-156	3.09435e-151	-0.423028
AQP5	0.313	0.434	2.68328e-56	9.61259e-52	-0.424841
PRSS3	0.545	0.8	1.26217e-220	4.5216e-216	-0.427604
S100A11	0.983	0.984	1.57822e-145	5.6538e-141	-0.427675
DDIT4	0.874	0.922	2.26054e-104	8.09816e-100	-0.428229
ADD3	0.731	0.894	2.94233e-240	1.05406e-235	-0.432282
MT2A	0.641	0.739	5.17777e-53	1.85489e-48	-0.433242
PDXK	0.879	0.936	8.14351e-213	2.91733e-208	-0.433949
ARID5B	0.873	0.935	2.00949e-164	7.19878e-160	-0.435354
CES2	0.484	0.677	2.86791e-163	1.0274e-158	-0.438267
XACT	0.942	0.954	1.44924e-75	5.19177e-71	-0.438447
ANXA2	0.981	0.983	2.12669e-181	7.61864e-177	-0.447698
PLA2G2A	0.583	0.664	2.28408e-37	8.18247e-33	-0.449691
COL17A1	0.308	0.539	5.66736e-158	2.03027e-153	-0.450331
CALB1	0.141	0.278	1.15778e-64	4.14763e-60	-0.450592
DBI	0.986	0.985	4.08077e-271	1.4619e-266	-0.451367
SPTAN1	0.678	0.87	3.58755e-279	1.28521e-274	-0.471936
CALM1	0.985	0.989	0	0	-0.472124
NECTIN3	0.398	0.717	0	0	-0.473134
NPM1	0.997	0.995	0	0	-0.476841
CKB	0.999	0.997	4.52769e-67	1.622e-62	-0.479714
KLK10	0.295	0.468	4.97659e-101	1.78281e-96	-0.48134
TXNRD1	0.836	0.915	1.47809e-179	5.2951e-175	-0.488234
C1QBP	0.936	0.976	6.21048e-291	2.22484e-286	-0.494192
PTMA	1	0.999	0	0	-0.494682
ASCL2	0.618	0.801	6.57474e-190	2.35533e-185	-0.494915
HSP90AA1	0.979	0.984	2.37139e-195	8.49527e-191	-0.497436
GRIN2B	0.62	0.819	2.87592e-209	1.03027e-204	-0.500781
THSD4	0.561	0.799	2.22999e-208	7.98871e-204	-0.502719
HSPE1	0.952	0.978	4.7609e-255	1.70555e-250	-0.503619
SFN	0.548	0.775	2.7646e-243	9.90392e-239	-0.50752
MGST1	0.953	0.98	3.65379e-267	1.30893e-262	-0.513146
ZBTB38	0.714	0.884	1.09685e-300	3.92935e-296	-0.524956
DEK	0.933	0.977	0	0	-0.526032
SRPK1	0.915	0.969	0	0	-0.526871
PIGR	0.993	0.993	0	0	-0.52982
LBR	0.867	0.952	4.56732e-272	1.6362e-267	-0.532153
SPON1	0.581	0.837	0	0	-0.532281
CA9	0.482	0.688	1.83701e-153	6.58091e-149	-0.535073
S100A10	0.987	0.988	7.51891e-120	2.69357e-115	-0.542388
MT1E	0.86	0.933	2.33458e-176	8.36338e-172	-0.545245
LGR5	0.308	0.538	5.12522e-142	1.83606e-137	-0.545561
HSP90AB1	0.988	0.993	0	0	-0.552578
AKR1B10	0.362	0.592	6.27517e-175	2.24802e-170	-0.553643
MT1G	0.519	0.708	1.1733e-136	4.20323e-132	-0.565419
ETS2	0.789	0.924	0	0	-0.565592
AREG	0.291	0.544	1.19317e-170	4.27441e-166	-0.568518
LCN2	0.437	0.719	1.11484e-293	3.99382e-289	-0.569169
PAPSS2	0.594	0.868	0	0	-0.572256
MLEC	0.962	0.983	0	0	-0.576377
HSPD1	0.972	0.99	0	0	-0.583165
AKR1C3	0.701	0.832	3.75052e-175	1.34359e-170	-0.584821
GPRC5A	0.385	0.668	8.87498e-245	3.17937e-240	-0.585131
FTH1	1	0.999	0	0	-0.589324
ARHGAP44	0.583	0.798	1.13018e-261	4.04877e-257	-0.590281
ENO1	0.991	0.992	0	0	-0.597547
B3GALT1	0.286	0.588	9.52504e-243	3.41225e-238	-0.612433
NAALADL2	0.563	0.811	2.21255e-251	7.92625e-247	-0.615205
FTL	0.999	0.997	0	0	-0.622563
LYZ	0.928	0.943	3.43978e-174	1.23227e-169	-0.633472
TXN	0.997	0.994	0	0	-0.641771
PTPRD	0.423	0.721	5.7701e-254	2.06708e-249	-0.644204
IGFBP2	0.555	0.809	3.62148e-286	1.29736e-281	-0.644367
FERMT1	0.887	0.967	0	0	-0.66046
SELENBP1	0.677	0.81	1.84632e-175	6.61427e-171	-0.675957
TSPAN8	0.991	0.994	0	0	-0.683985
CSTB	0.968	0.985	0	0	-0.693834
FAT1	0.907	0.969	0	0	-0.698664
SMOC2	0.366	0.523	7.18029e-94	2.57227e-89	-0.780955
FABP5	0.919	0.972	0	0	-0.799234
MUC12	0.551	0.884	0	0	-0.802016
KANK1	0.733	0.93	0	0	-0.809477
PLCE1	0.42	0.83	0	0	-0.83121
PLIN2	0.734	0.899	0	0	-0.843341
UCA1	0.736	0.906	0	0	-0.848357
FABP1	0.998	0.999	2.76583e-152	9.9083e-148	-0.96548
CEMIP	0.763	0.955	0	0	-0.998997
CFTR	0.453	0.889	0	0	-1.02026
OLFM4	0.544	0.846	0	0	-1.02987
