# Supplementary material for: SLE serum induces altered goblet cell differentiation and leakiness in human intestinal organoids
Source: EMBO Mol Med. 2024 Feb 5;16(3):7. doi: 10.1038/s44321-024-00023-3 (PMC10940301; doi:10.1038/s44321-024-00023-3)
Supplement: Supplementary file 9 — Dataset EV6 [file 44321_2024_23_MOESM9_ESM.xlsx]

## Sheet: Legend
Dataset EV6	scRNA-Seq data of SLE and control serum stimulated organoids (72h) are shown. For each identified cluster genes with a cut-off of padj<0.1 and log2fc >0.25 are shown.
	pct.1 and pct.2 shows the fraction of cells expressing the given gene in analyzed comparison group 1 vs group 2

## Sheet: GC0
gene	pct.1	pct.2	p_val	p_val_adj	avg_log2FC
OLFM4	0.974	0.394	1.73799e-293	6.22617e-289	2.08303
SMOC2	0.788	0.218	5.87213e-193	2.10363e-188	1.10218
CFTR	0.951	0.279	5.35195e-258	1.91728e-253	0.965789
H4C3	0.98	0.859	3.23318e-88	1.15825e-83	0.912036
LGR5	0.793	0.139	5.05192e-248	1.8098e-243	0.841429
PTPRD	0.881	0.262	2.98318e-202	1.06869e-197	0.807159
KANK1	0.966	0.652	3.76844e-138	1.35e-133	0.763052
CDCA7	0.966	0.459	3.65107e-189	1.30796e-184	0.760802
MUC12	0.929	0.419	3.1557e-175	1.1305e-170	0.745166
H1-5	0.781	0.348	1.92742e-88	6.90481e-84	0.732363
HSPD1	1	0.962	1.93438e-160	6.92973e-156	0.69773
CEMIP	0.96	0.693	1.67787e-91	6.01079e-87	0.689071
TUBA1B	1	0.902	1.97804e-84	7.08612e-80	0.665143
HMGA1	0.999	0.948	2.91039e-155	1.04262e-150	0.643092
H2AZ1	1	0.97	6.37852e-99	2.28504e-94	0.639944
HSPE1	0.999	0.936	5.34416e-114	1.91449e-109	0.637923
THSD4	0.904	0.441	1.61703e-120	5.79286e-116	0.623589
ASCL2	0.938	0.506	2.10506e-132	7.54115e-128	0.622438
PA2G4	0.989	0.831	1.97087e-129	7.06045e-125	0.614408
C1QBP	0.997	0.915	1.47549e-122	5.28579e-118	0.610334
HSPA8	0.989	0.84	9.79772e-101	3.50994e-96	0.595779
TESC	0.916	0.506	2.00992e-112	7.20033e-108	0.59534
MLEC	0.999	0.949	3.42127e-147	1.22564e-142	0.593294
RANBP1	0.987	0.756	9.31677e-103	3.33764e-98	0.592795
DEK	0.993	0.912	2.24491e-116	8.04216e-112	0.57757
RPL22L1	0.979	0.801	5.25806e-98	1.88365e-93	0.566174
ZNRF3	0.951	0.698	1.29867e-94	4.65236e-90	0.560132
TUBB	0.996	0.895	1.94193e-85	6.95677e-81	0.560063
LDHB	0.996	0.945	9.26302e-119	3.31838e-114	0.55985
ETS2	0.968	0.727	3.12202e-106	1.11843e-101	0.556062
HSP90AA1	1	0.971	1.54019e-97	5.51758e-93	0.551574
COTL1	0.929	0.446	1.21844e-140	4.36494e-136	0.543362
FABP5	0.995	0.893	2.15313e-78	7.71336e-74	0.5427
NOP56	0.959	0.594	1.24646e-122	4.46532e-118	0.541576
NASP	0.989	0.733	4.7466e-93	1.70042e-88	0.531467
FERMT1	0.982	0.854	2.88198e-104	1.03244e-99	0.528006
CTDSPL	0.926	0.472	1.88465e-124	6.75158e-120	0.515641
NPM1	1	0.995	5.08949e-125	1.82326e-120	0.513414
PLCE1	0.841	0.273	1.5807e-151	5.66269e-147	0.512038
HMGB2	0.934	0.552	1.12645e-76	4.0354e-72	0.510813
PRKDC	0.995	0.857	1.46684e-93	5.25482e-89	0.508176
AREG	0.689	0.151	6.10958e-164	2.1887e-159	0.505811
G0S2	0.752	0.291	5.13603e-102	1.83993e-97	0.499608
EPHB3	0.883	0.459	3.29581e-103	1.18069e-98	0.499121
HSP90AB1	1	0.984	3.73145e-97	1.33675e-92	0.499118
NFIA	0.962	0.727	6.49658e-78	2.32733e-73	0.496721
MT1E	0.999	0.812	9.62899e-87	3.44949e-82	0.488042
YBX1	1	0.992	4.0867e-130	1.46402e-125	0.483823
UBE2S	0.913	0.555	2.79757e-73	1.0022e-68	0.480665
AQP5	0.664	0.191	2.89906e-122	1.03856e-117	0.478219
MIR924HG	0.864	0.375	2.18621e-91	7.83188e-87	0.477744
CMSS1	0.901	0.454	1.34831e-105	4.83019e-101	0.477181
APBB2	0.98	0.839	1.09838e-62	3.93482e-58	0.475343
PPM1G	0.982	0.835	4.48309e-94	1.60602e-89	0.474204
PAPSS2	0.913	0.483	1.81728e-107	6.51021e-103	0.471763
H1-3	0.81	0.442	2.53272e-56	9.07322e-52	0.470795
SET	0.999	0.955	5.2777e-94	1.89068e-89	0.463767
HMGB1	1	0.979	1.5536e-72	5.56562e-68	0.462841
PRELID1	0.996	0.946	1.33937e-88	4.79817e-84	0.459961
EIF4EBP1	0.989	0.878	1.61782e-76	5.79568e-72	0.45697
RUBCNL	0.863	0.364	2.82878e-122	1.01338e-117	0.453631
SPON1	0.91	0.466	3.06463e-100	1.09787e-95	0.451324
DNMT1	0.921	0.468	4.52466e-104	1.62091e-99	0.450835
ATP5MC1	0.999	0.943	1.15468e-77	4.13651e-73	0.448961
PCLAF	0.941	0.56	5.92573e-89	2.12283e-84	0.448744
DUT	0.955	0.596	3.24623e-87	1.16293e-82	0.448516
ARHGAP44	0.899	0.473	3.98343e-90	1.42702e-85	0.448377
MKI67	0.912	0.441	1.36042e-83	4.87356e-79	0.447937
NME1	0.966	0.691	5.93558e-76	2.12636e-71	0.447861
NAALADL2	0.887	0.45	3.28621e-83	1.17725e-78	0.447443
ATAD2	0.852	0.357	2.8064e-105	1.00537e-100	0.445701
SIVA1	0.964	0.68	6.47502e-88	2.31961e-83	0.445545
SUPT16H	0.98	0.716	2.41768e-82	8.66111e-78	0.445113
NCL	1	0.969	1.20309e-62	4.30995e-58	0.441844
MCM7	0.922	0.465	6.34157e-102	2.2718e-97	0.439325
SSRP1	0.959	0.716	1.58793e-82	5.68859e-78	0.439299
ANP32B	0.996	0.952	9.49314e-82	3.40082e-77	0.430246
TIMM13	0.987	0.871	1.70739e-80	6.11656e-76	0.425699
MRPL12	0.957	0.728	2.04224e-77	7.31612e-73	0.425139
GPHN	0.991	0.907	4.35065e-47	1.55858e-42	0.423623
TOMM40	0.928	0.529	2.94823e-95	1.05617e-90	0.42345
MCM3	0.925	0.495	1.09896e-90	3.93693e-86	0.422603
CENPW	0.916	0.493	8.95883e-80	3.20941e-75	0.421985
MT1G	0.851	0.403	2.11177e-90	7.56519e-86	0.420653
PHB2	0.988	0.887	1.3744e-85	4.92363e-81	0.419987
TRAP1	0.971	0.722	3.18935e-86	1.14255e-81	0.41987
RAN	0.997	0.944	6.37524e-78	2.28387e-73	0.419783
CDK4	0.935	0.527	5.8458e-96	2.0942e-91	0.418257
HNRNPAB	0.995	0.914	3.79881e-72	1.36089e-67	0.417589
SERBP1	1	0.981	8.10954e-96	2.90516e-91	0.41234
SNRPB	0.991	0.887	1.78656e-71	6.40017e-67	0.410176
PAICS	0.989	0.774	1.98075e-74	7.09583e-70	0.407223
GRIN2B	0.909	0.519	1.64127e-73	5.87969e-69	0.407127
CCDC85B	0.953	0.695	5.58422e-77	2.00049e-72	0.407045
H1-4	0.871	0.564	5.78176e-41	2.07126e-36	0.407
PHGDH	0.971	0.742	1.30529e-59	4.67607e-55	0.406933
GPX1	0.982	0.833	9.87095e-75	3.53617e-70	0.406815
GPX4	0.995	0.933	4.10053e-71	1.46897e-66	0.404495
CHRM3	0.929	0.566	1.79034e-67	6.4137e-63	0.403808
PEBP1	0.993	0.962	5.4247e-78	1.94335e-73	0.403783
GINS2	0.81	0.263	1.45656e-136	5.21798e-132	0.401294
TUBB4B	0.988	0.861	1.39506e-41	4.99768e-37	0.400867
LYAR	0.85	0.371	9.57359e-113	3.42964e-108	0.400508
BRCA1	0.827	0.341	9.3785e-99	3.35975e-94	0.399281
STOML2	0.972	0.83	1.37862e-73	4.93878e-69	0.397907
SMC4	0.926	0.523	8.53224e-73	3.05659e-68	0.397433
RPL4	1	0.993	1.51582e-104	5.43027e-100	0.395518
GGCT	0.95	0.669	2.50965e-76	8.99056e-72	0.394648
TUFM	0.995	0.924	1.09632e-72	3.92747e-68	0.393901
CYC1	0.986	0.87	1.64283e-67	5.88528e-63	0.393876
SRPK1	0.987	0.89	4.75471e-71	1.70333e-66	0.393681
B3GALT1	0.626	0.168	1.21334e-113	4.34666e-109	0.38752
FBL	0.98	0.813	2.43794e-73	8.73367e-69	0.386587
CDT1	0.829	0.329	2.47501e-110	8.86646e-106	0.385603
NAP1L1	0.987	0.938	1.60892e-66	5.76378e-62	0.384776
EIF5A	0.996	0.924	2.19356e-71	7.85821e-67	0.384156
MRPL4	0.954	0.631	1.47949e-78	5.30014e-74	0.38334
PABPC1	0.995	0.975	6.2491e-79	2.23868e-74	0.383106
ST6GAL1	0.8	0.28	7.80883e-117	2.79743e-112	0.382545
DTYMK	0.901	0.48	2.906e-76	1.04105e-71	0.380028
PRMT1	0.982	0.793	3.94725e-63	1.41406e-58	0.378771
TPX2	0.87	0.429	1.08259e-77	3.87826e-73	0.37877
TK1	0.876	0.39	2.58779e-97	9.27049e-93	0.378583
TGFBR3	0.76	0.175	3.03275e-173	1.08645e-168	0.377617
RPS3	1	0.999	6.3578e-100	2.27762e-95	0.376296
NFIB	0.916	0.536	3.08559e-73	1.10538e-68	0.37598
DIAPH3	0.765	0.289	5.07415e-90	1.81776e-85	0.375973
ATP5F1D	0.996	0.988	4.93112e-75	1.76652e-70	0.374883
KPNB1	0.98	0.871	9.97866e-73	3.57476e-68	0.374272
SNRPD1	0.989	0.874	3.31833e-62	1.18876e-57	0.372896
DDX21	0.968	0.801	3.28854e-59	1.17809e-54	0.371569
IMPDH2	0.971	0.799	7.43226e-71	2.66253e-66	0.369575
AHCY	0.96	0.731	6.90852e-68	2.47491e-63	0.369363
GSTP1	0.997	0.979	2.33185e-58	8.35362e-54	0.369089
SLC25A3	0.999	0.974	1.08091e-72	3.87224e-68	0.368331
EPHB2	0.98	0.872	5.65072e-55	2.02432e-50	0.367689
NHP2	0.97	0.761	5.53642e-64	1.98337e-59	0.365613
SRSF2	0.962	0.761	3.45229e-63	1.23675e-58	0.365244
MYC	0.921	0.515	2.38635e-79	8.54885e-75	0.365189
DMKN	0.941	0.579	4.8588e-73	1.74062e-68	0.364308
POLD2	0.954	0.655	2.51943e-71	9.02559e-67	0.363175
TSPAN8	0.999	0.988	6.36201e-57	2.27913e-52	0.360573
NFIC	0.912	0.529	2.82781e-81	1.01303e-76	0.36021
KCNN4	0.776	0.237	3.14413e-135	1.12635e-130	0.359632
CYB5A	0.974	0.753	1.73867e-69	6.22861e-65	0.358887
PCNA	0.891	0.421	5.18978e-89	1.85919e-84	0.358085
MCM4	0.864	0.354	3.95338e-103	1.41626e-98	0.357954
RNF157	0.769	0.231	1.17833e-137	4.22124e-133	0.357327
NDUFAB1	0.992	0.911	3.29156e-54	1.17917e-49	0.354168
TYMS	0.888	0.399	1.34438e-93	4.81609e-89	0.35133
HSPA9	0.992	0.852	2.13866e-53	7.66153e-49	0.350994
TRMT112	0.968	0.756	3.92327e-50	1.40547e-45	0.350627
KIF20B	0.864	0.372	6.56965e-85	2.35351e-80	0.350233
CENPF	0.899	0.45	5.95988e-70	2.13507e-65	0.349838
TMEM160	0.933	0.598	2.35038e-68	8.42e-64	0.349016
GADD45GIP1	0.98	0.84	3.42985e-60	1.22871e-55	0.348879
NOLC1	0.908	0.527	1.60898e-74	5.764e-70	0.346698
NOP58	0.951	0.7	1.02349e-63	3.66656e-59	0.345383
CDKN3	0.847	0.409	6.53879e-75	2.34246e-70	0.345247
PSIP1	0.914	0.483	3.9069e-80	1.39961e-75	0.345196
MTHFD1L	0.962	0.739	5.95826e-51	2.13449e-46	0.345126
NME4	0.946	0.705	1.17012e-60	4.19183e-56	0.344323
TOP2A	0.823	0.37	7.34974e-77	2.63297e-72	0.343651
SLCO3A1	0.9	0.459	8.34065e-81	2.98795e-76	0.343618
RABL6	0.976	0.796	1.7123e-58	6.13413e-54	0.342761
BMP4	0.852	0.445	2.98065e-69	1.06779e-64	0.342449
CLDN2	0.56	0.046	1.46437e-216	5.24594e-212	0.341801
FTL	1	0.999	1.68397e-58	6.03265e-54	0.341229
CCDC34	0.868	0.467	2.42747e-77	8.69616e-73	0.341212
MRPL11	0.97	0.741	6.30604e-62	2.25908e-57	0.340848
PFDN2	0.955	0.728	1.55949e-54	5.58673e-50	0.339143
NDUFAF8	0.946	0.66	1.16733e-66	4.18184e-62	0.339055
SHMT2	0.949	0.728	3.84361e-56	1.37694e-51	0.338362
ARID5B	0.978	0.836	2.30571e-45	8.25996e-41	0.338096
DPF3	0.736	0.223	6.94581e-121	2.48827e-116	0.338096
TMPO	0.966	0.7	1.93238e-54	6.92257e-50	0.337441
HNRNPD	0.989	0.916	6.46441e-55	2.31581e-50	0.33725
STMN1	0.976	0.68	1.63374e-53	5.85273e-49	0.33689
NECTIN3	0.792	0.261	1.61333e-122	5.77959e-118	0.335749
RPL6	1	0.997	2.29152e-73	8.20913e-69	0.334622
ZBTB38	0.943	0.634	2.19734e-58	7.87175e-54	0.331817
STARD13	0.891	0.563	1.07171e-52	3.83929e-48	0.331514
RGMB	0.955	0.729	1.34891e-49	4.83232e-45	0.329499
ART3	0.673	0.138	6.71706e-159	2.40632e-154	0.329151
CKS2	0.892	0.57	8.40291e-49	3.01026e-44	0.328856
SNX5	0.974	0.796	8.00788e-56	2.86874e-51	0.328746
EEF2	1	0.993	5.44432e-72	1.95037e-67	0.327629
RSL1D1	0.962	0.785	1.86858e-57	6.69402e-53	0.327508
SLC25A39	0.938	0.64	4.58574e-58	1.64279e-53	0.327091
NR6A1	0.959	0.792	1.18097e-41	4.2307e-37	0.325998
CCT6A	0.98	0.815	4.23368e-50	1.51667e-45	0.325924
LSM4	0.988	0.849	5.02924e-48	1.80167e-43	0.325722
BAX	0.953	0.735	1.81382e-50	6.49783e-46	0.325316
YBX3	0.964	0.857	1.54932e-54	5.55029e-50	0.324938
CACYBP	0.947	0.572	1.32252e-67	4.73779e-63	0.324621
PHB	0.992	0.928	5.17141e-52	1.85261e-47	0.323775
POLA1	0.874	0.423	2.85847e-78	1.02402e-73	0.323462
SMC2	0.892	0.452	1.64686e-69	5.8997e-65	0.322537
COMTD1	0.954	0.701	6.37939e-55	2.28535e-50	0.322454
EEPD1	0.851	0.405	3.87047e-79	1.38656e-74	0.321933
PARP1	0.949	0.68	1.60293e-54	5.74233e-50	0.321187
SFN	0.879	0.433	2.88283e-81	1.03275e-76	0.318902
RAD23A	0.959	0.752	2.11111e-55	7.56283e-51	0.318584
RPL5	1	0.998	1.27563e-75	4.56983e-71	0.318558
PLA2G2A	0.816	0.502	4.36017e-39	1.56199e-34	0.31781
ADK	0.98	0.828	7.00449e-44	2.50929e-39	0.317051
MRPS34	0.978	0.887	5.63399e-50	2.01832e-45	0.316324
HELLS	0.809	0.308	1.17923e-97	4.22448e-93	0.314615
AURKAIP1	0.993	0.923	1.18112e-51	4.23125e-47	0.314608
PLEKHA5	0.953	0.71	5.85304e-45	2.09679e-40	0.31454
PKP2	0.966	0.737	1.02949e-51	3.68806e-47	0.31387
TAF15	0.987	0.908	5.62795e-45	2.01616e-40	0.31372
ENOSF1	0.959	0.763	4.63904e-53	1.66189e-48	0.31335
KCNQ1	0.918	0.601	5.49692e-57	1.96922e-52	0.313036
SARS1	0.988	0.866	1.9114e-44	6.84741e-40	0.312948
IGFBP2	0.822	0.462	1.07891e-53	3.86509e-49	0.312894
AP2S1	0.988	0.917	2.3244e-50	8.32693e-46	0.31219
HNRNPA1	0.999	0.983	2.18428e-55	7.82498e-51	0.311908
OAZ1	0.996	0.977	3.72602e-56	1.33481e-51	0.310986
FUT9	0.589	0.181	2.04546e-88	7.32765e-84	0.310576
SCMH1	0.945	0.639	3.92324e-49	1.40546e-44	0.310377
RPSA	1	0.998	1.54264e-79	5.52636e-75	0.309572
CCDC88A	0.711	0.235	3.78147e-105	1.35467e-100	0.309332
DYNC2I2	0.855	0.405	5.66028e-82	2.02774e-77	0.30917
EEF1D	0.993	0.982	2.98262e-59	1.06849e-54	0.308872
CSE1L	0.926	0.551	1.27071e-62	4.5522e-58	0.308727
CTSH	0.847	0.419	1.68242e-77	6.02711e-73	0.308723
MGAT4B	0.942	0.644	4.00511e-59	1.43479e-54	0.308217
CHCHD10	0.991	0.924	3.04147e-42	1.08958e-37	0.30757
SRSF7	0.974	0.827	9.91429e-44	3.55169e-39	0.307556
AP2B1	0.962	0.825	6.11852e-51	2.1919e-46	0.307499
RRM1	0.904	0.497	1.70371e-64	6.10337e-60	0.307254
PSAT1	0.971	0.737	3.81502e-45	1.36669e-40	0.30717
GCSH	0.92	0.596	4.58193e-63	1.64143e-58	0.306821
HES1	0.768	0.354	5.23039e-69	1.87373e-64	0.306192
ANK3	0.921	0.588	3.47329e-49	1.24427e-44	0.305275
PSMA7	0.993	0.952	1.34498e-49	4.81825e-45	0.304647
KHSRP	0.901	0.557	5.23433e-60	1.87515e-55	0.304459
SYNE2	0.987	0.837	4.94382e-41	1.77107e-36	0.304416
CCT4	0.975	0.804	1.21464e-49	4.35132e-45	0.304335
KIF13A	0.933	0.657	2.39602e-49	8.58351e-45	0.304008
PVT1	0.968	0.777	2.69414e-38	9.6515e-34	0.303773
TCOF1	0.759	0.269	1.63801e-101	5.868e-97	0.303193
SLC3A2	0.964	0.735	4.04032e-41	1.4474e-36	0.303034
EEF1B2	1	0.996	1.6441e-69	5.88982e-65	0.302972
FANCI	0.831	0.34	1.5253e-88	5.46424e-84	0.302672
NUDC	0.968	0.804	6.52933e-46	2.33907e-41	0.302253
PYGB	0.931	0.652	1.02194e-52	3.66101e-48	0.301622
LYZ	0.988	0.907	2.49306e-25	8.93112e-21	0.301574
PDCD5	0.971	0.786	2.11608e-52	7.58064e-48	0.301223
MCM5	0.783	0.29	4.49351e-100	1.60976e-95	0.30113
H1-10	0.885	0.51	2.05851e-57	7.3744e-53	0.300558
EIF3A	0.993	0.962	1.37216e-51	4.91564e-47	0.299591
LCN2	0.772	0.32	4.25186e-81	1.52319e-76	0.299309
MAP3K20	0.933	0.674	9.65812e-46	3.45993e-41	0.299082
MRPL16	0.933	0.627	4.83742e-55	1.73296e-50	0.299009
TXN	1	0.996	7.49113e-46	2.68362e-41	0.298414
NPM3	0.839	0.401	2.55251e-76	9.14411e-72	0.297627
SLC7A5	0.875	0.514	2.37388e-57	8.50418e-53	0.297253
MRPL51	0.988	0.88	8.10261e-44	2.90268e-39	0.29707
BZW2	0.958	0.743	5.12647e-54	1.83651e-49	0.296826
SPTAN1	0.926	0.592	6.63801e-51	2.378e-46	0.296745
MRTO4	0.905	0.532	4.32166e-64	1.54819e-59	0.296632
SOD1	0.996	0.939	1.65994e-45	5.94657e-41	0.296521
DUS1L	0.929	0.633	8.44936e-58	3.0269e-53	0.296363
PHACTR2	0.93	0.634	9.23383e-46	3.30793e-41	0.2962
SRM	0.917	0.581	2.93174e-52	1.05027e-47	0.295615
FAT1	0.989	0.878	4.24437e-38	1.5205e-33	0.295277
POLR2E	0.92	0.599	3.48808e-55	1.24957e-50	0.295127
CD81	0.967	0.843	4.05018e-48	1.45094e-43	0.294985
SUCLG1	0.978	0.845	4.49204e-45	1.60923e-40	0.294596
CCT5	0.982	0.886	2.30887e-41	8.27131e-37	0.293838
PPA1	0.995	0.957	4.41268e-54	1.5808e-49	0.293707
RPL8	1	0.999	3.81312e-68	1.36601e-63	0.293629
RPL12	1	0.999	1.00796e-66	3.61092e-62	0.293067
CCT3	0.986	0.882	1.15905e-44	4.15217e-40	0.292725
KRTCAP3	0.959	0.75	6.31219e-50	2.26128e-45	0.292703
PAXX	0.866	0.468	1.18516e-62	4.24573e-58	0.292672
SSB	0.967	0.781	5.8065e-41	2.08012e-36	0.29216
DNPH1	0.964	0.788	4.2e-45	1.50461e-40	0.292061
XRCC6	0.987	0.902	8.89894e-46	3.18796e-41	0.292034
EBNA1BP2	0.91	0.576	1.66407e-54	5.96136e-50	0.291588
CCT2	0.982	0.834	9.19517e-44	3.29408e-39	0.291499
KHDRBS1	0.984	0.898	8.57898e-47	3.07333e-42	0.290519
STUB1	0.971	0.786	7.0558e-48	2.52767e-43	0.28963
CKS1B	0.888	0.522	5.81179e-53	2.08201e-48	0.289541
SORBS2	0.921	0.687	6.86694e-37	2.46001e-32	0.288678
IARS1	0.97	0.837	6.77358e-45	2.42657e-40	0.288473
ENPP3	0.717	0.209	9.75553e-114	3.49482e-109	0.288218
TRIM28	0.924	0.648	4.79354e-54	1.71724e-49	0.287807
SNHG7	0.943	0.698	9.79554e-46	3.50915e-41	0.287696
RPS27A	1	0.999	1.46224e-75	5.23835e-71	0.287617
HNRNPF	0.979	0.902	9.22332e-46	3.30416e-41	0.28689
DHFR	0.854	0.454	1.11824e-62	4.00597e-58	0.285283
GPATCH4	0.87	0.456	7.79771e-68	2.79345e-63	0.285195
RRM2	0.874	0.463	5.66948e-62	2.03103e-57	0.285037
LBR	0.979	0.827	1.86836e-43	6.69321e-39	0.283976
C20orf27	0.804	0.33	4.72345e-89	1.69213e-84	0.283064
UBE2T	0.796	0.343	1.72451e-74	6.1779e-70	0.282828
NUCKS1	0.983	0.93	2.09876e-44	7.51859e-40	0.282773
IPO5	0.905	0.594	2.27918e-52	8.16495e-48	0.282639
METTL26	0.957	0.773	3.70242e-47	1.32636e-42	0.282545
CTNNAL1	0.896	0.484	1.11206e-65	3.98385e-61	0.282165
ILF2	0.967	0.763	2.21728e-42	7.94318e-38	0.28202
HNRNPM	0.987	0.85	3.81627e-41	1.36714e-36	0.281431
VRK1	0.852	0.376	5.92507e-81	2.1226e-76	0.280807
GTF3A	0.95	0.68	2.40066e-49	8.60011e-45	0.280575
MRPS2	0.864	0.471	4.90308e-59	1.75648e-54	0.280044
EIF3B	0.964	0.738	1.26159e-45	4.51953e-41	0.279643
TUBA1C	0.975	0.817	1.55541e-34	5.5721e-30	0.279401
STRBP	0.967	0.777	1.49769e-43	5.36533e-39	0.278912
BCL11A	0.863	0.473	4.63852e-58	1.6617e-53	0.278429
SHMT1	0.85	0.411	1.93526e-72	6.93287e-68	0.278385
LINC01572	0.912	0.545	7.50349e-46	2.68805e-41	0.278255
C19orf48	0.943	0.643	1.54055e-49	5.51887e-45	0.277957
SRSF3	0.993	0.907	1.89765e-34	6.79814e-30	0.277692
BRIP1	0.763	0.28	2.00588e-87	7.18585e-83	0.277604
MRPL3	0.975	0.809	2.21309e-43	7.92817e-39	0.277415
CALM1	0.997	0.98	1.48521e-44	5.32063e-40	0.276519
APEH	0.903	0.535	3.30625e-59	1.18443e-54	0.275304
GMNN	0.904	0.489	3.1425e-61	1.12577e-56	0.275242
CIRBP	0.954	0.812	8.78354e-43	3.14662e-38	0.274816
REPIN1	0.883	0.54	2.35813e-54	8.44775e-50	0.274577
RASGRF2	0.617	0.112	1.50268e-154	5.3832e-150	0.274499
MTHFD2	0.971	0.805	1.81238e-35	6.49268e-31	0.274471
PTGES3	0.996	0.972	4.71368e-45	1.68863e-40	0.274194
HS6ST2	0.628	0.186	3.59882e-96	1.28924e-91	0.274024
MYBL2	0.702	0.208	1.3619e-111	4.87886e-107	0.273755
SMC3	0.949	0.68	2.10088e-47	7.52621e-43	0.273615
RPS23	1	0.999	1.06221e-64	3.80526e-60	0.273291
NAA38	0.975	0.848	3.35644e-46	1.20241e-41	0.273074
BIRC5	0.789	0.343	9.9427e-70	3.56187e-65	0.272529
TFDP1	0.908	0.553	2.57242e-51	9.21542e-47	0.272072
TXN2	0.951	0.753	2.57243e-45	9.21546e-41	0.27182
SMARCA4	0.959	0.802	6.3558e-44	2.2769e-39	0.271773
LRPPRC	0.98	0.841	1.32483e-35	4.74606e-31	0.271218
EPB41L2	0.993	0.958	9.60603e-33	3.44127e-28	0.270803
HNRNPDL	0.962	0.77	2.59396e-38	9.29262e-34	0.270606
MRPS12	0.958	0.703	2.16114e-48	7.74207e-44	0.270165
EBPL	0.946	0.709	4.36826e-46	1.56488e-41	0.270022
SNRPG	0.974	0.864	6.15652e-35	2.20551e-30	0.269903
RRP7A	0.875	0.483	1.19085e-59	4.26609e-55	0.269747
LONP1	0.931	0.628	1.1509e-48	4.12299e-44	0.269461
PGP	0.921	0.607	1.76423e-50	6.32017e-46	0.269283
EIF1AX	0.97	0.846	2.64064e-43	9.45982e-39	0.268777
PSME2	0.962	0.757	1.14996e-36	4.11963e-32	0.268062
MACROD1	0.908	0.61	5.21036e-48	1.86656e-43	0.267857
DANCR	0.925	0.619	4.24973e-47	1.52242e-42	0.267826
MTHFD1	0.88	0.463	5.93801e-62	2.12723e-57	0.26749
POLQ	0.692	0.212	2.70281e-96	9.68253e-92	0.267416
CISD3	0.924	0.658	2.95288e-44	1.05784e-39	0.267341
PPP1R14B	0.996	0.945	1.72018e-40	6.16236e-36	0.267313
HACD3	0.922	0.574	3.54853e-50	1.27123e-45	0.266865
NDUFS6	0.982	0.913	8.85355e-38	3.1717e-33	0.266537
BRI3BP	0.935	0.635	2.31088e-45	8.27849e-41	0.265998
CCNB1	0.788	0.374	3.51478e-59	1.25914e-54	0.265387
PPM1H	0.843	0.468	5.49036e-52	1.96687e-47	0.265161
RUVBL2	0.906	0.528	4.25553e-59	1.5245e-54	0.264621
ZRANB3	0.867	0.465	1.87568e-56	6.71945e-52	0.26461
HNRNPA2B1	0.999	0.986	1.33669e-32	4.78856e-28	0.264571
PTGES2	0.928	0.66	1.896e-45	6.79222e-41	0.26402
CHPT1	0.942	0.692	8.92801e-48	3.19837e-43	0.264006
HNRNPA3	0.999	0.962	7.00258e-35	2.50861e-30	0.263992
CPA6	0.721	0.291	4.81417e-72	1.72463e-67	0.263828
ESD	0.951	0.713	4.78126e-39	1.71284e-34	0.263728
MRPS16	0.96	0.734	2.09545e-44	7.50673e-40	0.263597
NCAPD3	0.816	0.337	3.2007e-81	1.14662e-76	0.263444
TSPAN5	0.881	0.484	3.31557e-59	1.18777e-54	0.263407
ECT2	0.931	0.652	1.13181e-34	4.05461e-30	0.263246
ADCY3	0.756	0.264	6.58938e-97	2.36058e-92	0.263231
ILF3	0.966	0.741	3.66646e-44	1.31347e-39	0.262978
ARL2	0.931	0.657	3.90235e-45	1.39798e-40	0.262356
SNRNP70	0.949	0.702	1.12932e-40	4.04567e-36	0.261249
GLRX5	0.953	0.713	9.12994e-41	3.27071e-36	0.261246
DKC1	0.938	0.604	5.6427e-47	2.02144e-42	0.261142
PTGDR	0.623	0.151	8.70665e-123	3.11907e-118	0.261114
USP1	0.897	0.564	8.09447e-49	2.89976e-44	0.260942
SLBP	0.87	0.469	1.00643e-56	3.60543e-52	0.260923
SNHG29	1	0.997	2.4697e-40	8.84745e-36	0.260704
RPS10	1	0.991	1.66993e-33	5.98236e-29	0.260342
TIMM10	0.934	0.628	2.27429e-44	8.14742e-40	0.26016
PCBP2	0.979	0.894	3.2387e-40	1.16023e-35	0.25978
WDR43	0.951	0.693	8.67059e-46	3.10615e-41	0.259599
MRPS15	0.963	0.79	3.12701e-41	1.12022e-36	0.25929
MYO19	0.829	0.396	4.39427e-67	1.5742e-62	0.258899
DMAC1	0.926	0.667	1.47097e-43	5.26962e-39	0.258682
RPS12	1	0.999	1.04834e-59	3.75559e-55	0.258608
RHOBTB3	0.963	0.82	3.93186e-36	1.40855e-31	0.258389
RPS7	1	0.997	1.67591e-55	6.00378e-51	0.258327
SH3BP4	0.866	0.482	2.4027e-55	8.60743e-51	0.258248
ATP1B3	0.96	0.76	1.11617e-39	3.99858e-35	0.257885
CCT7	0.955	0.791	1.44085e-37	5.16171e-33	0.257822
CCT8	0.989	0.932	1.54832e-38	5.54672e-34	0.257804
PARK7	0.993	0.961	2.53342e-38	9.07572e-34	0.257547
ANLN	0.73	0.295	3.10156e-70	1.1111e-65	0.257174
LSM7	0.992	0.928	1.31255e-38	4.70208e-34	0.257103
JPT1	0.983	0.825	3.67294e-35	1.31579e-30	0.257008
NDUFAF3	0.941	0.684	6.98018e-42	2.50058e-37	0.256903
SNRNP25	0.881	0.491	1.40106e-52	5.01916e-48	0.256459
APRT	0.995	0.948	3.52696e-39	1.2635e-34	0.256343
EI24	0.942	0.73	1.11657e-38	3.99999e-34	0.256092
ME2	0.891	0.56	1.27832e-48	4.57946e-44	0.255873
HNRNPR	0.979	0.892	8.38153e-37	3.0026e-32	0.255863
SNHG16	0.954	0.755	9.0668e-43	3.24809e-38	0.255562
LSM5	0.967	0.773	1.06411e-37	3.81206e-33	0.255329
RBL1	0.746	0.285	5.93189e-80	2.12504e-75	0.255117
TKT	1	0.979	4.98257e-43	1.78496e-38	0.255027
SNRPF	0.986	0.887	1.77653e-38	6.36424e-34	0.25496
TMEM14B	0.955	0.721	6.47796e-43	2.32066e-38	0.253763
SNRPD3	0.971	0.788	1.25887e-34	4.50978e-30	0.253158
LEFTY1	0.564	0.114	1.73219e-127	6.20541e-123	0.253145
PSMB3	0.975	0.832	7.07356e-31	2.53403e-26	0.252724
CENPX	0.964	0.77	9.05175e-34	3.2427e-29	0.25257
ATP5F1B	1	0.98	2.99235e-39	1.07198e-34	0.252474
LMNB2	0.791	0.334	6.62652e-76	2.37388e-71	0.252401
CC2D1A	0.913	0.615	6.15185e-43	2.20384e-38	0.251852
PBK	0.701	0.253	1.29628e-77	4.64379e-73	0.251195
NOC2L	0.856	0.486	1.72693e-52	6.18655e-48	0.251185
MCM6	0.754	0.289	2.89685e-81	1.03777e-76	0.251127
FRMD5	0.897	0.521	6.09243e-52	2.18255e-47	0.250798
FKBP4	0.888	0.511	2.03002e-55	7.27235e-51	0.250675
RBMX	0.967	0.815	1.84241e-40	6.60025e-36	0.250531
CBX3	0.972	0.881	1.65442e-37	5.92681e-33	0.250489
MTDH	0.993	0.959	7.27392e-42	2.60581e-37	0.250194
BANF1	0.941	0.654	1.44607e-44	5.18041e-40	0.249729
CENPP	0.723	0.271	1.30535e-78	4.67629e-74	0.249462
OSBPL10	0.85	0.463	6.71981e-52	2.40731e-47	0.249391
ERH	0.976	0.822	4.71023e-36	1.68739e-31	0.249349
RPS6	1	1	3.41714e-69	1.22416e-64	0.248787
MMS22L	0.791	0.344	4.77401e-65	1.71024e-60	0.248096
H2AX	0.689	0.239	1.31983e-87	4.72815e-83	0.248055
IFRD2	0.846	0.417	3.94767e-65	1.41421e-60	0.247817
CENPM	0.813	0.369	1.36523e-66	4.8908e-62	0.247633
PGAP1	0.96	0.731	1.18223e-35	4.23521e-31	0.247526
HNRNPUL1	0.946	0.769	2.48181e-37	8.89082e-33	0.247486
IPO7	0.955	0.749	1.93363e-38	6.92704e-34	0.247155
MELK	0.711	0.255	2.09028e-81	7.48823e-77	0.246412
DHX9	0.957	0.718	6.46927e-35	2.31755e-30	0.246102
ZC3H15	0.975	0.859	5.53149e-40	1.9816e-35	0.246097
SAT1	0.987	0.929	2.58448e-40	9.25866e-36	0.245827
MRPL37	0.916	0.619	7.19684e-43	2.5782e-38	0.245479
MAML2	0.975	0.854	3.29087e-25	1.17892e-20	0.245367
HDGF	0.986	0.877	1.19404e-34	4.27753e-30	0.24534
RRP1B	0.826	0.437	2.15109e-56	7.70605e-52	0.245287
ANKRD11	0.983	0.93	7.64243e-32	2.73782e-27	0.24514
MRPS26	0.96	0.744	1.5303e-39	5.48214e-35	0.244334
PSMG1	0.899	0.546	5.08193e-44	1.82055e-39	0.243909
RPS2	1	1	8.21251e-64	2.94205e-59	0.243768
HNRNPU	0.993	0.941	3.77125e-29	1.35101e-24	0.243533
EREG	0.408	0.064	1.23185e-108	4.41299e-104	0.243317
SF3A3	0.87	0.486	4.47367e-50	1.60265e-45	0.242914
GOT2	0.913	0.61	1.9209e-43	6.88143e-39	0.2429
CNBP	0.978	0.888	8.06854e-42	2.89047e-37	0.242881
MRPL14	0.968	0.806	2.4679e-35	8.841e-31	0.242687
PRDX3	0.967	0.8	5.73839e-37	2.05572e-32	0.2426
MAD2L1	0.826	0.368	2.88032e-66	1.03185e-61	0.242593
ADD3	0.938	0.658	3.1676e-40	1.13476e-35	0.242501
LSM2	0.92	0.634	3.26347e-38	1.16911e-33	0.242377
SUB1	0.991	0.965	4.722e-32	1.69161e-27	0.242371
POLR2H	0.968	0.749	5.03788e-35	1.80477e-30	0.242043
TP53	0.859	0.493	8.56371e-48	3.06786e-43	0.241971
BAZ1B	0.946	0.682	5.42553e-37	1.94364e-32	0.241809
MRPL20	0.98	0.819	5.35477e-38	1.91829e-33	0.241673
FAF1	0.971	0.856	1.09712e-28	3.93031e-24	0.241603
SERINC5	0.962	0.801	3.77214e-32	1.35133e-27	0.241597
PRSS23	0.854	0.506	2.13176e-45	7.63681e-41	0.241172
FIS1	0.98	0.888	9.47723e-36	3.39512e-31	0.240928
SRSF10	0.97	0.793	1.35513e-35	4.85463e-31	0.240821
COX5A	0.996	0.979	2.21512e-34	7.93544e-30	0.24069
MYB	0.924	0.592	1.17769e-51	4.21897e-47	0.240274
CCSER2	0.97	0.837	5.10525e-24	1.8289e-19	0.240177
UBE2I	0.966	0.765	2.04566e-40	7.32836e-36	0.239621
SUMO1	0.978	0.797	7.56914e-37	2.71157e-32	0.239494
EXOSC8	0.928	0.589	5.14101e-42	1.84171e-37	0.239138
GSTO1	0.971	0.791	1.90385e-33	6.82034e-29	0.238408
NDUFAF2	0.964	0.761	3.40798e-37	1.22088e-32	0.238307
EPRS1	0.991	0.941	2.03304e-30	7.28316e-26	0.238072
FBP1	0.924	0.592	6.9562e-45	2.49199e-40	0.237939
CLPP	0.918	0.632	1.35592e-40	4.85746e-36	0.237713
PUM3	0.939	0.645	1.27496e-41	4.56742e-37	0.23723
SFXN4	0.859	0.462	6.76666e-56	2.42409e-51	0.237077
ISCU	0.896	0.544	7.41662e-46	2.65693e-41	0.237008
UBA2	0.953	0.74	2.28937e-38	8.20144e-34	0.236906
SMC1A	0.899	0.556	5.62873e-44	2.01644e-39	0.236814
CENPU	0.775	0.273	9.78212e-90	3.50435e-85	0.23669
BSG	0.991	0.914	8.47015e-33	3.03435e-28	0.236281
SUZ12	0.957	0.706	1.87758e-37	6.72623e-33	0.236214
FANCA	0.746	0.293	1.87039e-76	6.7005e-72	0.23609
YARS1	0.968	0.806	3.17861e-32	1.1387e-27	0.235945
IMP4	0.901	0.572	3.25201e-46	1.165e-41	0.235708
CBX5	0.96	0.723	2.55656e-38	9.15861e-34	0.235416
PTTG1	0.897	0.531	5.90287e-47	2.11464e-42	0.234957
CCDC18	0.771	0.341	1.8717e-63	6.70517e-59	0.2348
TMEM106C	0.918	0.615	8.50112e-44	3.04544e-39	0.234763
TACC3	0.726	0.281	1.15611e-72	4.14163e-68	0.234754
BOLA3	0.922	0.63	1.42096e-38	5.09045e-34	0.234685
RFC3	0.744	0.259	4.02535e-87	1.44204e-82	0.234606
RPL7A	1	1	3.13204e-55	1.12202e-50	0.234152
PLPP2	0.957	0.732	3.06547e-38	1.09817e-33	0.234094
CKLF	0.826	0.418	2.29085e-57	8.20675e-53	0.233725
MRPL57	0.986	0.849	3.0423e-35	1.08987e-30	0.233575
LIG1	0.759	0.288	1.20096e-81	4.30233e-77	0.233498
PSMB5	0.975	0.837	6.38756e-32	2.28828e-27	0.233447
PLEKHJ1	0.941	0.726	3.18498e-34	1.14099e-29	0.232631
REXO2	0.949	0.651	2.3731e-38	8.5014e-34	0.23237
CLNS1A	0.949	0.722	1.02092e-37	3.65734e-33	0.232214
GPR39	0.909	0.542	1.7096e-43	6.12448e-39	0.232171
PSMB6	0.963	0.838	8.63718e-27	3.09418e-22	0.231977
RABEP1	0.892	0.601	2.81964e-38	1.01011e-33	0.231834
LMNB1	0.908	0.519	4.29103e-47	1.53722e-42	0.231555
RPL9	1	0.998	5.46602e-46	1.95815e-41	0.231509
TOMM20	0.993	0.964	4.96497e-36	1.77865e-31	0.23132
NUP88	0.868	0.521	5.22573e-44	1.87207e-39	0.231308
UQCC2	0.939	0.639	2.63282e-38	9.4318e-34	0.231287
PSMD2	0.938	0.704	3.09061e-32	1.10718e-27	0.230977
NAA10	0.884	0.534	6.60617e-46	2.3666e-41	0.230959
NOX1	0.816	0.381	2.20081e-62	7.88416e-58	0.23035
CHAF1A	0.727	0.279	2.22806e-77	7.98179e-73	0.230291
SNHG6	0.983	0.902	6.71518e-31	2.40564e-26	0.230154
H1-2	0.87	0.61	6.50924e-22	2.33187e-17	0.229926
NDUFS8	0.974	0.805	5.15663e-33	1.84731e-28	0.229583
MSH2	0.809	0.385	8.00011e-62	2.86596e-57	0.229454
TRIR	0.978	0.875	3.09879e-36	1.11011e-31	0.228831
PTMA	1	1	4.76025e-34	1.70531e-29	0.228723
SNHG5	0.991	0.956	1.39408e-30	4.99417e-26	0.228689
SNU13	0.979	0.874	2.88279e-31	1.03273e-26	0.228473
SNRPE	0.98	0.848	3.96481e-31	1.42035e-26	0.228038
DCTPP1	0.93	0.651	1.26134e-37	4.51861e-33	0.227789
CASK	0.974	0.866	7.23454e-28	2.5917e-23	0.227535
SAE1	0.903	0.584	1.13021e-42	4.04887e-38	0.227462
FUS	0.962	0.774	6.62355e-31	2.37282e-26	0.227408
PRKAR2A	0.931	0.703	3.27228e-34	1.17226e-29	0.227313
TXNL4A	0.971	0.837	9.87275e-36	3.53681e-31	0.227277
DDX54	0.883	0.543	2.60319e-44	9.32566e-40	0.227234
TERT	0.668	0.202	1.22139e-94	4.37551e-90	0.227189
TMEM147	0.941	0.699	1.61401e-33	5.78204e-29	0.227123
RCC1	0.831	0.406	2.81976e-59	1.01015e-54	0.226966
RACK1	1	0.998	4.73502e-45	1.69627e-40	0.226386
HAUS6	0.794	0.357	2.61258e-65	9.35931e-61	0.226352
LSAMP	0.801	0.445	1.71855e-42	6.15653e-38	0.226275
NOB1	0.906	0.606	4.90673e-40	1.75779e-35	0.225708
CENPK	0.835	0.447	3.78998e-48	1.35772e-43	0.225153
PUS7	0.835	0.41	2.30933e-55	8.27294e-51	0.224845
FEN1	0.675	0.197	1.61962e-100	5.80214e-96	0.224774
RPS9	1	0.999	4.09385e-51	1.46658e-46	0.224694
EIF3L	0.975	0.849	1.01484e-31	3.63556e-27	0.224485
TOMM22	0.931	0.661	1.52743e-40	5.47185e-36	0.22441
DAB2	0.619	0.182	2.55649e-97	9.15836e-93	0.224354
BMP7	0.884	0.526	5.57737e-46	1.99804e-41	0.224187
R3HDM1	0.963	0.747	3.31314e-30	1.1869e-25	0.224166
CIAO2B	0.96	0.795	5.72265e-26	2.05008e-21	0.223732
SLC25A5	0.999	0.986	7.92486e-29	2.839e-24	0.223417
RPL13	1	1	8.3773e-56	3.00108e-51	0.223285
NUP160	0.868	0.48	7.2574e-48	2.59989e-43	0.223189
SIGMAR1	0.789	0.374	8.74106e-63	3.1314e-58	0.22313
LARP1	0.968	0.813	3.62082e-34	1.29712e-29	0.222684
BRCA2	0.701	0.244	3.42396e-80	1.2266e-75	0.222536
GART	0.924	0.624	5.226e-38	1.87216e-33	0.222232
CENPV	0.953	0.694	5.18187e-34	1.85635e-29	0.222162
TANGO6	0.711	0.261	3.34576e-81	1.19859e-76	0.222015
LAMB1	0.937	0.705	1.31399e-32	4.70725e-28	0.221872
THRAP3	0.978	0.87	3.89687e-30	1.39601e-25	0.221824
NCAPD2	0.814	0.397	5.96011e-56	2.13515e-51	0.221712
RPL7L1	0.95	0.752	2.8674e-32	1.02722e-27	0.221584
NUDT5	0.943	0.699	7.22658e-33	2.58885e-28	0.221453
FAM81A	0.682	0.236	2.63905e-84	9.45415e-80	0.221218
SLX9	0.899	0.586	3.04209e-35	1.0898e-30	0.221124
RBM17	0.96	0.735	2.66914e-33	9.56194e-29	0.220976
PCBD1	0.986	0.89	4.71401e-30	1.68875e-25	0.220899
PIGR	1	0.99	5.59677e-19	2.00499e-14	0.220738
GALNT18	0.713	0.275	1.19666e-71	4.2869e-67	0.220666
PPIH	0.845	0.421	1.60642e-54	5.75485e-50	0.220625
IDH2	0.986	0.885	1.45625e-29	5.21685e-25	0.220163
CDK1	0.636	0.215	8.54944e-76	3.06275e-71	0.220163
SLC25A11	0.875	0.505	3.73551e-46	1.33821e-41	0.21992
ASF1B	0.628	0.182	4.48902e-92	1.60815e-87	0.219862
ATP6V1F	0.967	0.767	9.44108e-34	3.38217e-29	0.219611
HSPH1	0.839	0.433	3.35987e-52	1.20364e-47	0.219584
POP7	0.863	0.491	1.69172e-46	6.06043e-42	0.219288
SNHG3	0.877	0.494	2.19096e-51	7.84888e-47	0.219169
SAC3D1	0.751	0.29	1.78703e-78	6.40187e-74	0.219109
TTC19	0.967	0.846	5.0248e-29	1.80008e-24	0.218539
ARHGAP10	0.638	0.18	1.26111e-100	4.51779e-96	0.218238
MLXIP	0.951	0.767	2.72127e-26	9.74869e-22	0.218206
DFFA	0.848	0.432	5.50472e-53	1.97201e-48	0.217761
CLSPN	0.59	0.16	3.27832e-95	1.17442e-90	0.2176
GAL	0.868	0.517	2.17632e-40	7.79646e-36	0.217041
PRIM2	0.85	0.46	1.3482e-49	4.82978e-45	0.217015
CENPH	0.775	0.349	1.086e-58	3.89047e-54	0.21687
ABCE1	0.909	0.571	4.18526e-40	1.49933e-35	0.2168
FARSB	0.875	0.48	2.78032e-46	9.96021e-42	0.216795
RPS19BP1	0.947	0.774	8.59889e-30	3.08047e-25	0.216614
GTF2IRD1	0.877	0.556	3.21844e-37	1.15297e-32	0.216579
MARCKSL1	0.989	0.901	2.8905e-29	1.03549e-24	0.215909
RPS3A	1	1	3.15186e-44	1.12912e-39	0.2159
PRR11	0.738	0.305	3.81177e-66	1.36553e-61	0.215815
HPRT1	0.819	0.411	4.16889e-53	1.49346e-48	0.215739
GPAA1	0.848	0.482	2.79261e-44	1.00043e-39	0.215692
APEX1	0.96	0.773	5.18212e-32	1.85644e-27	0.215544
XPO1	0.964	0.805	5.781e-29	2.07099e-24	0.214791
MDN1	0.895	0.544	7.47017e-40	2.67611e-35	0.214756
SELENOH	0.893	0.55	3.82917e-41	1.37176e-36	0.214728
DAZAP1	0.901	0.622	3.65705e-31	1.3101e-26	0.214407
ATAD5	0.731	0.263	5.47799e-83	1.96243e-78	0.214299
EIF3D	0.982	0.866	2.31041e-29	8.27683e-25	0.214267
DNAJC19	0.929	0.674	1.01704e-30	3.64346e-26	0.214236
DTL	0.634	0.18	5.67769e-94	2.03397e-89	0.214226
BARD1	0.777	0.342	5.96841e-63	2.13812e-58	0.214049
TPD52L1	0.901	0.557	2.23389e-41	8.00268e-37	0.214042
DDX39A	0.826	0.451	4.48321e-46	1.60607e-41	0.213902
BOP1	0.73	0.274	3.23535e-79	1.15903e-74	0.213897
DPP7	0.834	0.413	7.78843e-56	2.79013e-51	0.213799
LSM3	0.97	0.793	3.18429e-28	1.14074e-23	0.213733
PDSS1	0.843	0.423	4.47166e-59	1.60193e-54	0.21359
RWDD1	0.926	0.69	4.63636e-32	1.66093e-27	0.213101
CFAP97	0.901	0.565	4.33562e-41	1.55319e-36	0.213076
MSH6	0.747	0.337	1.41761e-54	5.07845e-50	0.21305
GLO1	0.934	0.668	3.22044e-30	1.15369e-25	0.212923
THADA	0.856	0.494	3.0872e-39	1.10596e-34	0.212896
MIS18A	0.785	0.336	5.0393e-68	1.80528e-63	0.21284
GLIS3	0.609	0.193	3.65887e-82	1.31076e-77	0.212365
MTIF2	0.91	0.576	5.92299e-39	2.12185e-34	0.212235
MRPS18B	0.931	0.702	1.47919e-29	5.29905e-25	0.211853
RPS8	1	1	2.24471e-50	8.04145e-46	0.211794
CACNB2	0.967	0.82	1.52583e-27	5.46614e-23	0.211655
AP1S1	0.975	0.786	5.41908e-26	1.94133e-21	0.211435
RPS16	1	0.997	6.13008e-48	2.19604e-43	0.21108
METTL5	0.937	0.691	8.70917e-31	3.11997e-26	0.211026
COPRS	0.773	0.328	8.29453e-68	2.97143e-63	0.210954
SAMD5	0.966	0.754	2.98798e-25	1.07041e-20	0.210788
NUP210	0.702	0.251	3.16922e-79	1.13534e-74	0.210368
ALYREF	0.797	0.404	2.88498e-50	1.03351e-45	0.210141
PELI1	0.905	0.579	5.66228e-38	2.02846e-33	0.210085
MRPS7	0.937	0.634	5.80332e-33	2.07898e-28	0.209984
MRPS25	0.955	0.712	2.65168e-33	9.49937e-29	0.209982
ORC6	0.685	0.231	1.49018e-84	5.3384e-80	0.209982
KIF11	0.714	0.281	2.51151e-67	8.99722e-63	0.209965
SUMO2	0.988	0.96	1.92925e-31	6.91134e-27	0.209917
DOCK10	0.597	0.222	1.1064e-63	3.96358e-59	0.20989
UCK2	0.895	0.551	1.43314e-37	5.13408e-33	0.209786
MICOS13	0.953	0.731	1.45139e-31	5.19944e-27	0.209619
NFE2L3	0.876	0.529	1.0854e-39	3.88834e-35	0.209518
OLA1	0.976	0.869	1.7373e-27	6.22372e-23	0.209443
PLCB4	0.991	0.957	8.05341e-21	2.88505e-16	0.209218
ENTR1	0.742	0.302	3.75903e-68	1.34663e-63	0.209189
LSM8	0.935	0.652	3.59048e-33	1.28625e-28	0.209188
NUDT1	0.872	0.49	1.12199e-42	4.0194e-38	0.209133
KHK	0.632	0.168	2.07799e-107	7.44419e-103	0.208907
SNRPA	0.916	0.638	3.48773e-34	1.24944e-29	0.208902
EIF2S3	0.979	0.832	7.64983e-29	2.74048e-24	0.208623
RPL28	1	1	3.95181e-41	1.41569e-36	0.208608
RPL27	1	0.996	3.38537e-39	1.21278e-34	0.208406
EIF2AK4	0.876	0.523	8.10468e-45	2.90342e-40	0.208304
ANP32E	0.883	0.497	3.80153e-44	1.36186e-39	0.208292
KPNA2	0.722	0.323	6.15081e-55	2.20347e-50	0.208166
NDUFC2	0.984	0.885	1.3511e-21	4.84019e-17	0.208092
PRPF31	0.806	0.42	1.57496e-51	5.64214e-47	0.208086
RFC2	0.723	0.27	1.32118e-77	4.73299e-73	0.208012
RPL35	1	0.998	1.40547e-41	5.03496e-37	0.208006
RPL15	1	0.997	1.98227e-46	7.10128e-42	0.207873
ANTKMT	0.867	0.518	1.46747e-40	5.25707e-36	0.207437
PFN1	0.999	0.979	6.30594e-21	2.25904e-16	0.207293
ZFP36L2	0.964	0.753	8.68607e-29	3.1117e-24	0.207171
EZH2	0.906	0.592	4.67681e-34	1.67542e-29	0.207009
GTF2H3	0.867	0.495	6.61426e-45	2.36949e-40	0.206602
GTPBP6	0.901	0.616	6.54399e-33	2.34432e-28	0.206582
HPDL	0.65	0.211	1.88975e-85	6.76982e-81	0.206465
UBE2C	0.57	0.211	1.5e-59	5.37358e-55	0.206212
YDJC	0.773	0.339	3.04957e-63	1.09248e-58	0.206158
NT5C	0.951	0.752	6.05575e-27	2.16941e-22	0.206135
BIN1	0.892	0.565	3.52935e-36	1.26436e-31	0.206111
TBC1D4	0.889	0.567	1.63578e-33	5.86003e-29	0.206014
TCP1	0.962	0.778	1.34808e-27	4.82937e-23	0.206
EIF3K	0.999	0.965	5.95481e-28	2.13325e-23	0.205991
ITGB3BP	0.839	0.462	9.40112e-44	3.36786e-39	0.205672
DRAP1	0.904	0.607	3.52908e-34	1.26426e-29	0.205344
LYRM4	0.846	0.459	3.13942e-47	1.12466e-42	0.205244
WBP11	0.903	0.582	5.21654e-37	1.86877e-32	0.205142
VDAC1	0.993	0.95	2.08775e-31	7.47915e-27	0.205098
MRPL36	0.922	0.64	4.70288e-33	1.68476e-28	0.205092
MRPL21	0.937	0.662	4.20234e-31	1.50545e-26	0.20509
F12	0.767	0.352	1.56703e-57	5.61373e-53	0.204843
RUVBL1	0.901	0.539	1.09746e-41	3.93155e-37	0.204755
NAXE	0.859	0.501	3.34616e-41	1.19873e-36	0.204711
RPL23	0.999	0.991	2.76471e-22	9.90431e-18	0.204429
RPL29	1	1	9.81361e-34	3.51563e-29	0.204028
ARIH2	0.884	0.572	1.26615e-35	4.53585e-31	0.203386
DDX10	0.86	0.462	2.71568e-46	9.72864e-42	0.203298
RPL14	1	1	1.28353e-39	4.5981e-35	0.20316
RFC4	0.642	0.216	2.66971e-77	9.56397e-73	0.203004
NDUFS7	0.963	0.828	4.67555e-24	1.67497e-19	0.20275
TNS4	0.771	0.391	2.33219e-48	8.35484e-44	0.202743
HMGN2	0.989	0.893	5.48083e-26	1.96345e-21	0.202729
TIMM44	0.851	0.484	8.54297e-44	3.06043e-39	0.202598
GNL3	0.945	0.716	6.75634e-30	2.42039e-25	0.202375
DEPTOR	0.688	0.228	4.25036e-86	1.52265e-81	0.202364
NAP1L4	0.958	0.768	1.51193e-29	5.41634e-25	0.202117
NUP107	0.812	0.385	1.09844e-56	3.93505e-52	0.201827
UQCC3	0.924	0.633	1.64348e-31	5.88761e-27	0.201414
STRAP	0.93	0.682	3.27321e-29	1.1726e-24	0.200927
BUB1B	0.63	0.206	1.26545e-77	4.53335e-73	0.200888
UROS	0.831	0.436	1.02606e-47	3.67574e-43	0.200817
PNN	0.976	0.843	1.36479e-24	4.88922e-20	0.200338
PHF19	0.727	0.295	1.11468e-68	3.99322e-64	0.20029
EIF3I	0.982	0.904	3.35157e-22	1.20067e-17	0.200126
PRDX1	0.995	0.971	2.64393e-19	9.47162e-15	0.200036
NCAPG2	0.735	0.272	1.55911e-76	5.58534e-72	0.199904
EIF6	0.931	0.701	3.87562e-27	1.3884e-22	0.199701
CTBP2	0.978	0.905	1.22313e-26	4.38176e-22	0.199599
ABR	0.975	0.866	8.044e-22	2.88168e-17	0.199453
PARPBP	0.755	0.301	8.49008e-70	3.04149e-65	0.199384
DAP3	0.929	0.651	3.00913e-32	1.07799e-27	0.199348
RPL11	1	0.999	4.36992e-41	1.56548e-36	0.199289
LINC01515	0.805	0.421	1.42209e-45	5.0945e-41	0.199043
ATP5IF1	0.999	0.988	4.05812e-25	1.45378e-20	0.198925
PALD1	0.729	0.273	1.54541e-76	5.53628e-72	0.198197
MCM2	0.661	0.2	3.82704e-91	1.371e-86	0.198186
RHEB	0.933	0.71	5.81414e-28	2.08286e-23	0.198118
RNF145	0.876	0.535	2.45288e-38	8.78721e-34	0.198083
CKAP5	0.912	0.594	8.07068e-35	2.89124e-30	0.197954
DDX46	0.96	0.815	2.82657e-26	1.01259e-21	0.19778
RPA1	0.78	0.394	8.01884e-49	2.87267e-44	0.197708
TBCA	0.993	0.94	1.62747e-28	5.83024e-24	0.197596
RPS5	1	0.997	6.59499e-33	2.36259e-28	0.197426
FXYD5	0.747	0.344	2.59709e-53	9.30382e-49	0.197349
RPL17	0.975	0.868	1.44953e-24	5.1928e-20	0.19696
HIVEP3	0.892	0.593	2.12806e-27	7.62356e-23	0.196879
NARS2	0.829	0.456	2.33724e-42	8.37292e-38	0.196838
NT5DC2	0.794	0.381	7.09475e-55	2.54162e-50	0.196828
POLD3	0.743	0.31	4.65993e-64	1.66937e-59	0.196814
CEP128	0.626	0.225	5.8789e-67	2.10606e-62	0.19635
NOP14	0.881	0.525	1.0213e-38	3.65871e-34	0.196306
BICD1	0.567	0.141	1.14811e-101	4.113e-97	0.196244
ANP32A	0.966	0.867	2.14827e-26	7.69597e-22	0.196241
ARRB1	0.742	0.328	2.48601e-58	8.90589e-54	0.196107
WDR18	0.829	0.46	1.28988e-43	4.62086e-39	0.195923
JTB	0.954	0.83	2.00709e-22	7.19019e-18	0.195385
RPL3	1	0.999	8.04782e-41	2.88305e-36	0.195093
RRP1	0.76	0.326	8.65491e-62	3.10053e-57	0.194975
KNTC1	0.692	0.237	7.1226e-79	2.5516e-74	0.194733
HMMR	0.68	0.302	4.72306e-52	1.69199e-47	0.194599
PSMB1	0.995	0.932	8.56385e-23	3.06791e-18	0.194588
CDCA2	0.599	0.195	3.13383e-74	1.12266e-69	0.194512
FOXM1	0.621	0.219	1.70135e-69	6.09493e-65	0.194506
RPL19	1	0.999	1.91734e-35	6.86868e-31	0.194418
TTF2	0.744	0.32	6.40333e-60	2.29393e-55	0.194353
PKDCC	0.57	0.121	3.61759e-121	1.29596e-116	0.194341
FAM111B	0.621	0.173	6.67584e-94	2.39155e-89	0.194201
RPL26L1	0.888	0.534	1.81437e-40	6.49981e-36	0.193938
ATF4	0.98	0.918	1.81763e-25	6.51149e-21	0.193546
NRARP	0.792	0.397	4.3434e-48	1.55598e-43	0.19352
ENSG00000170089	0.821	0.435	2.43878e-43	8.73669e-39	0.193318
POP5	0.796	0.387	1.91498e-49	6.86023e-45	0.193302
MUC3A	0.714	0.295	3.55859e-65	1.27483e-60	0.193261
ATP5MF	0.995	0.94	2.30451e-20	8.25568e-16	0.193001
RSL24D1	0.988	0.91	4.02248e-25	1.44101e-20	0.192979
RBPMS	0.842	0.486	4.29542e-37	1.53879e-32	0.192891
DNAJC2	0.876	0.549	1.26479e-33	4.53099e-29	0.192702
RPS15A	1	0.999	3.68659e-35	1.32068e-30	0.192559
POLR1H	0.881	0.525	6.13522e-35	2.19788e-30	0.192496
ASPM	0.655	0.245	8.18118e-65	2.93083e-60	0.192478
CENPE	0.688	0.26	5.8121e-67	2.08213e-62	0.192461
HNRNPC	0.993	0.979	8.06476e-26	2.88912e-21	0.192431
EVA1C	0.561	0.148	1.92723e-93	6.90411e-89	0.192413
ACTB	0.999	0.994	5.93545e-27	2.12632e-22	0.192108
LRIG1	0.809	0.479	4.92921e-35	1.76584e-30	0.192085
CD70	0.398	0.119	2.95768e-56	1.05956e-51	0.191972
NUBP2	0.808	0.43	4.10737e-44	1.47142e-39	0.191932
RCN1	0.935	0.656	7.18249e-32	2.57305e-27	0.191762
POLR2I	0.947	0.737	1.19429e-24	4.27843e-20	0.1915
COMT	0.929	0.685	2.94967e-28	1.05669e-23	0.191419
NAPRT	0.884	0.537	4.06413e-36	1.45594e-31	0.191101
SPATA5	0.742	0.336	4.13264e-54	1.48048e-49	0.191065
ELOB	0.995	0.961	2.17075e-23	7.77649e-19	0.190938
MLF2	0.955	0.789	4.71794e-26	1.69016e-21	0.190936
RPS19	1	0.999	5.73477e-37	2.05442e-32	0.190935
YWHAB	0.993	0.961	4.19275e-27	1.50201e-22	0.190918
SOX9	0.839	0.459	5.03528e-45	1.80384e-40	0.190896
LAD1	0.871	0.509	3.37738e-40	1.20991e-35	0.190887
STX10	0.835	0.481	1.20541e-39	4.31827e-35	0.190798
FIBP	0.916	0.599	1.20838e-34	4.3289e-30	0.190787
EIF4G1	0.964	0.791	2.23662e-24	8.01248e-20	0.190687
WDR4	0.75	0.321	3.68491e-63	1.32008e-58	0.190473
YAP1	0.903	0.602	3.17626e-31	1.13786e-26	0.190427
SFPQ	0.96	0.824	3.58279e-22	1.2835e-17	0.18997
BAG2	0.68	0.241	5.37928e-75	1.92707e-70	0.189889
PARVB	0.713	0.272	3.68216e-70	1.3191e-65	0.189728
POLDIP2	0.819	0.446	1.03068e-41	3.69232e-37	0.189542
BCL7C	0.842	0.477	2.81298e-41	1.00772e-36	0.18951
TYMSOS	0.71	0.298	3.47609e-59	1.24527e-54	0.189376
DEPDC1B	0.693	0.248	9.49513e-73	3.40153e-68	0.189054
EIF2B3	0.802	0.401	7.10171e-47	2.54412e-42	0.188957
PDCD7	0.851	0.478	2.63553e-43	9.44151e-39	0.188953
RPL39L	0.576	0.164	4.19354e-89	1.50229e-84	0.188825
RPL10A	1	0.998	1.9432e-34	6.96134e-30	0.188777
DNAJC8	0.941	0.69	1.11308e-24	3.98752e-20	0.188764
PRR7	0.7	0.283	5.10649e-65	1.82935e-60	0.188752
KIAA1217	0.942	0.773	7.24543e-21	2.5956e-16	0.188563
ATAD3A	0.709	0.273	2.23134e-67	7.99356e-63	0.188512
GSTM4	0.661	0.226	3.53785e-80	1.2674e-75	0.188437
IPO9	0.855	0.477	4.62979e-40	1.65858e-35	0.188408
ECSIT	0.794	0.395	1.14919e-46	4.11687e-42	0.188269
RNF126	0.843	0.483	2.49069e-39	8.92265e-35	0.188255
C12orf75	0.941	0.743	1.31618e-24	4.7151e-20	0.188187
UBTF	0.838	0.488	3.84021e-37	1.37572e-32	0.187886
CAMLG	0.908	0.61	3.54554e-32	1.27015e-27	0.187872
PTPRO	0.437	0.074	7.50057e-109	2.687e-104	0.187759
CHKA	0.855	0.541	7.68886e-33	2.75446e-28	0.18757
KIF5B	0.989	0.96	7.62969e-27	2.73326e-22	0.187468
STK39	0.951	0.733	8.88465e-24	3.18284e-19	0.1872
PDHA1	0.957	0.78	2.35697e-24	8.44363e-20	0.187142
PRDX6	0.979	0.878	2.09919e-21	7.52014e-17	0.18713
LIMK2	0.93	0.697	2.06497e-25	7.39756e-21	0.187004
ZBED3	0.783	0.384	1.91906e-50	6.87484e-46	0.186986
ATIC	0.904	0.598	5.49137e-30	1.96723e-25	0.186859
LYPLA1	0.949	0.778	5.29167e-29	1.89569e-24	0.186833
SNHG15	0.74	0.326	1.6166e-56	5.79131e-52	0.186827
MRPS10	0.87	0.544	2.55953e-33	9.16927e-29	0.186741
MRPS23	0.859	0.488	5.41652e-44	1.94041e-39	0.186697
FCHSD2	0.845	0.518	2.11956e-32	7.59309e-28	0.186695
NAE1	0.922	0.616	5.26685e-33	1.8868e-28	0.186587
MLST8	0.747	0.336	1.55088e-56	5.55588e-52	0.186318
RBM3	0.983	0.892	3.83813e-23	1.37497e-18	0.18625
RPS4Y1	0.993	0.964	4.62336e-25	1.65627e-20	0.186232
SNRPC	0.938	0.683	6.07919e-30	2.17781e-25	0.18593
DESI1	0.891	0.613	2.29694e-29	8.22855e-25	0.185846
RAD21	0.968	0.831	7.0211e-26	2.51524e-21	0.185831
GSTO2	0.92	0.634	1.04374e-32	3.73911e-28	0.185787
EIF4B	0.995	0.948	9.08969e-24	3.25629e-19	0.185609
REX1BD	0.917	0.633	2.23301e-29	7.99954e-25	0.185492
TMEM238	0.978	0.892	1.06471e-21	3.81422e-17	0.185488
COX11	0.83	0.395	2.5731e-54	9.21789e-50	0.185456
CNN3	0.864	0.49	5.44365e-39	1.95013e-34	0.18533
SSBP1	0.986	0.906	1.7885e-20	6.40713e-16	0.185219
NDUFB2	0.991	0.915	5.0276e-23	1.80109e-18	0.185162
BCYRN1	0.675	0.302	6.32512e-53	2.26591e-48	0.185153
EXOSC5	0.731	0.294	2.80402e-65	1.00451e-60	0.185029
EXOSC7	0.884	0.557	1.16608e-29	4.17737e-25	0.185028
NCOA7	0.81	0.43	7.0763e-42	2.53502e-37	0.184831
TRIM24	0.864	0.535	1.0289e-34	3.68593e-30	0.184694
CEP83	0.856	0.498	9.5043e-38	3.40482e-33	0.184607
CDV3	0.982	0.891	2.23257e-23	7.99795e-19	0.184561
CCNB2	0.706	0.3	1.83226e-56	6.56389e-52	0.184529
C7orf50	0.91	0.591	7.39617e-34	2.6496e-29	0.184373
NFE2L2	0.979	0.848	1.94554e-24	6.96969e-20	0.184227
FARS2	0.934	0.68	5.47973e-25	1.96306e-20	0.184167
TIMM50	0.793	0.394	2.39597e-50	8.58332e-46	0.1841
CHEK1	0.773	0.338	8.54133e-58	3.05985e-53	0.183944
ZWINT	0.689	0.247	3.51279e-72	1.25842e-67	0.183928
CUEDC2	0.834	0.451	2.14829e-41	7.69603e-37	0.183483
IGFBP4	0.848	0.501	1.01886e-34	3.64996e-30	0.183394
MRPL15	0.887	0.555	6.92979e-32	2.48253e-27	0.183136
ATXN10	0.951	0.739	2.81271e-26	1.00763e-21	0.183133
SLC25A6	0.999	0.985	8.4295e-25	3.01978e-20	0.183079
HMBS	0.755	0.32	2.1904e-63	7.84689e-59	0.182925
CYCS	0.989	0.89	5.59482e-19	2.00429e-14	0.18292
C19orf53	0.978	0.869	5.16356e-22	1.84979e-17	0.182732
GRPEL1	0.91	0.621	2.6497e-27	9.49229e-23	0.182472
CD320	0.949	0.797	1.93794e-23	6.94247e-19	0.182288
PNPT1	0.841	0.448	4.62802e-43	1.65794e-38	0.182276
PIH1D1	0.926	0.669	1.08856e-25	3.89966e-21	0.182073
POLR2F	0.917	0.631	5.10232e-30	1.82786e-25	0.181815
EIF2S1	0.901	0.595	2.47755e-29	8.87557e-25	0.181731
ESCO2	0.572	0.187	6.2713e-70	2.24663e-65	0.181668
GMPS	0.918	0.648	1.13244e-30	4.05685e-26	0.181658
CDCA4	0.593	0.179	1.08572e-81	3.8895e-77	0.181273
GAS6	0.804	0.404	6.81586e-49	2.44172e-44	0.181184
CLUH	0.7	0.323	6.03463e-51	2.16185e-46	0.181129
LY6E	0.814	0.469	8.85865e-38	3.17352e-33	0.181092
HAT1	0.792	0.377	1.62213e-50	5.81111e-46	0.181003
ABHD14B	0.877	0.531	9.98953e-36	3.57865e-31	0.180981
TRA2B	0.924	0.659	5.57683e-27	1.99784e-22	0.18095
NT5DC3	0.711	0.308	3.35569e-55	1.20214e-50	0.180935
ISOC2	0.91	0.674	5.09271e-24	1.82441e-19	0.180401
METAP1	0.891	0.593	2.55436e-29	9.15074e-25	0.180363
KIAA1328	0.78	0.389	1.54683e-45	5.54136e-41	0.180339
NAA20	0.905	0.603	2.65085e-28	9.49639e-24	0.180163
BLM	0.589	0.169	6.80031e-85	2.43614e-80	0.18013
MDH2	0.987	0.93	4.95681e-18	1.77573e-13	0.180118
RPIA	0.773	0.362	7.87587e-52	2.82145e-47	0.179955
METRN	0.856	0.516	3.56906e-34	1.27858e-29	0.179897
ADORA2B	0.868	0.497	7.10828e-39	2.54647e-34	0.179884
UBE2M	0.949	0.711	3.61754e-26	1.29595e-21	0.179804
NPRL3	0.838	0.467	1.7686e-42	6.33584e-38	0.179768
DLGAP5	0.602	0.24	3.13415e-52	1.12278e-47	0.17973
ARPC1B	0.893	0.603	4.51969e-29	1.61913e-24	0.179504
NDC80	0.551	0.194	6.19216e-60	2.21828e-55	0.179501
WDHD1	0.686	0.248	1.43267e-70	5.13241e-66	0.179295
EEF1A1	1	1	1.39618e-39	5.00169e-35	0.179281
POLE3	0.787	0.382	2.3205e-49	8.31297e-45	0.179197
CTCF	0.9	0.628	2.66608e-25	9.55096e-21	0.179078
UHRF1BP1L	0.522	0.098	1.23271e-120	4.41605e-116	0.178901
BRD7	0.945	0.751	8.98536e-26	3.21891e-21	0.178869
TSR1	0.823	0.439	3.60037e-40	1.2898e-35	0.178832
PSMB2	0.957	0.757	1.67573e-22	6.00314e-18	0.178795
ATG3	0.896	0.601	2.91742e-27	1.04513e-22	0.178792
GALNT6	0.827	0.455	1.8867e-39	6.75892e-35	0.178681
GDI2	0.987	0.894	9.54189e-25	3.41829e-20	0.178665
SCLT1	0.86	0.529	9.29807e-35	3.33094e-30	0.178502
AMD1	0.899	0.622	5.81627e-27	2.08362e-22	0.178494
MRPS27	0.887	0.565	3.8233e-34	1.36966e-29	0.178493
TGFBR2	0.909	0.657	2.71552e-26	9.72808e-22	0.178347
NOC3L	0.705	0.298	1.23889e-58	4.43821e-54	0.178297
PPAT	0.73	0.325	5.5973e-55	2.00518e-50	0.178202
PDCD2	0.895	0.637	2.47817e-25	8.8778e-21	0.178165
ANKRD26	0.835	0.448	1.39045e-41	4.98113e-37	0.17814
UBE2D2	0.984	0.89	8.36637e-26	2.99717e-21	0.1781
ACTL6A	0.854	0.52	3.31278e-32	1.18677e-27	0.177999
RNASEH2B	0.763	0.363	2.8682e-50	1.0275e-45	0.177816
POLR1D	0.975	0.86	4.6819e-23	1.67724e-18	0.177522
WDR76	0.586	0.156	1.41359e-91	5.06403e-87	0.177293
RAD18	0.752	0.359	6.99018e-48	2.50416e-43	0.177073
ZNF593	0.825	0.481	3.62395e-37	1.29825e-32	0.177021
NUP155	0.735	0.321	6.48647e-54	2.32371e-49	0.176992
BCL2L12	0.648	0.229	1.26963e-70	4.54832e-66	0.176811
METAP2	0.972	0.866	8.10518e-24	2.9036e-19	0.176689
TFDP2	0.928	0.681	1.08008e-24	3.86928e-20	0.176649
CCNA2	0.648	0.239	1.62287e-64	5.81376e-60	0.176304
RAD51AP1	0.625	0.188	1.32562e-85	4.74891e-81	0.176174
PCSK5	0.592	0.176	6.08798e-84	2.18096e-79	0.176159
SASH1	0.864	0.515	1.06149e-36	3.80269e-32	0.176076
JAG1	0.765	0.355	1.91861e-52	6.87323e-48	0.175989
PKN1	0.746	0.339	1.49796e-53	5.36628e-49	0.175975
SLCO1B3-SLCO1B7	0.747	0.405	1.03403e-33	3.70433e-29	0.175864
SF3B2	0.974	0.821	8.27378e-24	2.964e-19	0.175788
HINT1	0.997	0.989	1.22184e-24	4.37711e-20	0.175504
HAX1	0.913	0.673	4.62372e-24	1.6564e-19	0.175492
LINC02672	0.42	0.06	1.05188e-116	3.76824e-112	0.17544
RBBP7	0.92	0.64	3.72944e-27	1.33603e-22	0.175332
KARS1	0.916	0.636	9.67183e-27	3.46484e-22	0.175102
ZDHHC14	0.625	0.256	3.3588e-53	1.20326e-48	0.174871
ODC1	0.96	0.748	2.09287e-26	7.49749e-22	0.174333
RCC2	0.926	0.615	1.2172e-30	4.36051e-26	0.174303
GALNT1	0.942	0.722	5.49029e-24	1.96684e-19	0.174269
MZT2A	0.991	0.95	1.13667e-20	4.072e-16	0.174256
BDP1	0.938	0.7	3.58155e-24	1.28305e-19	0.173967
HMGA2	0.863	0.533	4.45114e-32	1.59458e-27	0.173954
MRPL32	0.91	0.63	3.19937e-26	1.14614e-21	0.173867
BOD1	0.792	0.399	1.42957e-45	5.12129e-41	0.173823
FRAS1	0.831	0.471	1.18692e-35	4.25201e-31	0.173764
SNX7	0.692	0.259	9.58146e-67	3.43246e-62	0.173684
MRPL18	0.906	0.628	7.48191e-29	2.68032e-24	0.173667
VARS1	0.87	0.504	3.20921e-39	1.14967e-34	0.173579
CBR1	0.858	0.505	5.43861e-33	1.94833e-28	0.173433
CIT	0.727	0.355	9.69238e-43	3.4722e-38	0.173056
MICOS10	0.988	0.916	3.29932e-20	1.18195e-15	0.173051
TPR	0.975	0.847	1.99109e-21	7.13288e-17	0.172773
OXA1L	0.912	0.631	2.25509e-28	8.07863e-24	0.172714
BTF3	0.999	0.988	6.95847e-22	2.4928e-17	0.172661
CDC42EP1	0.806	0.446	1.43855e-35	5.15348e-31	0.172422
EIF3J	0.967	0.822	3.26308e-23	1.16896e-18	0.172377
RPL23A	1	0.999	2.45784e-21	8.80495e-17	0.171872
CDX1	0.962	0.802	3.72401e-19	1.33409e-14	0.171791
GPT2	0.884	0.603	3.78543e-27	1.35609e-22	0.171774
SH3RF2	0.913	0.639	5.82174e-24	2.08558e-19	0.171679
MRPL58	0.851	0.488	1.78362e-35	6.38963e-31	0.171144
BUD23	0.935	0.68	2.3594e-24	8.45233e-20	0.171062
AGPAT5	0.896	0.561	1.3411e-31	4.80437e-27	0.170917
CDC123	0.946	0.71	6.14678e-22	2.20202e-17	0.170803
AGMAT	0.725	0.312	1.72464e-55	6.17834e-51	0.17079
LRRCC1	0.711	0.283	1.20604e-62	4.32053e-58	0.170722
RCL1	0.748	0.336	1.98431e-53	7.10858e-49	0.170696
KNL1	0.665	0.264	5.36284e-58	1.92119e-53	0.170686
FANCD2	0.613	0.184	4.00743e-83	1.43562e-78	0.170496
EFTUD2	0.827	0.443	2.08372e-40	7.46473e-36	0.170461
NDUFB10	0.992	0.945	3.01849e-21	1.08134e-16	0.170331
WDR12	0.843	0.468	1.69951e-36	6.08831e-32	0.170286
LAGE3	0.797	0.404	1.6838e-44	6.03205e-40	0.17026
UNG	0.65	0.255	2.17643e-60	7.79685e-56	0.170215
WWOX	0.789	0.436	1.00346e-36	3.5948e-32	0.170083
PYCR1	0.904	0.596	6.67741e-31	2.39211e-26	0.16984
SNHG8	0.984	0.906	4.36861e-22	1.56501e-17	0.169808
PPP5C	0.791	0.377	4.17969e-50	1.49733e-45	0.169792
BRIX1	0.787	0.386	1.69567e-47	6.07455e-43	0.169323
LIPG	0.635	0.238	3.95892e-63	1.41824e-58	0.169322
NACA	1	0.999	7.74509e-32	2.7746e-27	0.169235
GINS1	0.623	0.204	3.73019e-77	1.3363e-72	0.169225
MAT2A	0.872	0.531	9.66292e-32	3.46164e-27	0.169197
SCCPDH	0.783	0.361	5.89216e-50	2.11081e-45	0.169114
LAMTOR1	0.925	0.698	9.02682e-23	3.23377e-18	0.168957
TNFRSF12A	0.599	0.206	5.71472e-68	2.04724e-63	0.168941
RPA3	0.92	0.657	4.50771e-27	1.61484e-22	0.168827
NEDD4	0.727	0.331	3.14322e-50	1.12603e-45	0.168765
STX3	0.823	0.479	7.42233e-35	2.65898e-30	0.168472
POLR3K	0.727	0.322	2.80927e-53	1.00639e-48	0.168384
RBFA	0.794	0.414	3.6239e-38	1.29823e-33	0.168121
RASSF3	0.812	0.459	5.10639e-33	1.82931e-28	0.167967
DNAJC9	0.771	0.369	2.24916e-47	8.05738e-43	0.167924
CDC20	0.573	0.209	1.99396e-58	7.14315e-54	0.167911
PLK1	0.523	0.189	1.28697e-54	4.61045e-50	0.16769
SH3GL2	0.433	0.067	6.01436e-114	2.15458e-109	0.167659
MECR	0.731	0.328	6.66017e-51	2.38594e-46	0.167564
ST13	0.991	0.92	7.53546e-21	2.6995e-16	0.167435
FKBP1A	0.895	0.608	3.39236e-24	1.21528e-19	0.167378
MAGOH	0.876	0.54	2.20881e-30	7.91285e-26	0.167283
LTV1	0.697	0.274	3.89954e-62	1.39697e-57	0.167273
DBI	0.999	0.982	1.6482e-15	5.90451e-11	0.167269
CNTNAP2	0.499	0.095	3.8492e-112	1.37894e-107	0.167264
UBAC1	0.835	0.495	1.9235e-31	6.89076e-27	0.167254
IMP3	0.874	0.564	9.30164e-28	3.33222e-23	0.166715
TCEAL4	0.851	0.508	1.37329e-31	4.91968e-27	0.166639
TAF9	0.883	0.588	3.47833e-29	1.24608e-24	0.166501
DNAJC21	0.942	0.715	1.47407e-24	5.28069e-20	0.166459
RFC1	0.931	0.701	2.35577e-23	8.43931e-19	0.16631
TECR	0.933	0.756	2.39678e-18	8.58622e-14	0.166271
MYCBP2	0.913	0.624	3.16246e-25	1.13292e-20	0.166249
CTDNEP1	0.888	0.619	4.44806e-26	1.59347e-21	0.166235
TBC1D1	0.788	0.431	1.26585e-35	4.53479e-31	0.166208
VWA8	0.924	0.673	8.92083e-19	3.1958e-14	0.165815
RBM28	0.781	0.391	2.17153e-45	7.77931e-41	0.165761
SSBP4	0.751	0.358	2.20787e-47	7.90948e-43	0.165752
GTSE1	0.527	0.173	6.50724e-63	2.33115e-58	0.165654
CCDC124	0.839	0.462	9.50906e-37	3.40652e-32	0.165615
CRTAP	0.837	0.476	8.61945e-34	3.08783e-29	0.165291
LAPTM4B	0.9	0.564	3.55748e-30	1.27443e-25	0.165214
IFT57	0.76	0.376	4.74308e-44	1.69916e-39	0.165109
GIPC2	0.847	0.501	1.92582e-33	6.89906e-29	0.165108
NUTF2	0.852	0.514	4.88241e-32	1.74907e-27	0.165011
THOP1	0.696	0.27	4.75018e-64	1.7017e-59	0.164981
RPL18A	1	1	1.6598e-28	5.94606e-24	0.164918
APPL1	0.91	0.681	6.64451e-23	2.38033e-18	0.164911
DNASE2	0.819	0.453	2.38512e-36	8.54446e-32	0.164728
MALSU1	0.81	0.441	7.01782e-37	2.51406e-32	0.164701
STAG1	0.957	0.79	1.81632e-18	6.5068e-14	0.16469
RPL26	1	0.999	9.68789e-24	3.47059e-19	0.164631
SNRPA1	0.931	0.673	1.68505e-22	6.03653e-18	0.164499
STIP1	0.867	0.549	9.51187e-28	3.40753e-23	0.164418
NELFE	0.837	0.497	4.42443e-33	1.58501e-28	0.164246
SGO2	0.661	0.256	2.33432e-62	8.36246e-58	0.16409
RGS3	0.733	0.334	3.7129e-49	1.33011e-44	0.164074
PPP1R2	0.887	0.576	6.75054e-27	2.41831e-22	0.163937
PM20D2	0.731	0.313	1.44418e-55	5.17361e-51	0.163722
GSTCD	0.776	0.385	1.97906e-44	7.08977e-40	0.163364
ALG3	0.789	0.395	2.58405e-45	9.25709e-41	0.163344
ZNRD2	0.768	0.373	1.9739e-44	7.07129e-40	0.163268
AARS1	0.881	0.62	3.00703e-21	1.07724e-16	0.162955
SLC43A1	0.69	0.251	7.26073e-69	2.60109e-64	0.162931
XRCC5	0.992	0.94	2.11481e-17	7.57611e-13	0.162827
PSMD7	0.96	0.792	2.89089e-20	1.03563e-15	0.162765
NAA50	0.933	0.713	8.62826e-22	3.09099e-17	0.162731
FASN	0.877	0.534	2.5732e-33	9.21824e-29	0.162694
GPX2	0.996	0.983	2.79024e-20	9.99574e-16	0.162645
GAS5	0.991	0.944	2.17145e-18	7.779e-14	0.162287
RNPS1	0.899	0.627	4.97571e-25	1.7825e-20	0.162211
COQ4	0.879	0.535	1.56934e-32	5.62199e-28	0.162158
ITPA	0.863	0.538	1.19212e-30	4.27067e-26	0.162084
PSMD1	0.946	0.778	6.28507e-20	2.25156e-15	0.162037
ATF7IP2	0.812	0.505	1.56615e-24	5.61059e-20	0.161847
LURAP1L	0.647	0.221	7.71385e-72	2.76341e-67	0.161764
NDC1	0.821	0.436	6.1159e-40	2.19096e-35	0.161691
MTCH2	0.957	0.759	2.59865e-21	9.30941e-17	0.161651
MOB3B	0.834	0.512	2.29777e-28	8.23153e-24	0.161456
RIF1	0.912	0.646	5.26348e-24	1.88559e-19	0.161437
RPLP0	1	0.998	2.02806e-30	7.26533e-26	0.161376
EIF3E	0.987	0.962	9.39895e-21	3.36708e-16	0.161158
CIAO1	0.874	0.552	3.54799e-29	1.27103e-24	0.16113
PPP4C	0.899	0.594	1.43955e-21	5.15704e-17	0.16076
TCF7	0.644	0.242	5.84057e-63	2.09233e-58	0.160671
NOL8	0.787	0.383	6.09115e-45	2.18209e-40	0.160573
TFAM	0.928	0.666	2.53669e-26	9.08743e-22	0.160554
HDHD5	0.794	0.43	1.21764e-36	4.36208e-32	0.160411
PSMA4	0.982	0.841	2.461e-19	8.81627e-15	0.160381
MRPL22	0.922	0.687	8.34012e-21	2.98777e-16	0.160361
CALB2	0.391	0.037	7.83515e-134	2.80686e-129	0.160135
PSMC3	0.901	0.598	6.78353e-28	2.43013e-23	0.160128
COA6	0.891	0.591	7.69517e-24	2.75672e-19	0.159958
REV3L	0.949	0.732	6.23502e-21	2.23363e-16	0.159907
AURKB	0.539	0.18	6.2325e-64	2.23273e-59	0.159831
ARPC5L	0.922	0.707	1.04873e-20	3.75696e-16	0.159829
EIF3G	0.975	0.849	1.50522e-21	5.3923e-17	0.159816
URI1	0.97	0.848	5.24602e-20	1.87933e-15	0.159725
CXCL3	0.414	0.099	1.71486e-75	6.14332e-71	0.159693
KIF2C	0.536	0.172	6.89836e-65	2.47127e-60	0.159657
MTCH1	0.928	0.709	1.79185e-22	6.41914e-18	0.159643
PPIG	0.971	0.825	4.86701e-20	1.74356e-15	0.159584
PGD	0.877	0.559	2.84761e-31	1.02013e-26	0.159497
PPP1CC	0.966	0.827	5.15982e-21	1.84845e-16	0.159474
NCAPG	0.621	0.215	1.17856e-66	4.22206e-62	0.159447
POLE	0.642	0.23	7.98526e-67	2.86064e-62	0.15928
XYLB	0.827	0.446	1.51429e-38	5.42479e-34	0.159198
RAB5C	0.896	0.635	3.00868e-22	1.07783e-17	0.159138
RACGAP1	0.663	0.257	3.58031e-61	1.28261e-56	0.159046
SNRNP200	0.928	0.688	4.83881e-20	1.73345e-15	0.15903
UTP20	0.69	0.276	7.9334e-59	2.84206e-54	0.158947
EIF2S2	0.993	0.964	3.75662e-20	1.34577e-15	0.158678
PTPN11	0.937	0.741	7.22599e-20	2.58864e-15	0.158665
HOOK1	0.921	0.62	1.32121e-23	4.73309e-19	0.158617
TSR3	0.817	0.463	1.95516e-34	7.00415e-30	0.158515
NTMT1	0.843	0.465	7.30235e-35	2.616e-30	0.158442
ABHD11	0.858	0.529	7.95923e-29	2.85131e-24	0.158208
SEPTIN9	0.938	0.756	3.16767e-20	1.13479e-15	0.158163
ATR	0.868	0.53	1.48082e-32	5.30489e-28	0.158009
USP7	0.96	0.797	1.59996e-17	5.73169e-13	0.157871
OXLD1	0.825	0.448	2.14118e-37	7.67057e-33	0.15786
PRKCE	0.783	0.418	9.62334e-35	3.44747e-30	0.157852
ATP5F1A	0.999	0.96	1.16279e-16	4.16558e-12	0.157751
SMAGP	0.943	0.745	6.61941e-20	2.37134e-15	0.157711
FGFR4	0.667	0.262	2.11159e-60	7.56457e-56	0.157621
NDUFB6	0.937	0.704	1.73149e-21	6.20289e-17	0.157461
YWHAH	0.937	0.711	2.7076e-22	9.69971e-18	0.157349
IDH3B	0.883	0.56	1.4318e-28	5.12929e-24	0.157275
CCNB1IP1	0.872	0.587	3.84184e-26	1.3763e-21	0.157196
MGMT	0.954	0.749	2.76732e-23	9.91366e-19	0.157137
PRTFDC1	0.758	0.366	6.82522e-46	2.44507e-41	0.157068
PFKL	0.95	0.78	5.93688e-21	2.12683e-16	0.157033
CLDN10	0.556	0.188	2.9457e-65	1.05527e-60	0.157
CDH3	0.714	0.325	1.49169e-47	5.34381e-43	0.156958
HAUS1	0.775	0.384	1.59533e-41	5.71511e-37	0.156778
BEX3	0.889	0.586	1.86883e-26	6.6949e-22	0.156732
MDH1	0.933	0.704	8.27982e-16	2.96616e-11	0.156526
NUP205	0.797	0.407	2.118e-40	7.58752e-36	0.156478
NIT2	0.81	0.445	1.67204e-35	5.98991e-31	0.156348
PELP1	0.776	0.38	5.26648e-44	1.88666e-39	0.156197
RFWD3	0.685	0.285	4.27831e-54	1.53266e-49	0.15614
GPRC5A	0.698	0.275	2.36707e-65	8.47981e-61	0.156091
PAFAH1B3	0.928	0.686	1.71642e-20	6.14891e-16	0.15607
RASGEF1B	0.661	0.3	1.93485e-44	6.9314e-40	0.156043
BCLAF1	0.966	0.81	1.49931e-18	5.37113e-14	0.155993
SNHG30	0.71	0.297	2.98785e-56	1.07037e-51	0.155908
RWDD4	0.793	0.443	4.03279e-34	1.44471e-29	0.155881
VPS35	0.958	0.786	1.12597e-18	4.03369e-14	0.155827
NARS1	0.982	0.893	8.57903e-17	3.07335e-12	0.155807
ANAPC11	0.972	0.837	1.04618e-17	3.74782e-13	0.155762
COPS3	0.843	0.523	2.89577e-28	1.03738e-23	0.155554
PTPMT1	0.794	0.419	2.34526e-38	8.40167e-34	0.155541
ACYP1	0.717	0.326	3.50626e-48	1.25608e-43	0.155458
PPP1CA	0.942	0.797	5.5727e-19	1.99636e-14	0.15535
HES4	0.625	0.24	6.19062e-60	2.21773e-55	0.155321
ARID1A	0.92	0.714	1.57498e-17	5.64221e-13	0.15514
DSN1	0.63	0.205	1.58123e-74	5.66459e-70	0.155116
EMC6	0.928	0.678	3.62255e-23	1.29774e-18	0.155106
LPGAT1	0.825	0.485	1.18461e-29	4.24374e-25	0.155083
MRPS18C	0.906	0.607	1.55073e-22	5.55534e-18	0.154943
YY1	0.959	0.838	2.25439e-19	8.07613e-15	0.154877
PRMT3	0.813	0.424	5.31078e-40	1.90253e-35	0.154757
UCHL5	0.913	0.584	9.24e-27	3.31014e-22	0.154692
MTHFD2L	0.736	0.351	5.28414e-45	1.89299e-40	0.1546
NDUFV1	0.953	0.851	5.67883e-18	2.03439e-13	0.154369
TBCD	0.812	0.45	2.02109e-37	7.24036e-33	0.15436
SUGP2	0.845	0.531	4.70902e-27	1.68696e-22	0.154245
LCLAT1	0.804	0.434	6.79984e-37	2.43598e-32	0.154228
PPIA	1	0.995	5.33907e-17	1.91267e-12	0.154061
MRPL45	0.835	0.474	1.97753e-31	7.08432e-27	0.154046
KIF18B	0.494	0.147	1.51584e-67	5.43034e-63	0.153985
COASY	0.825	0.459	8.71585e-35	3.12237e-30	0.153968
SLIRP	0.979	0.897	1.16654e-18	4.17903e-14	0.153866
FAM174C	0.903	0.651	2.38353e-22	8.53876e-18	0.153685
MCM10	0.48	0.101	1.10379e-96	3.95423e-92	0.15367
EMG1	0.747	0.338	5.07355e-48	1.81755e-43	0.153614
SMARCD2	0.876	0.59	6.23845e-26	2.23486e-21	0.153533
SH3D19	0.989	0.953	6.9974e-16	2.50675e-11	0.153435
C21orf58	0.673	0.269	8.9712e-60	3.21384e-55	0.153411
NEDD8	0.971	0.851	9.11457e-17	3.2652e-12	0.153353
DBF4	0.819	0.464	1.24974e-33	4.47706e-29	0.15335
AK2	0.918	0.67	1.37857e-23	4.93858e-19	0.153332
SNHG1	0.688	0.297	4.77021e-51	1.70888e-46	0.152961
SYNCRIP	0.866	0.548	8.91187e-28	3.19259e-23	0.152918
ACBD6	0.949	0.74	1.07397e-20	3.84738e-16	0.152877
BCCIP	0.847	0.505	2.03502e-30	7.29027e-26	0.152854
PABPC4	0.87	0.533	5.15573e-29	1.84699e-24	0.152852
HMGN1	0.993	0.973	5.58885e-20	2.00215e-15	0.15284
PTP4A2	0.967	0.869	1.47129e-19	5.27075e-15	0.152709
SEPHS2	0.835	0.508	7.68101e-28	2.75165e-23	0.152576
SASS6	0.655	0.248	2.74377e-62	9.82929e-58	0.152488
ARHGDIA	0.87	0.587	2.44618e-23	8.76321e-19	0.152487
KIF4A	0.643	0.237	1.86539e-61	6.68258e-57	0.152471
U2SURP	0.962	0.762	3.63048e-19	1.30058e-14	0.152467
ANAPC1	0.806	0.442	4.33476e-34	1.55288e-29	0.152451
VPS29	0.968	0.805	3.04249e-18	1.08994e-13	0.152388
CTPS1	0.66	0.25	3.38723e-61	1.21344e-56	0.152384
GTPBP4	0.872	0.552	1.53732e-27	5.50731e-23	0.152303
CMTM7	0.717	0.328	8.78076e-44	3.14562e-39	0.152258
PRPS2	0.784	0.385	4.74316e-43	1.69919e-38	0.152012
DNAAF5	0.81	0.449	3.33878e-35	1.19608e-30	0.151984
JDP2	0.706	0.308	3.55285e-51	1.27277e-46	0.151962
TIMM8B	0.953	0.753	1.37302e-21	4.9187e-17	0.15196
FTH1	1	1	2.01239e-34	7.20918e-30	0.151916
VDR	0.746	0.368	5.53023e-42	1.98115e-37	0.151894
SURF6	0.825	0.488	6.59116e-30	2.36122e-25	0.151848
CKAP2	0.735	0.361	1.16633e-41	4.17825e-37	0.15184
ATP11A	0.76	0.39	2.02155e-38	7.24201e-34	0.151822
HNRNPA0	0.928	0.715	8.60374e-19	3.0822e-14	0.151565
CDK5RAP2	0.841	0.483	6.44991e-34	2.31061e-29	0.151541
G3BP1	0.964	0.785	1.16031e-19	4.15669e-15	0.1515
TTC27	0.672	0.278	1.79436e-54	6.4281e-50	0.151417
MRPL9	0.827	0.494	3.915e-31	1.40251e-26	0.151358
ABCF1	0.922	0.663	6.6561e-20	2.38448e-15	0.151292
NOPCHAP1	0.793	0.41	3.29495e-38	1.18038e-33	0.151259
SELENBP1	0.881	0.605	5.65008e-22	2.02409e-17	0.151101
SESN2	0.702	0.319	2.8266e-48	1.0126e-43	0.151012
NXT1	0.644	0.244	4.82587e-60	1.72882e-55	0.150871
IAH1	0.818	0.451	5.44831e-35	1.9518e-30	0.150798
EEF1E1	0.831	0.488	2.84791e-29	1.02024e-24	0.150585
WWC1	0.901	0.624	1.59764e-21	5.72338e-17	0.150498
PSMC5	0.926	0.707	4.20134e-20	1.50509e-15	0.150272
RPS13	1	0.998	1.88988e-24	6.77032e-20	0.150251
NDUFAF6	0.771	0.399	2.30342e-40	8.25177e-36	0.150234
HEBP1	0.784	0.371	2.38827e-46	8.55576e-42	0.149762
GLRX3	0.922	0.687	7.32808e-20	2.62521e-15	0.149622
SURF2	0.626	0.222	2.44876e-67	8.77244e-63	0.149605
ADSS2	0.897	0.606	1.08649e-20	3.89224e-16	0.149578
MRPL43	0.901	0.609	1.37385e-25	4.92169e-21	0.149525
HUNK	0.408	0.052	9.44241e-121	3.38265e-116	0.14942
MPHOSPH9	0.755	0.366	1.92493e-42	6.89586e-38	0.149384
CALCOCO2	0.926	0.696	5.28741e-21	1.89416e-16	0.149383
PPP1R35	0.838	0.475	1.0372e-32	3.71565e-28	0.149272
THG1L	0.781	0.394	5.06453e-39	1.81432e-34	0.149248
ENDOG	0.834	0.488	5.92088e-30	2.1211e-25	0.149237
MAP4	0.983	0.898	4.13965e-18	1.48299e-13	0.149134
RTRAF	0.982	0.891	3.2165e-16	1.15228e-11	0.149095
PIN1	0.863	0.576	3.17699e-21	1.13812e-16	0.149056
KIF23	0.506	0.163	4.76664e-62	1.7076e-57	0.149052
EIF5	0.967	0.826	5.04815e-20	1.80845e-15	0.148772
GSPT1	0.978	0.91	3.65298e-16	1.30865e-11	0.148696
COA1	0.929	0.687	7.54857e-19	2.7042e-14	0.148535
UCHL3	0.866	0.527	1.63146e-26	5.84452e-22	0.148524
METTL8	0.775	0.376	5.81387e-42	2.08276e-37	0.148211
RPL41	1	1	2.19199e-21	7.85257e-17	0.148202
TIMELESS	0.548	0.146	1.00954e-84	3.61658e-80	0.148182
IQCK	0.681	0.277	1.40443e-55	5.03125e-51	0.148148
HMGN3	0.924	0.693	1.97556e-21	7.07723e-17	0.148117
DLEU2	0.909	0.642	8.39605e-22	3.0078e-17	0.148025
EIF2AK2	0.889	0.603	5.75217e-24	2.06066e-19	0.147988
EHBP1	0.903	0.669	5.11139e-20	1.8311e-15	0.147968
TPGS2	0.883	0.58	5.44258e-27	1.94975e-22	0.14793
QDPR	0.798	0.391	1.00226e-42	3.59051e-38	0.147754
POLE2	0.64	0.232	8.24801e-64	2.95477e-59	0.147699
MRPL40	0.893	0.577	2.41835e-24	8.6635e-20	0.147412
LSM6	0.816	0.471	8.17995e-33	2.93039e-28	0.147309
RRS1	0.652	0.227	3.78781e-68	1.35694e-63	0.147268
RPS17	0.991	0.936	5.21667e-13	1.86882e-08	0.147209
ZCRB1	0.928	0.705	1.17387e-21	4.20529e-17	0.147077
RPS18	1	1	2.95836e-26	1.0598e-21	0.146836
AOPEP	0.951	0.758	1.63024e-16	5.84017e-12	0.146775
RNF187	0.848	0.52	4.15539e-30	1.48863e-25	0.14675
MIPEP	0.797	0.419	2.81992e-35	1.01021e-30	0.146689
NCAPH	0.556	0.167	1.72422e-72	6.17684e-68	0.146288
MRPL54	0.931	0.708	1.67961e-18	6.01702e-14	0.146273
NSD2	0.963	0.831	3.23596e-17	1.15925e-12	0.146271
SMS	0.958	0.794	1.11909e-17	4.00901e-13	0.146123
CHCHD3	0.975	0.87	1.22103e-15	4.37423e-11	0.146117
NR5A2	0.581	0.194	6.34512e-68	2.27308e-63	0.146062
EMC9	0.794	0.429	5.00768e-35	1.79395e-30	0.14606
GRHPR	0.905	0.631	1.94856e-20	6.98053e-16	0.146059
KLHDC4	0.771	0.39	7.9079e-40	2.83293e-35	0.145899
TYW3	0.756	0.373	3.10512e-40	1.11238e-35	0.145817
CDCA5	0.498	0.14	5.08368e-73	1.82118e-68	0.14572
INTS13	0.74	0.345	6.67253e-44	2.39037e-39	0.145675
RANGAP1	0.704	0.321	4.04903e-46	1.45052e-41	0.145412
NAA25	0.847	0.504	3.76055e-29	1.34718e-24	0.145369
ALDH1B1	0.842	0.483	6.55241e-31	2.34734e-26	0.145347
UQCRC2	0.988	0.911	3.187e-13	1.14171e-08	0.145203
ENOPH1	0.792	0.432	1.05039e-33	3.76292e-29	0.145082
CENPS	0.588	0.177	5.0305e-78	1.80212e-73	0.145057
MT-ND2	1	0.994	3.90735e-13	1.39977e-08	0.145012
AUTS2	0.904	0.649	3.66672e-18	1.31357e-13	0.144936
IVD	0.871	0.517	4.60698e-32	1.6504e-27	0.144926
RBBP8	0.7	0.324	6.11935e-45	2.1922e-40	0.144924
AIG1	0.929	0.692	4.38324e-20	1.57025e-15	0.144821
UBE2N	0.913	0.639	3.43885e-20	1.23193e-15	0.144553
PTCD3	0.913	0.627	8.68111e-21	3.10992e-16	0.144489
NOL11	0.734	0.343	8.68785e-44	3.11234e-39	0.144469
GTF2F2	0.935	0.717	8.81964e-21	3.15955e-16	0.144453
TM4SF1	0.531	0.146	5.77369e-80	2.06837e-75	0.144434
RPUSD3	0.706	0.309	2.32474e-48	8.32817e-44	0.144361
NME3	0.896	0.617	4.62775e-21	1.65785e-16	0.144323
ATXN2	0.963	0.819	1.47202e-18	5.27336e-14	0.144177
KLK10	0.538	0.21	7.09367e-49	2.54124e-44	0.144149
LDLRAD3	0.498	0.144	3.44207e-71	1.23309e-66	0.143993
NAT10	0.743	0.388	2.4381e-35	8.73425e-31	0.143965
CES2	0.769	0.384	1.75363e-37	6.28221e-33	0.143963
ZNF736P9Y	0.582	0.189	2.48177e-71	8.89069e-67	0.143795
NAV2	0.742	0.339	1.2632e-45	4.52528e-41	0.143772
RTTN	0.665	0.273	1.36393e-53	4.88614e-49	0.143767
AGTRAP	0.711	0.341	1.21032e-41	4.33586e-37	0.143706
HSBP1L1	0.905	0.626	9.78475e-25	3.50529e-20	0.14355
MVB12A	0.855	0.541	3.71678e-25	1.3315e-20	0.14344
CS	0.859	0.542	4.17147e-25	1.49439e-20	0.143389
THOC7	0.954	0.801	3.71652e-18	1.33141e-13	0.143361
CNPY2	0.951	0.767	1.75561e-16	6.28928e-12	0.143333
CCNF	0.489	0.147	7.06846e-65	2.53221e-60	0.143311
PAK1IP1	0.664	0.295	1.4548e-44	5.21166e-40	0.143253
HSPA4	0.946	0.716	4.15453e-18	1.48832e-13	0.143208
RCN2	0.928	0.67	7.8e-21	2.79427e-16	0.143147
CTSB	0.867	0.538	1.20946e-27	4.33275e-23	0.143037
XPOT	0.876	0.563	1.21614e-25	4.35668e-21	0.142974
XRN2	0.954	0.743	2.95352e-18	1.05807e-13	0.142696
MRE11	0.767	0.386	9.86723e-38	3.53484e-33	0.14249
LAS1L	0.675	0.291	2.39483e-49	8.57923e-45	0.142463
NUDT8	0.773	0.425	4.10396e-34	1.4702e-29	0.142421
LAMTOR4	0.975	0.888	1.61072e-16	5.77023e-12	0.142393
YEATS4	0.768	0.403	2.24832e-35	8.0544e-31	0.14239
PSMA3	0.974	0.826	1.88188e-15	6.74163e-11	0.142303
H2AZ2	0.979	0.861	1.65222e-17	5.91893e-13	0.142038
ATP5PF	0.992	0.961	2.50519e-15	8.97458e-11	0.142005
HDAC2	0.955	0.748	1.86556e-20	6.68319e-16	0.141945
TRIP6	0.785	0.415	4.91723e-35	1.76155e-30	0.141782
GK5	0.925	0.713	7.42995e-19	2.66171e-14	0.141762
GCDH	0.659	0.265	7.25118e-53	2.59766e-48	0.141682
TEAD4	0.536	0.131	8.208e-94	2.94043e-89	0.141663
GAB2	0.821	0.411	1.21714e-50	4.3603e-46	0.141611
ORC3	0.736	0.35	8.45668e-43	3.02952e-38	0.141577
MCMBP	0.767	0.375	1.17807e-41	4.2203e-37	0.141455
SNF8	0.942	0.735	7.48318e-18	2.68077e-13	0.141418
NMT1	0.802	0.439	3.21598e-33	1.15209e-28	0.141328
NOL7	0.974	0.856	4.99704e-15	1.79014e-10	0.141162
NDUFA4	0.997	0.965	1.3518e-13	4.84267e-09	0.141162
FAU	0.997	0.995	3.84964e-23	1.37909e-18	0.141128
TRIM37	0.702	0.33	9.78123e-45	3.50403e-40	0.140872
ETFB	0.988	0.929	5.69131e-16	2.03885e-11	0.140865
NIFK	0.864	0.558	4.09217e-22	1.46598e-17	0.140638
PSPH	0.762	0.388	2.77521e-37	9.9419e-33	0.1405
EIF3F	0.979	0.877	3.56682e-15	1.27778e-10	0.140392
WDR77	0.676	0.274	3.26899e-55	1.17108e-50	0.140231
DNAJC15	0.954	0.771	7.78603e-17	2.78927e-12	0.140231
ATP5MC3	1	0.988	1.73269e-10	6.20721e-06	0.140084
CDC25C	0.507	0.148	5.6324e-71	2.01775e-66	0.140057
TEX264	0.819	0.477	2.39266e-28	8.57146e-24	0.139999
RPL35A	1	0.999	6.73695e-21	2.41344e-16	0.139982
PATL1	0.751	0.372	1.72722e-40	6.1876e-36	0.139964
ADRM1	0.867	0.578	9.26354e-24	3.31857e-19	0.139773
DDB2	0.738	0.355	4.98488e-42	1.78578e-37	0.139539
KIF2A	0.856	0.554	2.06552e-25	7.39952e-21	0.139526
TMA7	0.996	0.964	9.07305e-13	3.25033e-08	0.139517
PPARGC1B	0.818	0.485	1.24018e-27	4.44283e-23	0.139486
NUP50-DT	0.58	0.196	1.57122e-63	5.62874e-59	0.139381
SEPTIN10	0.841	0.495	3.38997e-32	1.21442e-27	0.139348
PUS1	0.642	0.237	2.01624e-61	7.22296e-57	0.139297
SNRPD2	0.986	0.922	5.72143e-15	2.04965e-10	0.139257
SYNPR	0.318	0.048	2.27394e-82	8.14615e-78	0.139159
NUDCD2	0.889	0.601	3.29113e-23	1.17902e-18	0.13912
INTS10	0.867	0.547	7.86745e-25	2.81844e-20	0.139038
WDR74	0.685	0.275	3.68852e-57	1.32138e-52	0.139003
NDUFB8	0.978	0.916	2.48413e-13	8.89915e-09	0.138964
TOPBP1	0.796	0.441	8.2258e-31	2.94681e-26	0.138921
NSA2	0.989	0.951	5.87305e-18	2.10396e-13	0.13892
ENSG00000227598	0.561	0.194	4.64261e-61	1.66317e-56	0.138869
TCEA1	0.98	0.884	1.15669e-18	4.14372e-14	0.138719
RAB11FIP3	0.656	0.276	5.95671e-49	2.13393e-44	0.138612
CNOT10	0.855	0.541	1.82931e-23	6.55331e-19	0.138609
MYO1B	0.914	0.623	9.27655e-24	3.32323e-19	0.138585
SF1	0.931	0.715	8.65666e-18	3.10116e-13	0.13857
NAA15	0.903	0.635	1.84503e-21	6.60962e-17	0.138508
ANKS6	0.781	0.4	1.70143e-37	6.09519e-33	0.138484
MRPL41	0.976	0.876	4.05634e-16	1.45314e-11	0.138175
CDK6	0.983	0.938	6.66928e-13	2.3892e-08	0.13799
TUBG1	0.706	0.303	6.85154e-50	2.4545e-45	0.137943
TOMM5	0.808	0.459	4.96774e-30	1.77964e-25	0.137899
AATF	0.858	0.558	6.60057e-22	2.36459e-17	0.137879
MRPL55	0.817	0.482	2.4955e-28	8.9399e-24	0.137824
TBRG4	0.798	0.442	1.35842e-29	4.86641e-25	0.137665
CEP152	0.673	0.294	1.36846e-46	4.90237e-42	0.137612
CCDC138	0.771	0.408	4.26609e-36	1.52829e-31	0.137546
ABHD12	0.845	0.52	1.71851e-23	6.15638e-19	0.137528
SMC6	0.881	0.558	3.40776e-25	1.2208e-20	0.137519
CMBL	0.939	0.695	4.19582e-18	1.50311e-13	0.137492
MRPL24	0.738	0.343	7.87113e-43	2.81975e-38	0.137326
PFN2	0.794	0.425	1.30851e-32	4.6876e-28	0.137187
POC1A	0.646	0.263	2.37771e-52	8.5179e-48	0.137164
RPS21	1	0.998	7.82051e-18	2.80162e-13	0.137116
HSPG2	0.686	0.315	1.26119e-42	4.51808e-38	0.137066
PDS5A	0.963	0.847	2.73861e-15	9.8108e-11	0.137064
SNRNP40	0.767	0.39	1.32419e-37	4.74378e-33	0.137048
RNASEH2C	0.829	0.461	2.87641e-32	1.03045e-27	0.137042
ADGRE5	0.91	0.664	8.25588e-20	2.95759e-15	0.136926
SSX2IP	0.636	0.252	4.81579e-53	1.72521e-48	0.136733
RAD51	0.535	0.16	6.85312e-72	2.45506e-67	0.136644
KNOP1	0.805	0.433	7.43032e-35	2.66184e-30	0.136628
MSRB2	0.942	0.756	5.69342e-16	2.03961e-11	0.136368
SAMM50	0.842	0.54	5.91516e-23	2.11905e-18	0.136364
CHID1	0.85	0.54	4.44699e-26	1.59309e-21	0.136342
POLR1F	0.715	0.321	3.31268e-44	1.18673e-39	0.136334
HMOX2	0.794	0.42	5.86335e-33	2.10049e-28	0.136308
MAZ	0.957	0.772	1.73555e-18	6.21745e-14	0.136285
FDXR	0.663	0.299	4.77033e-43	1.70892e-38	0.136252
MGST1	0.993	0.939	1.36098e-12	4.87556e-08	0.136096
MRPS21	0.962	0.82	8.99957e-16	3.22401e-11	0.136075
SPG21	0.875	0.539	9.93608e-26	3.5595e-21	0.136057
UTP18	0.822	0.462	5.63312e-29	2.01801e-24	0.136052
SCAPER	0.825	0.541	1.01731e-18	3.64442e-14	0.135974
POMP	0.987	0.924	8.97457e-14	3.21505e-09	0.135945
SEPHS1	0.789	0.437	1.42226e-32	5.0951e-28	0.135887
ATOX1	0.91	0.652	5.96451e-21	2.13673e-16	0.135829
KEAP1	0.706	0.324	9.56024e-44	3.42486e-39	0.135829
H2AC14	0.416	0.128	3.69894e-55	1.32511e-50	0.135814
GOT1	0.872	0.57	8.28882e-22	2.96939e-17	0.135724
MZT1	0.826	0.47	1.61416e-30	5.78258e-26	0.135539
EGFR	0.908	0.672	1.05695e-18	3.78643e-14	0.13553
CPNE1	0.871	0.61	4.21176e-20	1.50882e-15	0.135482
MRPL17	0.9	0.639	3.39603e-19	1.21659e-14	0.13546
MAK16	0.578	0.196	6.63882e-66	2.37829e-61	0.135356
CEP78	0.622	0.23	2.81696e-59	1.00915e-54	0.135347
TASOR2	0.848	0.529	1.0487e-24	3.75686e-20	0.135315
NPAS2	0.895	0.607	3.00775e-18	1.0775e-13	0.135294
TAF4B	0.61	0.206	5.92994e-68	2.12434e-63	0.13528
CAD	0.523	0.166	1.14417e-64	4.09887e-60	0.135273
HEATR1	0.756	0.37	9.56129e-40	3.42524e-35	0.135226
AIFM3	0.733	0.32	4.03909e-51	1.44696e-46	0.135122
STARD7	0.864	0.553	1.26699e-26	4.53886e-22	0.135065
MTLN	0.826	0.514	1.47506e-23	5.28426e-19	0.134968
CDC45	0.477	0.125	1.44497e-76	5.17645e-72	0.13496
PDAP1	0.974	0.885	1.10405e-17	3.95513e-13	0.134959
COX8A	0.997	0.973	6.28403e-10	2.25119e-05	0.134814
ZNF367	0.513	0.148	2.35589e-71	8.43974e-67	0.134685
AGO2	0.874	0.626	2.57107e-18	9.21061e-14	0.134591
PTBP3	0.984	0.934	3.99175e-14	1.43e-09	0.134477
ROR1	0.814	0.472	2.93802e-31	1.05252e-26	0.134463
KIAA1958	0.867	0.567	8.22825e-21	2.94769e-16	0.134454
SMARCC1	0.982	0.918	2.64853e-14	9.48811e-10	0.13434
PRIM1	0.59	0.187	6.94474e-70	2.48789e-65	0.134235
BRD4	0.929	0.742	3.07113e-16	1.1002e-11	0.134117
TRABD	0.829	0.469	8.76141e-31	3.13869e-26	0.134114
WDR5	0.643	0.252	5.73049e-55	2.05289e-50	0.134086
NUP54	0.866	0.543	3.50591e-23	1.25596e-18	0.13393
PACSIN3	0.407	0.063	1.40957e-104	5.04965e-100	0.133877
SLC25A10	0.726	0.353	9.06516e-40	3.2475e-35	0.133794
PRPF40A	0.97	0.891	2.86705e-14	1.02709e-09	0.133728
GPSM2	0.818	0.502	7.42162e-26	2.65872e-21	0.133564
GPS1	0.68	0.304	2.20228e-44	7.88946e-40	0.133491
RPLP1	1	1	2.49193e-24	8.92709e-20	0.133397
RFC5	0.597	0.2	1.71683e-67	6.15038e-63	0.133293
SSU72	0.95	0.781	2.32297e-16	8.32179e-12	0.133255
EIF3M	0.98	0.879	4.37669e-16	1.56791e-11	0.133136
POLR1A	0.721	0.347	3.42455e-41	1.22681e-36	0.133079
TOMM70	0.893	0.606	3.92907e-22	1.40755e-17	0.132877
NUP62	0.711	0.34	1.62883e-41	5.83511e-37	0.132869
PCNX2	0.738	0.348	4.32516e-42	1.54945e-37	0.132726
UQCRFS1	0.978	0.896	4.0386e-15	1.44679e-10	0.132568
CARM1	0.809	0.448	3.49165e-30	1.25085e-25	0.132566
RHPN2	0.86	0.574	1.3296e-20	4.76316e-16	0.132555
NDUFS5	1	0.978	1.1707e-14	4.1939e-10	0.132519
FOSL1	0.501	0.162	5.47692e-62	1.96205e-57	0.132297
CARS2	0.889	0.558	8.38905e-25	3.00529e-20	0.132178
COMMD4	0.833	0.465	1.17462e-31	4.20796e-27	0.132133
EIF5B	0.98	0.913	1.19318e-15	4.27446e-11	0.132119
FKBP3	0.931	0.695	8.76548e-19	3.14014e-14	0.132092
PDXK	0.978	0.845	2.50929e-16	8.98927e-12	0.132064
TMEM14C	0.941	0.715	1.2819e-16	4.59227e-12	0.132058
RPL36A	0.989	0.941	1.5333e-11	5.49289e-07	0.132053
SLC27A5	0.669	0.294	4.48572e-47	1.60696e-42	0.131878
PACS1	0.552	0.183	2.77161e-64	9.92903e-60	0.131814
LRIG3	0.58	0.202	6.01913e-60	2.15629e-55	0.131744
TXLNG	0.754	0.343	2.52018e-44	9.02831e-40	0.131699
SLC5A1	0.415	0.083	3.27053e-88	1.17164e-83	0.131684
SEC11A	0.987	0.903	4.80647e-17	1.72187e-12	0.131679
DENR	0.949	0.738	6.35206e-17	2.27556e-12	0.131572
TMC5	0.802	0.444	2.99015e-30	1.07119e-25	0.131363
RPS4X	1	0.998	7.88872e-18	2.82606e-13	0.131108
ANAPC5	0.933	0.74	6.35912e-16	2.27809e-11	0.130705
TOX2	0.402	0.074	1.44988e-90	5.19406e-86	0.130699
DCPS	0.8	0.459	5.09573e-28	1.82549e-23	0.130638
RPAIN	0.892	0.583	7.13797e-22	2.55711e-17	0.13063
NOP16	0.7	0.302	5.41967e-49	1.94154e-44	0.130607
ECI1	0.946	0.777	3.64489e-17	1.30574e-12	0.13054
NETO2	0.763	0.37	2.66257e-44	9.5384e-40	0.130461
PMS1	0.755	0.364	3.62522e-42	1.2987e-37	0.130426
ENAH	0.917	0.66	1.26992e-19	4.54937e-15	0.130397
SLC16A10	0.655	0.247	1.05603e-58	3.78311e-54	0.13028
MTG2	0.725	0.356	2.03707e-35	7.29761e-31	0.130267
ZFR	0.942	0.76	3.34074e-16	1.19679e-11	0.130211
TPRKB	0.843	0.457	1.80182e-32	6.45485e-28	0.129999
NR2C2AP	0.522	0.157	3.93611e-69	1.41007e-64	0.129852
BRK1	0.954	0.847	3.11153e-16	1.11468e-11	0.129814
WEE1	0.721	0.337	8.75567e-43	3.13663e-38	0.129782
SPIDR	0.978	0.857	3.35413e-11	1.20158e-06	0.129776
TATDN1	0.9	0.587	7.5806e-22	2.71568e-17	0.129709
KRR1	0.854	0.55	1.23628e-23	4.42887e-19	0.129594
PNKP	0.784	0.432	2.47336e-31	8.86055e-27	0.129557
NBEAL2	0.636	0.257	2.00372e-50	7.17812e-46	0.129506
EXOSC2	0.656	0.255	3.2694e-56	1.17123e-51	0.129506
ARMC1	0.721	0.369	2.19035e-35	7.8467e-31	0.129491
TMEM63A	0.875	0.608	5.53989e-19	1.98461e-14	0.12949
DNAJA3	0.814	0.458	1.26834e-31	4.54371e-27	0.129486
PPIF	0.812	0.475	2.29849e-27	8.23411e-23	0.129445
DDX27	0.88	0.56	1.32807e-24	4.75766e-20	0.129404
ENSG00000231252	0.424	0.133	1.96751e-53	7.04839e-49	0.129387
RAC1	0.991	0.977	1.19774e-17	4.29078e-13	0.129229
ATP5PB	0.982	0.921	1.0036e-13	3.5953e-09	0.12915
HNRNPK	0.996	0.951	2.27361e-12	8.14496e-08	0.129043
RNH1	0.916	0.656	8.59334e-21	3.07848e-16	0.12894
MARS1	0.872	0.579	1.32296e-20	4.73936e-16	0.128926
DIAPH1	0.935	0.702	1.21929e-17	4.368e-13	0.128835
INTS1	0.789	0.438	3.30039e-31	1.18233e-26	0.128756
FAM171A1	0.92	0.701	2.39357e-16	8.57471e-12	0.128721
VRK2	0.86	0.535	2.59821e-26	9.30781e-22	0.128694
SPCS1	0.983	0.91	4.77837e-14	1.7118e-09	0.128653
GRK6	0.66	0.291	3.67274e-44	1.31572e-39	0.128614
SOD2	0.938	0.725	2.85918e-16	1.02427e-11	0.128556
MPRIP	0.875	0.598	1.53325e-19	5.49272e-15	0.12847
PPP2R5E	0.953	0.816	2.69619e-12	9.65884e-08	0.12842
MRPS33	0.951	0.728	6.80965e-16	2.43949e-11	0.128341
NIP7	0.663	0.274	6.37246e-50	2.28287e-45	0.128311
ATXN2L	0.773	0.405	7.55689e-34	2.70718e-29	0.12826
PITHD1	0.773	0.397	5.87036e-34	2.103e-29	0.128192
TINAG	0.458	0.124	2.111e-70	7.56244e-66	0.128137
RER1	0.958	0.78	4.6133e-17	1.65267e-12	0.128113
HPF1	0.685	0.269	4.64701e-56	1.66475e-51	0.127911
CDC6	0.518	0.158	6.87559e-66	2.46311e-61	0.127895
HSPBP1	0.639	0.255	6.49622e-53	2.3272e-48	0.127889
UHRF1	0.473	0.109	4.01877e-87	1.43968e-82	0.127881
UTP14A	0.668	0.298	2.29038e-44	8.20504e-40	0.127751
EHMT2	0.721	0.341	6.95688e-41	2.49223e-36	0.127709
ERP29	0.987	0.949	1.78056e-13	6.37867e-09	0.127709
MTAP	0.713	0.352	1.13262e-34	4.05748e-30	0.127672
PKMYT1	0.472	0.122	8.83469e-76	3.16494e-71	0.127616
YWHAQ	0.972	0.847	3.63307e-16	1.30151e-11	0.127608
PSMD13	0.904	0.633	1.95211e-17	6.99323e-13	0.127346
SOD3	0.73	0.352	1.75357e-38	6.28199e-34	0.127215
MET	0.939	0.722	2.56271e-16	9.18065e-12	0.127127
VDAC3	0.945	0.735	1.51881e-15	5.44098e-11	0.127122
PPCDC	0.717	0.369	6.34431e-35	2.27279e-30	0.127101
L2HGDH	0.736	0.387	5.12549e-32	1.83616e-27	0.127026
KLHL8	0.755	0.389	2.93966e-34	1.0531e-29	0.126957
IRF8	0.643	0.297	3.40729e-39	1.22063e-34	0.126934
INTS11	0.775	0.408	1.58497e-32	5.678e-28	0.126828
MRPL52	0.96	0.833	2.92017e-14	1.04612e-09	0.126775
AHCYL1	0.968	0.855	9.28999e-14	3.32805e-09	0.12656
STIL	0.751	0.384	1.05313e-35	3.77274e-31	0.126467
ELAVL1	0.877	0.57	1.54259e-22	5.52619e-18	0.126376
DDIT4	0.966	0.842	1.54277e-14	5.52681e-10	0.126317
KIF15	0.598	0.224	3.1133e-54	1.11531e-49	0.126283
THAP11	0.589	0.231	1.35607e-50	4.85799e-46	0.126246
ENO1	0.999	0.989	3.72592e-13	1.33477e-08	0.125973
HAGHL	0.515	0.16	5.63067e-66	2.01713e-61	0.125957
NTAN1	0.7	0.337	6.65313e-37	2.38342e-32	0.125942
DNM1L	0.858	0.529	4.67321e-25	1.67413e-20	0.125801
RPA2	0.651	0.249	2.04177e-57	7.31445e-53	0.125756
ZDHHC12	0.854	0.563	6.25987e-21	2.24254e-16	0.125719
ACAD9	0.765	0.407	1.45198e-29	5.20156e-25	0.125673
C1orf35	0.726	0.351	1.46689e-38	5.25498e-34	0.125636
TRABD2A	0.964	0.802	2.09645e-15	7.51031e-11	0.125512
TMEM126B	0.785	0.456	1.96332e-25	7.03341e-21	0.125379
AQP5-AS1	0.361	0.072	2.86807e-76	1.02746e-71	0.125269
HAUS8	0.547	0.174	3.10203e-66	1.11127e-61	0.125253
AFG3L2	0.937	0.741	7.07213e-15	2.53352e-10	0.125205
H2AJ	0.992	0.941	9.76408e-15	3.49788e-10	0.125183
LGR4	0.935	0.703	3.31434e-19	1.18733e-14	0.125177
NAMPT	0.808	0.451	1.25129e-25	4.48263e-21	0.125098
SLC37A4	0.661	0.301	1.11751e-40	4.00335e-36	0.125064
TRUB2	0.754	0.37	3.89526e-39	1.39544e-34	0.124849
CHD4	0.899	0.605	4.28005e-21	1.53328e-16	0.124802
PSMG4	0.86	0.556	2.83592e-22	1.01594e-17	0.124783
LINC01811	0.651	0.25	1.10907e-62	3.97312e-58	0.124684
TMUB1	0.796	0.465	1.12819e-25	4.04164e-21	0.124679
THOC6	0.638	0.242	1.35415e-55	4.85111e-51	0.124638
COA4	0.949	0.758	4.66928e-18	1.67272e-13	0.124415
RHBDL1	0.631	0.265	5.79653e-49	2.07655e-44	0.124354
PSMD8	0.979	0.891	1.58881e-12	5.69175e-08	0.124328
KIFC1	0.53	0.178	3.02523e-58	1.08376e-53	0.124302
IPO4	0.542	0.188	1.01061e-58	3.62039e-54	0.124263
CCDC137	0.735	0.345	1.3587e-40	4.8674e-36	0.124063
AURKA	0.681	0.315	5.82246e-44	2.08584e-39	0.123966
UTP4	0.651	0.255	7.97144e-53	2.85569e-48	0.123843
ZNF704	0.833	0.523	4.41138e-22	1.58033e-17	0.123838
PSMD3	0.884	0.595	7.25312e-21	2.59836e-16	0.123806
RIOK1	0.675	0.32	1.03065e-37	3.6922e-33	0.123754
EMSLR	0.502	0.121	4.53393e-87	1.62424e-82	0.123731
NDUFA12	0.975	0.849	1.63036e-12	5.84062e-08	0.123593
EIF4H	0.963	0.813	1.59393e-13	5.71008e-09	0.12351
NUDT3	0.694	0.331	1.29381e-39	4.63494e-35	0.123484
URB1	0.679	0.286	4.39683e-49	1.57512e-44	0.123469
RPL21	1	0.998	8.88326e-17	3.18234e-12	0.123464
CISD1	0.874	0.606	5.38589e-19	1.92944e-14	0.123366
CSNK2A2	0.845	0.543	7.34612e-20	2.63167e-15	0.123284
NUP153	0.846	0.532	1.43991e-22	5.15835e-18	0.123234
EIF4E	0.904	0.631	1.04047e-17	3.72736e-13	0.123182
PKP3	0.885	0.592	8.72245e-22	3.12473e-17	0.123144
RPL32	1	0.999	2.53046e-14	9.06513e-10	0.123061
THOC1	0.802	0.43	1.00739e-29	3.60888e-25	0.12305
SF3B6	0.975	0.869	1.93805e-09	6.94288e-05	0.123022
BLOC1S1	0.966	0.826	5.84007e-13	2.09215e-08	0.122931
GCHFR	0.838	0.553	7.32998e-18	2.62589e-13	0.122873
CHCHD6	0.81	0.468	3.77295e-27	1.35162e-22	0.122865
MPST	0.96	0.871	2.42754e-12	8.6964e-08	0.122846
BCL7A	0.679	0.312	2.91837e-40	1.04548e-35	0.122815
PTK7	0.538	0.174	1.70487e-64	6.10753e-60	0.122795
GYG2P1	0.867	0.587	1.17491e-18	4.209e-14	0.122601
NEK2	0.523	0.171	9.07395e-60	3.25065e-55	0.122582
PUF60	0.859	0.541	1.48129e-20	5.30658e-16	0.122554
COPS6	0.874	0.605	6.89351e-18	2.46953e-13	0.122422
TMA16	0.863	0.523	1.90228e-26	6.81473e-22	0.122422
RPTOR	0.88	0.604	2.08719e-17	7.47715e-13	0.122374
UNC93A	0.481	0.108	4.51094e-89	1.616e-84	0.122358
ECHS1	0.98	0.91	2.44862e-11	8.77192e-07	0.122327
CLYBL	0.817	0.467	2.71296e-28	9.71891e-24	0.122322
RALY	0.941	0.779	7.98829e-15	2.86173e-10	0.122289
MRPS9	0.897	0.612	5.91538e-19	2.11913e-14	0.122248
MVB12B	0.698	0.326	6.96557e-38	2.49534e-33	0.122047
TRAPPC2L	0.917	0.68	1.12106e-15	4.01609e-11	0.122027
NUP93	0.704	0.335	8.72775e-40	3.12663e-35	0.121919
CEP55	0.639	0.25	5.39417e-53	1.93241e-48	0.12176
TMX2	0.801	0.462	2.67054e-25	9.56693e-21	0.121728
BUB1	0.509	0.185	1.85517e-49	6.64595e-45	0.121677
DDX42	0.912	0.659	2.44956e-16	8.77532e-12	0.12159
SLC7A1	0.874	0.593	5.48383e-20	1.96453e-15	0.121424
FH	0.86	0.543	1.68629e-22	6.04095e-18	0.121373
PRPF4	0.675	0.311	3.67322e-38	1.31589e-33	0.121343
GARNL3	0.501	0.134	1.61896e-75	5.79976e-71	0.121325
MTA1	0.638	0.281	2.48225e-42	8.8924e-38	0.121145
CFAP298	0.775	0.415	1.63152e-29	5.84477e-25	0.121141
SGO1	0.531	0.165	3.56714e-65	1.27789e-60	0.121097
NUF2	0.543	0.203	7.8829e-51	2.82397e-46	0.121081
HNRNPL	0.864	0.567	3.02805e-18	1.08477e-13	0.121003
SKA3	0.487	0.14	6.91039e-67	2.47558e-62	0.120867
NUP188	0.619	0.241	2.4016e-52	8.60348e-48	0.120796
GEMIN5	0.577	0.208	1.49947e-56	5.37168e-52	0.120697
EWSR1	0.917	0.702	7.29457e-14	2.61321e-09	0.12069
RPS6KA5	0.692	0.322	1.77404e-40	6.35532e-36	0.12057
DNA2	0.531	0.169	1.43919e-63	5.15575e-59	0.120542
TALDO1	0.987	0.934	1.08598e-11	3.89042e-07	0.120524
UBE3C	0.947	0.781	5.06505e-13	1.8145e-08	0.120458
EIF4A3	0.889	0.588	6.19679e-20	2.21994e-15	0.120388
SLC25A13	0.922	0.713	3.67592e-15	1.31686e-10	0.120179
DCUN1D5	0.895	0.579	1.62253e-23	5.81256e-19	0.120166
NUP98	0.859	0.566	6.28708e-18	2.25228e-13	0.120051
RMDN3	0.698	0.309	4.11902e-42	1.4756e-37	0.120044
POLR1E	0.602	0.216	1.35977e-59	4.87123e-55	0.11992
XPO5	0.69	0.361	3.27903e-30	1.17468e-25	0.119882
ABI2	0.69	0.32	6.22291e-40	2.22929e-35	0.119833
DEPDC1	0.52	0.17	4.32074e-60	1.54786e-55	0.119617
UBE2G2	0.866	0.587	2.77069e-19	9.92571e-15	0.119451
DYNLT2B	0.552	0.203	2.72185e-51	9.75074e-47	0.119443
INO80	0.855	0.576	2.13356e-20	7.64326e-16	0.119412
LARS1	0.971	0.845	3.79769e-15	1.36049e-10	0.119391
NDUFS3	0.935	0.71	7.72406e-16	2.76707e-11	0.119335
VAV2	0.644	0.264	4.68551e-50	1.67854e-45	0.119322
ITGB1BP1	0.798	0.465	3.61581e-24	1.29533e-19	0.11905
UPF3A	0.905	0.64	7.34534e-19	2.63139e-14	0.118872
PRKAR1B	0.733	0.378	1.28059e-32	4.5876e-28	0.118858
ARMC10	0.895	0.6	1.30718e-18	4.68285e-14	0.118836
UPF3B	0.776	0.462	7.81439e-22	2.79943e-17	0.118836
C8orf33	0.81	0.46	6.49264e-29	2.32592e-24	0.118819
BBLN	0.913	0.71	1.4807e-14	5.30447e-10	0.118811
CAMKMT	0.953	0.819	1.21472e-10	4.3516e-06	0.118778
ZNF787	0.819	0.485	1.44676e-23	5.18287e-19	0.118776
FANCB	0.478	0.12	3.86834e-78	1.38579e-73	0.118765
SIAE	0.845	0.514	3.65573e-22	1.30963e-17	0.118651
TMEM126A	0.78	0.417	3.81102e-32	1.36526e-27	0.118478
MAGOHB	0.773	0.432	6.09693e-28	2.18416e-23	0.118408
CTSC	0.899	0.608	4.72729e-18	1.6935e-13	0.118254
POLR1B	0.719	0.344	2.27337e-36	8.14413e-32	0.118202
DIS3L	0.671	0.281	3.92712e-47	1.40685e-42	0.11814
UBXN1	0.962	0.822	6.63053e-15	2.37532e-10	0.118138
KDM1A	0.962	0.753	1.52109e-16	5.44917e-12	0.11809
RBX1	0.972	0.855	1.12626e-09	4.03473e-05	0.118069
PPP1R1B	0.974	0.887	9.27971e-12	3.32436e-07	0.117991
MFSD14C	0.881	0.645	1.84259e-15	6.6009e-11	0.117938
SCO1	0.837	0.494	1.93964e-24	6.94857e-20	0.117904
NOM1	0.657	0.258	1.94106e-52	6.95366e-48	0.11777
LMO4	0.785	0.446	4.42042e-27	1.58357e-22	0.117765
TMEM131L	0.501	0.13	1.22163e-80	4.37636e-76	0.117693
XPO4	0.833	0.517	2.56157e-23	9.17655e-19	0.117685
NONO	0.96	0.814	2.06609e-13	7.40156e-09	0.11762
TCF3	0.821	0.48	1.37453e-27	4.92412e-23	0.117565
NMRAL1	0.783	0.424	3.35883e-29	1.20327e-24	0.117485
KLK6	0.333	0.094	3.22707e-49	1.15607e-44	0.117477
BIK	0.73	0.385	1.21907e-30	4.36719e-26	0.117462
FAR1	0.916	0.682	2.65687e-16	9.51798e-12	0.117453
NMB	0.576	0.215	5.57209e-53	1.99615e-48	0.117361
NELFB	0.767	0.422	4.49277e-28	1.60949e-23	0.117277
SMARCA5	0.966	0.789	4.1828e-15	1.49845e-10	0.117275
TMEM243	0.657	0.274	1.2697e-46	4.54857e-42	0.117268
TRIB3	0.874	0.557	8.80943e-22	3.15589e-17	0.117237
NABP2	0.729	0.383	4.37725e-31	1.5681e-26	0.117161
CASP8AP2	0.764	0.372	4.43629e-41	1.58926e-36	0.117136
DTD1	0.767	0.439	1.18934e-22	4.26069e-18	0.117094
C11orf58	0.976	0.843	3.97348e-12	1.42346e-07	0.116957
AKAP1	0.92	0.733	1.19907e-14	4.29555e-10	0.116954
HJURP	0.439	0.152	1.33505e-46	4.78268e-42	0.116952
ADAT2	0.675	0.325	1.57311e-34	5.63549e-30	0.116938
HIRA	0.671	0.3	3.43931e-41	1.2321e-36	0.116921
NXN	0.423	0.134	1.83944e-52	6.5896e-48	0.116917
PRAC2	0.694	0.351	1.20183e-31	4.30545e-27	0.11691
PCM1	0.958	0.834	5.38288e-12	1.92836e-07	0.1169
TRERF1	0.771	0.431	1.02486e-27	3.67146e-23	0.116724
JADE1	0.484	0.144	6.25769e-64	2.24175e-59	0.116611
TRIAP1	0.697	0.329	5.83226e-38	2.08935e-33	0.116535
RPL3P4	0.909	0.651	8.9238e-15	3.19686e-10	0.116499
APH1A	0.866	0.555	4.18073e-20	1.4977e-15	0.116399
HMCES	0.594	0.218	3.69835e-55	1.3249e-50	0.11634
JPX	0.935	0.692	2.23951e-13	8.02282e-09	0.11628
PARP2	0.52	0.18	1.17292e-53	4.20188e-49	0.116222
RPL24	1	0.998	1.93725e-14	6.94001e-10	0.116102
SH2B3	0.535	0.17	3.32956e-64	1.19278e-59	0.116055
METTL27	0.697	0.349	3.45671e-33	1.23833e-28	0.115896
CPSF3	0.789	0.436	3.46813e-29	1.24242e-24	0.115851
RBM8A	0.939	0.718	1.46351e-14	5.24287e-10	0.115795
NAF1	0.682	0.304	1.20019e-42	4.29957e-38	0.11575
SNTB2	0.784	0.448	1.52368e-25	5.45843e-21	0.115741
GPRIN3	0.768	0.437	4.38002e-27	1.5691e-22	0.115712
FANCL	0.825	0.528	4.50972e-17	1.61556e-12	0.115708
SBDS	0.931	0.721	1.58181e-13	5.66668e-09	0.115669
GAR1	0.85	0.531	2.10283e-21	7.53317e-17	0.115661
ANAPC7	0.682	0.304	4.34127e-43	1.55522e-38	0.115656
CDCA3	0.397	0.123	7.47027e-51	2.67615e-46	0.115523
FANCC	0.847	0.522	2.52805e-23	9.05649e-19	0.115405
BTG3	0.764	0.389	2.64718e-33	9.48327e-29	0.11539
PSMD14	0.954	0.734	2.47639e-15	8.8714e-11	0.11537
UBAP2	0.928	0.701	2.22682e-16	7.97738e-12	0.115311
KIF9	0.804	0.464	6.48088e-28	2.32171e-23	0.115257
FOXRED1	0.667	0.309	5.48319e-38	1.9643e-33	0.115125
LSM10	0.68	0.324	6.10036e-38	2.18539e-33	0.115055
PCID2	0.76	0.426	2.3153e-26	8.29435e-22	0.115011
DDX18	0.958	0.8	5.91556e-14	2.11919e-09	0.115
NLE1	0.536	0.184	3.28173e-57	1.17565e-52	0.114978
RPLP2	1	0.999	9.53636e-19	3.41631e-14	0.114968
TOR3A	0.568	0.203	1.67524e-54	6.00139e-50	0.114955
EPB41L1	0.669	0.317	7.50532e-37	2.6887e-32	0.11493
NUP37	0.762	0.441	1.46112e-23	5.23431e-19	0.114817
SNTB1	0.963	0.834	1.23351e-11	4.41893e-07	0.114773
IMMP2L	0.971	0.841	2.86027e-10	1.02466e-05	0.114745
MIS18BP1	0.899	0.644	5.11925e-19	1.83392e-14	0.11466
KNSTRN	0.568	0.238	1.30685e-43	4.68167e-39	0.114597
CEBPZ	0.888	0.61	1.50137e-18	5.37852e-14	0.114469
AAMP	0.819	0.513	1.69136e-19	6.05914e-15	0.114456
EXOSC9	0.586	0.221	8.90959e-51	3.19177e-46	0.114455
ORC1	0.472	0.126	1.36563e-72	4.89223e-68	0.114441
ZNF598	0.713	0.343	2.95002e-36	1.05681e-31	0.114384
MRPL1	0.942	0.729	5.24316e-17	1.87831e-12	0.114376
NOTCH1	0.71	0.363	5.75869e-33	2.06299e-28	0.114329
SF3B3	0.876	0.587	3.93294e-19	1.40894e-14	0.114266
CSNK2B	0.903	0.652	1.51889e-15	5.44128e-11	0.114256
RPUSD4	0.58	0.23	6.11832e-47	2.19183e-42	0.114224
TP53I11	0.727	0.384	3.43317e-30	1.2299e-25	0.114095
HSPA4L	0.664	0.304	2.78246e-39	9.96788e-35	0.114061
RAI14	0.456	0.122	2.12635e-69	7.61744e-65	0.114044
DHRS11	0.631	0.245	8.59235e-55	3.07812e-50	0.113943
TNIK	0.939	0.756	1.35015e-13	4.83677e-09	0.113831
PID1	0.366	0.083	8.25644e-68	2.95779e-63	0.113786
AK6	0.802	0.447	1.10929e-25	3.97393e-21	0.113556
GPN3	0.701	0.327	4.64287e-40	1.66326e-35	0.113439
TRAPPC3	0.897	0.639	8.36488e-17	2.99663e-12	0.113374
USP36	0.655	0.316	4.54558e-34	1.62841e-29	0.113332
REPS2	0.806	0.483	1.15084e-23	4.12275e-19	0.113324
PCBP1	0.97	0.829	2.03719e-12	7.29804e-08	0.113318
TLN1	0.917	0.664	8.60212e-17	3.08162e-12	0.113307
SCO2	0.779	0.456	3.56155e-24	1.27589e-19	0.113293
SUMO3	0.893	0.589	1.9283e-22	6.90793e-18	0.113278
DIS3L2	0.877	0.606	1.87781e-17	6.72706e-13	0.113268
IER3	0.877	0.583	1.28315e-20	4.59675e-16	0.113257
PLBD1	0.769	0.431	2.25452e-24	8.07658e-20	0.113221
TAF1B	0.615	0.255	2.9226e-44	1.04699e-39	0.113121
MGME1	0.787	0.436	1.63341e-28	5.85153e-24	0.112972
AP3D1	0.891	0.629	3.88195e-17	1.39067e-12	0.112944
FANCM	0.559	0.2	1.76831e-54	6.33481e-50	0.11287
SPC25	0.581	0.238	3.19127e-45	1.14324e-40	0.112766
SKP2	0.61	0.234	1.56163e-51	5.5944e-47	0.112683
LINC01748	0.261	0.057	2.35828e-50	8.44832e-46	0.112661
NDUFA10	0.982	0.876	4.90496e-12	1.75715e-07	0.112659
ITGA9-AS1	0.52	0.165	1.1305e-62	4.04991e-58	0.11263
ZMYND19	0.547	0.176	3.18807e-64	1.14209e-59	0.1126
NDUFB7	0.986	0.929	1.63476e-12	5.85638e-08	0.112506
SIPA1L1	0.962	0.815	5.02386e-14	1.79975e-09	0.11246
ABCF2	0.56	0.188	3.03774e-60	1.08824e-55	0.112429
MAP3K21	0.808	0.49	4.34744e-25	1.55743e-20	0.112421
TARS1	0.976	0.864	6.81747e-11	2.44229e-06	0.11242
WDR3	0.7	0.332	1.17679e-36	4.21572e-32	0.112373
CEP250	0.685	0.314	7.6637e-40	2.74544e-35	0.112217
CYBA	0.995	0.977	2.08878e-09	7.48283e-05	0.112164
SMG1P3	0.69	0.33	9.60503e-37	3.4409e-32	0.112161
EMC8	0.722	0.37	2.35024e-32	8.4195e-28	0.112134
CEBPB	0.748	0.41	1.38883e-26	4.97533e-22	0.112081
PYGL	0.688	0.313	1.25909e-38	4.51058e-34	0.112061
PYCR2	0.643	0.267	9.59164e-46	3.43611e-41	0.112035
PCK2	0.947	0.769	1.76338e-13	6.31712e-09	0.11201
NCAPH2	0.507	0.15	1.14011e-68	4.08433e-64	0.111982
YWHAE	0.995	0.977	1.20941e-09	4.3326e-05	0.111895
PTPN4	0.899	0.658	1.6681e-16	5.97578e-12	0.111847
DPH5	0.669	0.302	8.57345e-40	3.07135e-35	0.111838
STX18-AS1	0.693	0.335	1.65906e-35	5.9434e-31	0.111833
ZCCHC17	0.875	0.564	5.19357e-21	1.86055e-16	0.111776
YLPM1	0.868	0.564	1.33683e-18	4.78907e-14	0.111724
PFDN6	0.823	0.459	2.18734e-28	7.83591e-24	0.111598
PEX14	0.817	0.505	2.37858e-20	8.52103e-16	0.111598
SIGIRR	0.776	0.428	7.25817e-27	2.60017e-22	0.111588
PPRC1	0.615	0.236	2.05622e-52	7.36619e-48	0.111533
DDX50	0.819	0.505	6.97016e-22	2.49699e-17	0.111527
TSEN15	0.793	0.464	2.70038e-25	9.67383e-21	0.11148
ABHD6	0.63	0.255	8.93174e-48	3.19971e-43	0.111305
CBX1	0.889	0.593	9.4034e-19	3.36867e-14	0.111239
GTF3C6	0.95	0.747	5.28651e-13	1.89384e-08	0.111223
HSD17B8	0.635	0.262	4.23803e-48	1.51823e-43	0.111223
PCYT2	0.714	0.364	1.53266e-31	5.49059e-27	0.111216
CEP57	0.916	0.671	1.92111e-17	6.88219e-13	0.111214
NDUFA8	0.931	0.711	4.13455e-13	1.48116e-08	0.111143
SYMPK	0.829	0.51	1.643e-21	5.88588e-17	0.11112
COBLL1	0.825	0.443	5.16955e-33	1.85194e-28	0.111079
GNPDA1	0.621	0.252	2.38329e-47	8.5379e-43	0.111067
CDC5L	0.875	0.615	2.16286e-15	7.74821e-11	0.111013
THYN1	0.814	0.496	8.65796e-22	3.10163e-17	0.110964
PCNT	0.742	0.396	2.35577e-29	8.43931e-25	0.110801
HSD17B10	0.848	0.558	2.57856e-18	9.23742e-14	0.110736
NDUFAF4	0.663	0.294	2.48653e-41	8.90775e-37	0.110693
ORAI1	0.543	0.198	2.3894e-52	8.55977e-48	0.110688
PPIE	0.722	0.362	7.36584e-32	2.63874e-27	0.110577
PRDX2	0.997	0.971	3.23953e-08	0.00116053	0.11047
PES1	0.739	0.366	1.32692e-34	4.75357e-30	0.110441
NELFCD	0.821	0.488	2.99312e-23	1.07226e-18	0.110323
AP1B1	0.787	0.461	4.1139e-22	1.47376e-17	0.110251
B4GALT2	0.676	0.323	1.10481e-36	3.95787e-32	0.110111
NSMCE2	0.954	0.782	1.15041e-11	4.12124e-07	0.110026
GCFC2	0.659	0.279	1.52449e-43	5.46133e-39	0.110021
ATP5PO	0.987	0.925	3.16357e-09	0.000113332	0.110019
SDHAF3	0.805	0.477	2.89672e-24	1.03772e-19	0.109979
SCAI	0.814	0.499	7.73781e-22	2.77199e-17	0.109974
ABCC4	0.722	0.337	7.79424e-40	2.79221e-35	0.109838
POLR2K	0.839	0.498	2.00942e-23	7.19854e-19	0.109817
PROM1	0.639	0.273	1.99912e-46	7.16163e-42	0.109777
HACD2	0.801	0.462	1.21867e-22	4.36576e-18	0.10977
RPL6P27	0.801	0.469	1.56503e-22	5.60655e-18	0.109765
CDCA8	0.628	0.261	1.45303e-47	5.20533e-43	0.109623
CENPN	0.556	0.202	2.87221e-52	1.02894e-47	0.109552
SMARCB1	0.856	0.547	3.94996e-18	1.41503e-13	0.10949
EPHB4	0.796	0.417	5.5559e-32	1.99035e-27	0.109459
NCEH1	0.858	0.586	1.70695e-14	6.11499e-10	0.109438
CINP	0.784	0.418	7.73526e-28	2.77108e-23	0.109436
DESI2	0.883	0.597	1.67965e-17	6.0172e-13	0.10939
NOP10	0.967	0.833	2.10553e-12	7.54286e-08	0.109377
LIMS1	0.949	0.791	2.66493e-12	9.54685e-08	0.109368
MLXIPL	0.477	0.151	3.42114e-59	1.22559e-54	0.109325
POLD1	0.477	0.139	9.52294e-66	3.4115e-61	0.109307
FBXO22	0.791	0.445	6.19658e-28	2.21986e-23	0.109303
PAQR5	0.498	0.159	7.70894e-60	2.76165e-55	0.109245
ABO	0.916	0.682	1.25781e-14	4.50597e-10	0.109218
METTL17	0.572	0.213	6.27449e-52	2.24777e-47	0.109161
THAP12	0.789	0.468	2.6934e-21	9.64882e-17	0.109135
PTBP1	0.87	0.609	4.02519e-15	1.44198e-10	0.109129
XRCC2	0.461	0.126	4.94069e-69	1.76995e-64	0.109017
RBM10	0.806	0.477	1.85229e-23	6.63564e-19	0.109003
H2AC20	0.713	0.446	6.79938e-16	2.43581e-11	0.10895
TOP1MT	0.598	0.232	9.35007e-50	3.34957e-45	0.108947
NCBP2AS2	0.916	0.696	6.80131e-14	2.4365e-09	0.108947
MDC1	0.534	0.194	1.47351e-50	5.27871e-46	0.108917
TFB1M	0.833	0.506	9.79799e-24	3.51003e-19	0.108837
CCDC57	0.834	0.536	3.26739e-19	1.17051e-14	0.108835
AHSA1	0.837	0.525	8.67085e-22	3.10625e-17	0.108812
CENPB	0.614	0.26	6.24493e-44	2.23718e-39	0.108772
CBY1	0.804	0.45	7.10323e-26	2.54466e-21	0.108766
ANAPC15	0.817	0.484	2.46373e-23	8.82608e-19	0.108746
SEM1	0.979	0.926	4.17839e-10	1.49687e-05	0.108717
RPS14	1	1	3.27067e-16	1.17168e-11	0.108705
PDZD8	0.971	0.847	1.94053e-11	6.95174e-07	0.108704
GCAT	0.76	0.401	8.44249e-28	3.02444e-23	0.108655
ENSG00000280114	0.65	0.289	4.23633e-40	1.51762e-35	0.108615
IQGAP3	0.444	0.15	4.79578e-49	1.71804e-44	0.108595
EXOSC3	0.625	0.275	1.55864e-39	5.58368e-35	0.108514
MIR4435-2HG	0.539	0.191	2.40995e-56	8.63342e-52	0.108509
SYNJ2	0.841	0.565	1.62965e-17	5.83807e-13	0.108431
ELAC2	0.672	0.32	2.51458e-35	9.00823e-31	0.10841
YARS2	0.726	0.357	1.68353e-34	6.03109e-30	0.108308
MZT2B	0.991	0.973	1.6184e-11	5.79774e-07	0.108283
TSEN54	0.655	0.277	7.5089e-45	2.68999e-40	0.108245
CCNO	0.536	0.194	2.87081e-51	1.02844e-46	0.108227
COQ2	0.648	0.298	1.32051e-38	4.73061e-34	0.108077
PTRH1	0.644	0.271	6.83488e-44	2.44853e-39	0.108041
AP2A1	0.717	0.371	7.78829e-30	2.79008e-25	0.107987
UMPS	0.693	0.329	9.23824e-37	3.30951e-32	0.107981
TCHP	0.635	0.27	7.30348e-43	2.6164e-38	0.107971
EXOSC1	0.735	0.398	2.00815e-27	7.194e-23	0.10791
MRPL19	0.917	0.661	1.7439e-15	6.24733e-11	0.107816
PTDSS1	0.752	0.379	2.63836e-31	9.45165e-27	0.107748
CELF1	0.951	0.79	1.22188e-13	4.37725e-09	0.107732
COPS9	0.938	0.775	3.4059e-12	1.22013e-07	0.107616
SUZ12P1	0.885	0.63	7.27975e-17	2.6079e-12	0.107513
GARS1	0.979	0.888	1.78047e-11	6.37835e-07	0.1075
GATAD2A	0.905	0.709	2.44858e-13	8.77178e-09	0.107495
ASXL1	0.834	0.524	1.1918e-18	4.26952e-14	0.107403
MT1X	0.679	0.325	7.21658e-37	2.58527e-32	0.107382
GAMT	0.457	0.132	7.61101e-64	2.72657e-59	0.107289
LIN9	0.66	0.29	5.01493e-41	1.79655e-36	0.107266
SETD3	0.866	0.61	1.78319e-14	6.38811e-10	0.107229
UBASH3B	0.565	0.202	1.93936e-55	6.94756e-51	0.107193
HDDC2	0.835	0.518	1.87593e-20	6.72034e-16	0.107169
FLOT2	0.625	0.264	2.1089e-43	7.55494e-39	0.107156
EMC3-AS1	0.532	0.175	8.80763e-61	3.15525e-56	0.107131
C1orf43	0.937	0.782	5.65821e-12	2.027e-07	0.107111
ARL6IP4	0.905	0.678	2.05505e-14	7.362e-10	0.107034
CDK16	0.73	0.376	2.15208e-30	7.7096e-26	0.106965
FIGNL1	0.426	0.117	2.38931e-62	8.55945e-58	0.106956
FAM169A	0.634	0.261	5.02752e-47	1.80106e-42	0.106934
CIP2A	0.497	0.184	3.41694e-47	1.22408e-42	0.106919
RRP7BP	0.482	0.142	6.87588e-64	2.46322e-59	0.106722
SHCBP1	0.487	0.152	5.98612e-60	2.14447e-55	0.106679
RPS15	1	0.997	1.09927e-13	3.93804e-09	0.106621
DHX33	0.644	0.267	3.39473e-46	1.21613e-41	0.106471
PSMC4	0.845	0.549	3.29015e-17	1.17866e-12	0.106357
PSMD11	0.9	0.604	1.00349e-16	3.59489e-12	0.106352
CSK	0.677	0.309	2.39526e-37	8.58079e-33	0.106336
MPZL2	0.481	0.144	3.3147e-62	1.18746e-57	0.106233
TRMT11	0.841	0.555	2.18092e-18	7.81292e-14	0.106111
ZC3H13	0.901	0.654	8.83252e-14	3.16416e-09	0.106038
HIKESHI	0.796	0.469	4.66476e-23	1.6711e-18	0.105897
MFHAS1	0.881	0.602	2.35953e-17	8.45277e-13	0.105806
RALBP1	0.951	0.799	1.45092e-12	5.19776e-08	0.105789
LGALS3BP	0.972	0.87	1.06049e-10	3.79912e-06	0.105779
TMC6	0.711	0.377	4.31143e-26	1.54452e-21	0.105722
PTGR1	0.848	0.516	2.9027e-20	1.03986e-15	0.105676
PRPF19	0.705	0.332	4.64256e-37	1.66315e-32	0.105653
SPTBN1	0.972	0.89	4.42548e-12	1.58538e-07	0.105591
PWP1	0.842	0.511	4.33649e-20	1.5535e-15	0.105571
ARHGEF10L	0.926	0.744	7.02233e-11	2.51568e-06	0.105562
NUP85	0.697	0.324	9.823e-38	3.51899e-33	0.10554
CDCA7L	0.764	0.418	3.30938e-27	1.18555e-22	0.105534
LAP3	0.843	0.536	6.6565e-19	2.38462e-14	0.105435
USP5	0.671	0.313	1.7434e-36	6.24554e-32	0.105383
SFSWAP	0.855	0.552	4.56239e-17	1.63443e-12	0.105364
BTBD2	0.777	0.451	2.23806e-22	8.01763e-18	0.105194
CASP6	0.917	0.684	1.6173e-16	5.79382e-12	0.105153
PIGX	0.675	0.277	8.57141e-48	3.07062e-43	0.105112
KDM2B	0.615	0.276	2.51953e-38	9.02596e-34	0.105004
WDR46	0.681	0.306	8.11964e-40	2.90878e-35	0.104996
GRB10	0.772	0.43	8.4061e-28	3.0114e-23	0.104948
NUDT15	0.727	0.358	1.09702e-32	3.92995e-28	0.104935
ARMC6	0.47	0.126	5.06734e-71	1.81532e-66	0.104886
VKORC1	0.817	0.466	5.45005e-24	1.95242e-19	0.10473
GMPR	0.51	0.181	4.80244e-50	1.72042e-45	0.104717
ENSG00000227615	0.881	0.619	2.09514e-17	7.50563e-13	0.104654
SNORC	0.864	0.588	1.37627e-17	4.93034e-13	0.104603
H3C2	0.393	0.132	1.61659e-43	5.79126e-39	0.104595
LYRM1	0.71	0.35	1.30111e-33	4.66111e-29	0.104462
BLMH	0.661	0.279	1.06364e-44	3.81038e-40	0.104452
MFSD3	0.73	0.386	2.12785e-28	7.6228e-24	0.104405
SORD	0.694	0.319	5.77497e-38	2.06883e-33	0.10439
BAG6	0.826	0.494	1.08609e-21	3.89082e-17	0.104371
OSGEP	0.735	0.376	4.86134e-31	1.74153e-26	0.104365
CDKN2AIPNL	0.714	0.342	2.31485e-35	8.29272e-31	0.104347
PRMT5	0.727	0.378	7.07001e-28	2.53276e-23	0.104311
IRAK1	0.673	0.327	7.88857e-31	2.826e-26	0.104228
ITGAE	0.701	0.342	7.92631e-34	2.83952e-29	0.104222
HUWE1	0.968	0.822	7.94256e-10	2.84534e-05	0.10413
LRR1	0.713	0.344	9.82071e-35	3.51817e-30	0.104102
ESF1	0.823	0.514	1.66766e-17	5.97423e-13	0.104081
ILF3-DT	0.643	0.306	1.56099e-34	5.59209e-30	0.103958
NOP53	0.953	0.85	3.04906e-11	1.09229e-06	0.103911
DDC	0.756	0.391	2.33221e-31	8.3549e-27	0.103908
MAF1	0.765	0.459	9.14224e-21	3.27512e-16	0.103836
ZNF219	0.507	0.168	4.2698e-57	1.52961e-52	0.103834
CENPA	0.478	0.183	5.50507e-43	1.97214e-38	0.103755
FAM136A	0.897	0.675	2.36362e-14	8.46745e-10	0.103709
PDE8A	0.938	0.78	2.178e-10	7.80248e-06	0.103701
NMNAT3	0.531	0.162	5.72482e-66	2.05086e-61	0.103696
DDRGK1	0.859	0.577	1.91837e-16	6.87238e-12	0.103652
EIF1	1	0.998	9.38662e-10	3.36266e-05	0.103648
WDR36	0.718	0.347	1.65353e-33	5.92362e-29	0.103512
CDK5RAP1	0.714	0.338	3.28941e-36	1.1784e-31	0.103476
TARBP1	0.763	0.444	8.92654e-23	3.19784e-18	0.103456
LRRC37A4P	0.714	0.36	1.28011e-30	4.58585e-26	0.103444
POLR1G	0.437	0.108	4.91008e-72	1.75899e-67	0.10343
PSME3	0.721	0.362	3.64689e-33	1.30646e-28	0.103415
DDX11	0.538	0.186	1.67852e-54	6.01314e-50	0.103284
ST3GAL2	0.498	0.157	9.52388e-60	3.41183e-55	0.103244
GULP1	0.378	0.093	6.23965e-65	2.23529e-60	0.103161
AKT1	0.693	0.36	1.52328e-28	5.45699e-24	0.103151
LRRC58	0.787	0.453	5.56779e-23	1.9946e-18	0.103069
TELO2	0.464	0.134	4.69993e-63	1.6837e-58	0.10298
SNHG4	0.494	0.177	3.32158e-48	1.18992e-43	0.102915
TIAM1	0.523	0.215	3.70536e-42	1.32741e-37	0.102852
SLC25A26	0.802	0.469	2.29165e-23	8.2096e-19	0.102827
TIMM9	0.823	0.502	1.95304e-22	6.99656e-18	0.102757
PGAM1	0.982	0.868	7.7533e-11	2.77754e-06	0.102737
LYRM7	0.656	0.308	1.70627e-35	6.11255e-31	0.102725
NEMP1	0.465	0.139	9.57623e-61	3.43059e-56	0.102627
TTLL12	0.682	0.331	5.14187e-33	1.84202e-28	0.102623
CNIH4	0.892	0.605	3.91626e-15	1.40296e-10	0.102575
CEP135	0.511	0.167	2.98018e-58	1.06762e-53	0.102555
NOL10	0.858	0.56	1.10341e-17	3.95285e-13	0.102521
PIGU	0.752	0.407	1.97542e-25	7.07675e-21	0.102507
SMARCC2	0.833	0.534	1.35986e-18	4.87156e-14	0.102487
UBE2L3	0.97	0.86	2.49732e-11	8.9464e-07	0.10247
RPS28	1	0.999	4.94193e-11	1.7704e-06	0.102439
TUBGCP5	0.523	0.178	9.93219e-56	3.55811e-51	0.102354
FBXW5	0.889	0.614	1.66362e-15	5.95975e-11	0.102214
MGC32805	0.365	0.079	9.476e-71	3.39468e-66	0.10218
GSDMD	0.772	0.392	3.71672e-32	1.33148e-27	0.102147
FUCA2	0.796	0.463	7.21164e-23	2.5835e-18	0.102098
ZNF131	0.864	0.577	4.09452e-16	1.46682e-11	0.102032
IMMT	0.957	0.803	5.09212e-11	1.8242e-06	0.101983
AP2A2	0.883	0.596	4.47518e-15	1.60319e-10	0.101928
ZFP90	0.598	0.242	1.62393e-44	5.81757e-40	0.10188
FLAD1	0.646	0.264	6.55375e-47	2.34782e-42	0.101871
PRRG4	0.607	0.272	1.01898e-37	3.65038e-33	0.101844
MECOM	0.986	0.919	3.11371e-11	1.11545e-06	0.101824
LINC01605.1	0.681	0.315	1.69505e-37	6.07234e-33	0.101808
ELP6	0.668	0.325	9.89934e-34	3.54634e-29	0.101795
RPL30	1	0.999	1.09907e-13	3.93729e-09	0.101777
COX14	0.933	0.698	5.99614e-13	2.14806e-08	0.101741
TTK	0.523	0.172	8.45693e-57	3.02961e-52	0.101731
CDC7	0.519	0.154	6.92298e-67	2.48009e-62	0.101727
METTL16	0.762	0.436	8.32957e-23	2.98398e-18	0.101715
ALDH7A1	0.876	0.591	2.19031e-14	7.84656e-10	0.101711
CNTRL	0.656	0.286	3.6624e-41	1.31202e-36	0.101688
FLII	0.793	0.478	1.67658e-20	6.00618e-16	0.101571
RANBP17	0.708	0.357	5.16322e-32	1.84967e-27	0.101534
TMEM161A	0.648	0.294	4.03339e-39	1.44492e-34	0.101486
M6PR	0.841	0.55	1.12531e-14	4.0313e-10	0.101457
GFER	0.771	0.458	1.17671e-21	4.21544e-17	0.101442
TSN	0.785	0.439	4.31135e-25	1.5445e-20	0.101433
EXOSC10	0.762	0.443	4.17011e-21	1.4939e-16	0.101431
SHTN1	0.822	0.496	1.13618e-22	4.07025e-18	0.10137
[truncated: 7,857 more rows]

## Sheet: GC1
gene	pct.1	pct.2	p_val	p_val_adj	avg_log2FC
AGR2	0.999	0.997	1.23669e-108	4.4303e-104	0.885393
FCGBP	0.999	0.986	8.15127e-94	2.92011e-89	0.814621
SPINK4	0.989	0.963	9.8034e-94	3.51197e-89	0.804225
KCNMA1	0.727	0.587	3.92254e-41	1.40521e-36	0.71625
PTPRN2	0.902	0.789	1.97389e-77	7.07125e-73	0.703696
HSPA5	0.914	0.898	5.03266e-46	1.8029e-41	0.701654
ST6GALNAC1	0.988	0.975	4.32835e-90	1.55059e-85	0.649901
HPCAL1	0.884	0.853	3.50265e-47	1.25479e-42	0.626609
ANO1	0.791	0.659	7.73165e-60	2.76979e-55	0.613062
RETNLB	0.783	0.804	1.76063e-07	0.00630727	0.604436
ITPR2	0.921	0.857	1.20958e-46	4.33321e-42	0.589653
NXPE1	0.936	0.909	3.66939e-46	1.31452e-41	0.559271
REP15	0.894	0.799	2.1584e-60	7.73224e-56	0.552574
HERPUD1	0.809	0.741	9.97449e-47	3.57326e-42	0.547178
SEC24D	0.737	0.673	3.52047e-41	1.26117e-36	0.544725
GNA14	0.762	0.73	1.13493e-23	4.06577e-19	0.538827
GSE1	0.904	0.898	1.54486e-28	5.5343e-24	0.538297
ARSB	0.624	0.535	6.63684e-24	2.37758e-19	0.532378
DNAJC10	0.848	0.806	5.41351e-49	1.93934e-44	0.512518
MYRIP	0.913	0.871	2.1965e-38	7.86874e-34	0.508145
KLK1	0.82	0.803	9.18233e-20	3.28948e-15	0.506683
TPM1	0.984	0.99	7.62834e-50	2.73278e-45	0.477786
SPDEF	0.832	0.774	2.34066e-44	8.38518e-40	0.471052
MUC2	0.957	0.864	7.41808e-33	2.65745e-28	0.468767
NR3C2	0.914	0.929	1.50691e-21	5.39836e-17	0.463266
TOX	0.79	0.738	2.57078e-28	9.20955e-24	0.462065
GALNT8	0.841	0.816	1.9855e-28	7.11287e-24	0.457224
CREB3L1	0.848	0.79	2.15343e-45	7.71445e-41	0.454878
KLK12	0.463	0.336	1.09201e-20	3.91201e-16	0.447917
DAPK1	0.834	0.797	7.15088e-32	2.56173e-27	0.446396
S100P	0.918	0.909	4.40543e-23	1.5782e-18	0.441975
PPIB	0.981	0.985	1.64379e-71	5.88872e-67	0.439756
HSD11B2	0.699	0.644	2.95142e-28	1.05732e-23	0.435168
ALDH1A1	0.9	0.851	2.46009e-37	8.81304e-33	0.435014
NFAT5	0.902	0.925	4.84914e-24	1.73716e-19	0.433925
REG4	0.886	0.821	2.19395e-20	7.85962e-16	0.426529
VPS53	0.868	0.856	1.64884e-32	5.90679e-28	0.422395
MANF	0.753	0.754	1.73277e-21	6.20748e-17	0.422125
ZC3H12B	0.874	0.849	2.07857e-23	7.44628e-19	0.421123
SEC61B	0.956	0.962	2.49971e-39	8.95497e-35	0.419965
MT-ATP8	0.993	0.992	5.13591e-66	1.83989e-61	0.417981
MT-CYB	0.996	0.999	1.43765e-65	5.15024e-61	0.41745
ARFGEF3	0.894	0.893	6.36679e-41	2.28084e-36	0.416531
PDE4D	0.963	0.959	2.26398e-35	8.11049e-31	0.411669
PRUNE2	0.917	0.893	1.21153e-35	4.34018e-31	0.407994
GNE	0.904	0.88	7.88858e-37	2.826e-32	0.404411
LINC01006	0.888	0.855	6.3387e-32	2.27078e-27	0.39917
SELENOM	0.436	0.286	1.17669e-25	4.21539e-21	0.395681
SATB2	0.848	0.867	2.73924e-09	9.81307e-05	0.393836
SLC10A7	0.67	0.611	4.06221e-22	1.45525e-17	0.393152
CDH13	0.508	0.458	1.2241e-09	4.3852e-05	0.393024
ROCK2	0.985	0.98	1.53229e-47	5.48928e-43	0.392955
MTATP6P1	0.968	0.973	4.1413e-15	1.48358e-10	0.392075
CADPS	0.818	0.774	4.44508e-29	1.59241e-24	0.387252
GALNT7	0.948	0.925	1.28196e-38	4.59249e-34	0.387172
RRBP1	0.965	0.962	4.04659e-41	1.44965e-36	0.381168
FABP2	0.684	0.586	1.27258e-29	4.55889e-25	0.381104
CAPN9	0.802	0.735	7.08008e-35	2.53637e-30	0.380185
GMDS	0.999	1	1.98032e-51	7.09429e-47	0.379225
ELAPOR1	0.902	0.872	1.77253e-31	6.34992e-27	0.371971
NTN4	0.627	0.539	2.98373e-20	1.06889e-15	0.370228
SDF2L1	0.763	0.719	8.43356e-22	3.02124e-17	0.369302
ZBTB7C	0.695	0.622	1.28745e-24	4.61217e-20	0.3687
ASPH	0.971	0.98	2.34471e-39	8.39969e-35	0.365526
RAPGEF5	0.901	0.899	6.29675e-24	2.25575e-19	0.364921
HSP90B1	0.992	0.994	7.86054e-50	2.81596e-45	0.36442
SLC39A11	0.742	0.689	3.48864e-22	1.24977e-17	0.363079
CBFA2T2	0.872	0.871	3.45377e-20	1.23728e-15	0.359215
DPY19L3	0.697	0.626	3.66941e-22	1.31453e-17	0.356999
SELENOK	0.766	0.767	7.7261e-19	2.7678e-14	0.356568
FAM3D	0.973	0.967	1.11872e-32	4.00769e-28	0.354981
CCL24	0.809	0.768	3.19496e-26	1.14456e-21	0.354586
PDIA3	0.976	0.987	4.04912e-47	1.45056e-42	0.353918
MUC5B	0.588	0.524	2.35726e-13	8.44463e-09	0.351518
SYTL2	0.973	0.945	6.68137e-43	2.39353e-38	0.351136
SERPINA1	0.901	0.833	8.42641e-27	3.01868e-22	0.345863
NUCB2	0.801	0.789	1.94502e-23	6.96785e-19	0.345728
RAB2A	0.956	0.971	1.7915e-29	6.41786e-25	0.345232
RANBP2	0.912	0.893	4.78372e-31	1.71372e-26	0.34453
ANO7	0.668	0.565	2.57411e-29	9.22148e-25	0.339784
WIPI1	0.682	0.639	6.21669e-22	2.22707e-17	0.336519
HM13	0.826	0.807	5.37637e-22	1.92603e-17	0.33461
MT-CO3	1	1	4.01141e-65	1.43705e-60	0.334214
ANXA13	0.737	0.672	6.91412e-23	2.47692e-18	0.334036
SSR3	0.929	0.93	8.91931e-33	3.19525e-28	0.332949
SH3BGRL3	0.993	0.99	1.69128e-46	6.05885e-42	0.332837
GFPT1	0.969	0.968	6.82271e-30	2.44417e-25	0.332206
PDIA4	0.932	0.932	3.22841e-29	1.15655e-24	0.332196
CRELD2	0.647	0.603	2.3364e-20	8.36992e-16	0.330593
SMIM14	0.956	0.953	9.60674e-37	3.44152e-32	0.329321
CA8	0.759	0.74	3.60186e-11	1.29033e-06	0.328918
ABLIM1	0.967	0.971	2.83595e-36	1.01595e-31	0.327981
ENSG00000287292	0.459	0.383	1.71511e-10	6.14422e-06	0.326748
DACH1	0.754	0.721	3.10714e-12	1.1131e-07	0.325333
MGLL	0.882	0.88	3.27425e-22	1.17297e-17	0.325038
NEURL1	0.594	0.53	9.73466e-17	3.48734e-12	0.324527
SAMD12	0.952	0.934	4.98776e-26	1.78682e-21	0.322943
UNC13B	0.836	0.803	2.62509e-15	9.40413e-11	0.322585
MIA3	0.836	0.819	1.66993e-30	5.98236e-26	0.321661
GALNT5	0.85	0.845	3.5177e-24	1.26018e-19	0.321007
FMN1	0.826	0.816	1.02086e-21	3.65714e-17	0.31779
MT-ATP6	1	1	9.54721e-61	3.42019e-56	0.316533
ATOH1	0.624	0.542	7.60886e-19	2.7258e-14	0.315854
SLC22A23	0.908	0.912	5.81065e-20	2.08161e-15	0.315275
WARS1	0.687	0.66	2.50052e-14	8.95788e-10	0.312798
CAMK2D	0.969	0.97	1.34189e-26	4.80718e-22	0.312382
LARP1B	0.816	0.83	1.31212e-16	4.70055e-12	0.308003
BCAS1	0.787	0.652	2.91094e-33	1.04282e-28	0.305943
FRYL	0.979	0.987	4.59199e-27	1.64503e-22	0.302713
TACC1	0.894	0.893	2.29231e-26	8.21197e-22	0.302646
NEDD4L	0.901	0.912	2.91841e-12	1.04549e-07	0.301708
TYW1	0.771	0.76	3.24434e-14	1.16225e-09	0.301098
SSR1	0.856	0.864	1.70832e-21	6.1199e-17	0.300677
SERP1	0.934	0.939	2.46942e-20	8.84647e-16	0.300586
RAB26	0.619	0.563	1.17591e-19	4.2126e-15	0.300244
PLEKHG1	0.678	0.648	2.26922e-16	8.12925e-12	0.297538
MALRD1	0.218	0.125	2.4981e-12	8.94919e-08	0.295741
HSPB1	0.793	0.761	8.01506e-22	2.87132e-17	0.293482
ARF4	0.816	0.825	1.63631e-18	5.86192e-14	0.293359
FBXO16	0.444	0.413	3.94909e-09	0.000141472	0.292975
DOP1B	0.854	0.862	1.38e-19	4.9437e-15	0.290613
KRT8	0.996	0.995	3.66862e-38	1.31425e-33	0.288735
MT-ND3	0.992	0.997	2.2604e-49	8.09766e-45	0.288136
MYO1D	0.985	0.979	1.81323e-26	6.49571e-22	0.285395
CRACR2A	0.781	0.759	1.20581e-18	4.31968e-14	0.28369
CALR	0.971	0.976	1.52401e-19	5.45961e-15	0.282111
FRMD3	0.79	0.749	7.34981e-16	2.633e-11	0.281785
DNAJC3	0.789	0.82	3.31854e-17	1.18883e-12	0.280709
ENSG00000254777	0.622	0.567	3.35668e-15	1.2025e-10	0.280474
SSR4	0.979	0.986	6.20992e-31	2.22464e-26	0.27906
LINC00261	0.567	0.505	1.2198e-12	4.3698e-08	0.278322
TCEA3	0.894	0.88	1.62928e-23	5.83673e-19	0.278187
ERN2	0.806	0.793	4.02497e-21	1.4419e-16	0.27734
ABCA5	0.539	0.444	1.24147e-18	4.44745e-14	0.277304
DYRK4	0.612	0.557	3.58616e-16	1.28471e-11	0.277208
MT-CO2	1	0.999	3.2361e-48	1.1593e-43	0.276043
SHANK2	0.785	0.76	3.49855e-11	1.25332e-06	0.27511
MT-RNR2	1	1	3.57132e-54	1.27939e-49	0.274495
TFF3	0.999	1	1.67808e-56	6.01155e-52	0.274358
KRT19	0.991	0.994	5.17284e-17	1.85312e-12	0.27308
SND1	0.922	0.92	1.51771e-20	5.43706e-16	0.272235
RABAC1	0.939	0.94	6.82778e-22	2.44599e-17	0.272148
ATP2C2	0.862	0.843	3.17538e-18	1.13755e-13	0.270832
ID2	0.785	0.831	3.13701e-08	0.0011238	0.270145
LMAN1	0.924	0.945	9.64358e-20	3.45471e-15	0.27008
MSI2	0.945	0.947	3.88019e-18	1.39004e-13	0.269582
MYDGF	0.947	0.945	1.1792e-21	4.22437e-17	0.268966
SLC12A2	0.995	0.985	2.971e-18	1.06433e-13	0.268461
KDM7A	0.874	0.9	2.07126e-15	7.42008e-11	0.268436
AKAP9	0.949	0.968	3.02264e-25	1.08283e-20	0.268362
SLC12A8	0.57	0.538	9.65106e-14	3.4574e-09	0.264859
KSR2	0.521	0.447	1.87045e-15	6.70069e-11	0.264328
GAU1	0.746	0.773	5.81322e-11	2.08253e-06	0.263688
GCC2	0.917	0.937	3.52266e-19	1.26196e-14	0.263644
PTPN13	0.698	0.687	3.07487e-13	1.10154e-08	0.26309
SH3PXD2A	0.906	0.932	9.21512e-15	3.30123e-10	0.26291
KRT18	0.995	0.998	2.45782e-28	8.8049e-24	0.262847
SPCS3	0.798	0.811	1.23066e-15	4.40873e-11	0.262472
GALK2	0.674	0.677	2.55422e-11	9.15024e-07	0.261251
FAIM2	0.412	0.376	1.48859e-07	0.00533272	0.26092
OSTC	0.882	0.895	1.1793e-16	4.22473e-12	0.260866
FTX	0.951	0.965	5.04837e-15	1.80853e-10	0.259248
MXD4	0.636	0.576	6.98579e-17	2.50259e-12	0.259231
SEC61A1	0.717	0.723	4.0838e-14	1.46298e-09	0.258346
TGFBI	0.912	0.895	6.46947e-21	2.31762e-16	0.258069
ERLEC1	0.735	0.737	1.8306e-14	6.55793e-10	0.25767
TSPAN13	0.874	0.865	2.83395e-21	1.01524e-16	0.25663
ARFGAP3	0.671	0.683	6.92648e-12	2.48134e-07	0.255593
SEL1L	0.664	0.695	1.83176e-10	6.56209e-06	0.254364
XBP1	0.932	0.917	4.5466e-21	1.62877e-16	0.253672
ICA1	0.771	0.802	2.86601e-13	1.02672e-08	0.252892
SEC11C	0.81	0.803	4.80349e-22	1.7208e-17	0.250913
PMM2	0.809	0.823	4.28453e-13	1.53489e-08	0.245018
CYB5B	0.817	0.835	2.72277e-11	9.75406e-07	0.24492
COG5	0.884	0.875	2.11986e-11	7.59418e-07	0.244311
SLC39A7	0.715	0.75	2.75524e-11	9.87039e-07	0.243414
EVI5	0.874	0.885	1.09309e-15	3.91587e-11	0.242514
FBXL17	0.782	0.799	9.29241e-11	3.32891e-06	0.24245
B3GNT6	0.547	0.482	2.12658e-13	7.61826e-09	0.241283
FHIT	0.948	0.927	1.18432e-09	4.24271e-05	0.24037
SCFD2	0.647	0.617	2.20889e-09	7.91311e-05	0.24033
MT-ND5	0.996	0.999	6.27385e-37	2.24754e-32	0.240221
ZFAND3	0.937	0.946	9.97897e-17	3.57487e-12	0.240143
GOLGB1	0.945	0.953	5.98307e-17	2.14337e-12	0.239679
MT-RNR1	0.999	1	1.33665e-36	4.78841e-32	0.238366
RAP1GAP	0.503	0.423	6.41381e-14	2.29768e-09	0.236762
DANT2	0.751	0.753	1.92829e-10	6.90791e-06	0.236571
CD63	0.995	0.996	3.9177e-29	1.40348e-24	0.235991
SEL1L3	0.822	0.836	3.95894e-12	1.41825e-07	0.234929
GFUS	0.757	0.737	2.86588e-13	1.02667e-08	0.234315
FNDC3A	0.779	0.841	7.08491e-08	0.0025381	0.23401
PCED1B	0.5	0.468	9.83886e-07	0.0352467	0.233544
LINC00278	0.648	0.675	3.23873e-07	0.0116024	0.232176
TMSB4X	0.997	1	3.11193e-27	1.11482e-22	0.230666
MCF2L	0.622	0.593	2.47753e-13	8.8755e-09	0.229954
TRIM25	0.697	0.712	2.40495e-11	8.61549e-07	0.229514
PDIA6	0.971	0.976	2.78794e-19	9.98753e-15	0.22874
CASC19	0.91	0.907	2.28286e-08	0.00081781	0.228507
MT-ND4L	0.983	0.991	5.94485e-19	2.12968e-14	0.228506
FER1L6	0.664	0.56	8.05588e-19	2.88594e-14	0.228474
SSR2	0.939	0.949	1.244e-14	4.4565e-10	0.228386
EIF4G3	0.951	0.955	8.84531e-13	3.16874e-08	0.228136
FKBP11	0.646	0.618	2.77029e-11	9.92428e-07	0.227521
SEC31A	0.83	0.869	1.08542e-11	3.8884e-07	0.226696
PCAT1	0.795	0.804	2.49455e-07	0.00893649	0.225824
SLC30A7	0.608	0.607	5.84877e-11	2.09526e-06	0.225179
COPB2	0.837	0.855	3.14234e-15	1.12571e-10	0.225113
IFITM3	0.833	0.841	9.42057e-13	3.37482e-08	0.224737
MT-ND2	0.995	0.996	3.79185e-24	1.35839e-19	0.224689
HYOU1	0.508	0.459	2.52943e-12	9.06143e-08	0.223781
FOXA3	0.626	0.637	5.92791e-09	0.000212361	0.223755
ERI3	0.754	0.795	2.35253e-08	0.000842769	0.223526
SPCS2	0.91	0.925	2.29288e-13	8.214e-09	0.222522
SLC39A8	0.738	0.724	7.76214e-12	2.78071e-07	0.221684
PDZRN3	0.618	0.549	2.57345e-11	9.21913e-07	0.221628
UGGT1	0.666	0.661	7.81277e-12	2.79885e-07	0.221478
TTC39A	0.607	0.559	1.02388e-14	3.66794e-10	0.220962
ERGIC1	0.884	0.915	6.33253e-17	2.26857e-12	0.220746
VCP	0.874	0.876	2.6667e-09	9.55319e-05	0.220367
ESRP1	0.92	0.934	1.0943e-13	3.9202e-09	0.219811
SCFD1	0.836	0.861	2.02165e-14	7.24236e-10	0.219007
HID1	0.475	0.409	4.94638e-13	1.77199e-08	0.218995
MVP	0.816	0.852	1.40927e-09	5.04857e-05	0.218343
PMS2P4	0.647	0.65	5.71721e-08	0.00204813	0.218283
TRAM1	0.699	0.712	1.73312e-10	6.20875e-06	0.218098
EDEM3	0.738	0.754	8.12154e-14	2.90946e-09	0.217978
SELENOS	0.742	0.755	3.26464e-11	1.16953e-06	0.217103
EHF	0.959	0.965	1.50166e-17	5.37954e-13	0.217095
VPS13B	0.799	0.833	4.27741e-08	0.00153234	0.21676
CCNJL	0.528	0.488	1.15731e-09	4.14595e-05	0.216346
TMED9	0.836	0.877	1.17817e-11	4.22068e-07	0.215406
TYW1B	0.535	0.525	2.55277e-07	0.00914505	0.215269
SIL1	0.825	0.838	3.67279e-11	1.31574e-06	0.215024
SLC38A2	0.86	0.871	5.05213e-10	1.80988e-05	0.214965
PDIA5	0.594	0.599	4.73712e-10	1.69703e-05	0.21471
KLK11	0.393	0.322	1.23754e-09	4.43336e-05	0.214276
NIPAL2	0.614	0.619	6.87095e-08	0.00246145	0.213675
LRRC26	0.571	0.523	1.93731e-11	6.94022e-07	0.213013
DNAJB11	0.537	0.528	1.48255e-08	0.00053111	0.212984
MLPH	0.798	0.763	7.60277e-20	2.72362e-15	0.21218
MARCHF3	0.66	0.694	8.4473e-07	0.0302616	0.212146
CELF2	0.866	0.885	1.3422e-06	0.0480831	0.209418
POLR2L	0.829	0.848	1.05842e-11	3.79168e-07	0.208352
MCTP2	0.877	0.898	7.21864e-14	2.586e-09	0.206315
TMED2	0.905	0.911	5.01285e-14	1.7958e-09	0.206126
HSPA2	0.516	0.491	9.2652e-08	0.00331916	0.204991
ENSG00000238045	0.552	0.488	3.40215e-12	1.21878e-07	0.204001
MAML3	0.955	0.958	5.56756e-14	1.99452e-09	0.203915
ARL15	0.906	0.909	2.12872e-13	7.62593e-09	0.203559
A1CF	0.505	0.456	5.9965e-09	0.000214819	0.20343
AGR3	0.926	0.941	5.54712e-12	1.9872e-07	0.203205
CANT1	0.814	0.806	8.58102e-12	3.07406e-07	0.202451
ARHGEF38	0.664	0.687	3.59294e-08	0.00128714	0.201889
SEC63	0.896	0.903	1.01065e-13	3.62056e-09	0.201869
C3orf52	0.707	0.732	1.56887e-08	0.000562033	0.201738
S100A6	0.997	1	2.77336e-40	9.93529e-36	0.20146
HSD17B4	0.845	0.874	2.76731e-10	9.91362e-06	0.201216
RAB27A	0.703	0.718	1.74476e-07	0.00625044	0.201059
MECOM	0.951	0.931	1.84789e-06	0.0661989	0.200234
FAM83E	0.671	0.69	1.51385e-09	5.42321e-05	0.199711
SMIM22	0.913	0.926	5.98149e-14	2.14281e-09	0.198971
MAGI1	0.945	0.951	5.44444e-11	1.95041e-06	0.197774
STXBP5	0.802	0.825	4.31703e-08	0.00154653	0.197646
COBL	0.734	0.741	1.89991e-11	6.80623e-07	0.197643
CASD1	0.606	0.602	6.75904e-08	0.00242136	0.196556
NECTIN1	0.615	0.631	8.10999e-07	0.0290532	0.194423
PRKCA	0.866	0.838	2.03079e-07	0.00727511	0.194081
SPNS2	0.579	0.574	1.41823e-06	0.0508066	0.193469
EXOC4	0.929	0.925	1.67182e-08	0.000598915	0.192068
PRKACB	0.631	0.653	1.1618e-06	0.0416203	0.190787
TRIP11	0.79	0.828	4.10058e-08	0.00146899	0.189052
CANX	0.956	0.976	2.08421e-16	7.46648e-12	0.188393
FRZB	0.468	0.413	9.95648e-09	0.000356681	0.185727
GNPNAT1	0.774	0.762	9.79476e-12	3.50888e-07	0.185326
CORO1B	0.734	0.764	2.2767e-09	8.15604e-05	0.184738
SMYD3	0.936	0.923	5.36583e-07	0.0192225	0.183998
SRP54	0.753	0.77	3.24038e-09	0.000116084	0.18355
LINC01278	0.455	0.435	1.16639e-06	0.0417846	0.183159
OAF	0.595	0.607	9.76955e-08	0.00349984	0.182494
C2orf88	0.4	0.361	8.47594e-07	0.0303642	0.182448
GOLM2	0.888	0.906	1.46122e-08	0.000523469	0.182346
TASP1	0.765	0.769	1.66886e-07	0.00597853	0.182085
SKIL	0.54	0.547	2.33438e-06	0.0836268	0.181741
SEC16A	0.652	0.667	1.60668e-08	0.000575576	0.181651
TMED10	0.956	0.96	4.27561e-15	1.5317e-10	0.181641
SYNGR2	0.806	0.81	1.93714e-09	6.93959e-05	0.180987
CDC42EP5	0.983	0.989	5.57976e-19	1.99889e-14	0.180968
RASD1	0.344	0.298	1.24711e-06	0.0446766	0.180624
HMGCS2	0.89	0.875	6.64043e-10	2.37887e-05	0.179892
KLK15	0.217	0.13	5.52345e-11	1.97872e-06	0.178874
PDXDC1	0.904	0.93	2.47305e-09	8.85944e-05	0.177858
TM9SF2	0.85	0.868	6.2688e-10	2.24574e-05	0.177425
LXN	0.57	0.589	1.28334e-06	0.0459742	0.17468
FAM214A	0.559	0.551	1.01538e-06	0.0363751	0.174387
FAM107B	0.699	0.686	8.5631e-11	3.06764e-06	0.173782
TRPM4	0.745	0.764	7.2477e-11	2.59642e-06	0.173512
MLLT3	0.913	0.923	2.41739e-08	0.000866006	0.172297
TOM1L1	0.709	0.738	1.10526e-08	0.000395948	0.171927
SRP72	0.878	0.864	1.56559e-07	0.00560857	0.170968
SLC9C1	0.325	0.231	3.31055e-11	1.18597e-06	0.170909
TM9SF3	0.981	0.996	3.78158e-19	1.35471e-14	0.169941
KDELR2	0.929	0.927	1.46596e-10	5.25166e-06	0.169412
LRRC31	0.471	0.448	8.67847e-07	0.0310898	0.169306
NPDC1	0.921	0.919	6.79453e-11	2.43407e-06	0.168705
CARMIL1	0.897	0.914	9.03232e-07	0.0323574	0.16793
PADI2	0.563	0.531	1.01769e-08	0.000364578	0.167758
HK1	0.703	0.709	1.18153e-09	4.23272e-05	0.167128
SEC61G	0.94	0.968	8.90863e-08	0.00319143	0.166851
FAM114A1	0.737	0.749	1.03891e-10	3.72178e-06	0.166841
COPA	0.852	0.891	4.94163e-09	0.000177029	0.165931
RPN1	0.754	0.776	4.95337e-08	0.00177449	0.165724
STARD10	0.963	0.975	3.74538e-12	1.34174e-07	0.165575
PPIC	0.509	0.491	4.24918e-07	0.0152223	0.165094
ATP1A1	0.955	0.952	5.37546e-09	0.000192571	0.163866
LMAN2	0.901	0.929	1.92943e-10	6.912e-06	0.163673
CHD9	0.904	0.929	4.20105e-07	0.0150498	0.16361
COG2	0.67	0.683	2.77103e-08	0.000992694	0.163307
NANS	0.92	0.924	2.00475e-09	7.18182e-05	0.161795
TMED3	0.797	0.837	6.12859e-07	0.0219551	0.161145
CBFA2T3	0.401	0.36	2.80886e-07	0.0100625	0.158586
OCIAD2	0.876	0.901	1.7137e-06	0.0613915	0.157263
TNFRSF11B	0.298	0.233	3.2272e-07	0.0115611	0.157201
PLXDC2	0.166	0.09	5.13313e-10	1.83889e-05	0.15669
ENSG00000251034	0.242	0.182	1.38686e-06	0.0496829	0.156178
MT-CO1	1	1	3.36761e-29	1.20641e-24	0.154005
CAPZB	0.945	0.959	4.96025e-10	1.77696e-05	0.153931
ARCN1	0.739	0.777	1.59582e-07	0.00571688	0.153725
SPTLC2	0.805	0.85	8.34863e-07	0.0299081	0.153514
VPS13C	0.842	0.885	5.31819e-07	0.0190519	0.153062
BCL2L14	0.683	0.716	1.27146e-06	0.0455487	0.151684
SEC62	0.861	0.879	1.59789e-08	0.00057243	0.151616
PHGR1	0.999	1	2.0069e-13	7.18952e-09	0.151446
CD44	0.952	0.957	1.30805e-06	0.0468596	0.150969
ST6GALNAC4	0.262	0.178	1.32655e-10	4.75224e-06	0.15094
MFSD6	0.646	0.669	1.50907e-06	0.054061	0.148672
CACNA2D2	0.162	0.078	5.85815e-13	2.09862e-08	0.147111
TGFB3	0.282	0.217	1.72488e-07	0.00617922	0.144391
MT-ND1	0.995	0.996	2.80199e-15	1.00379e-10	0.144337
CALM2	0.976	0.989	7.10801e-10	2.54637e-05	0.14238
SERF2	0.996	0.999	1.39585e-16	5.00048e-12	0.142308
MALAT1	1	1	3.05591e-11	1.09475e-06	0.14027
MB	0.254	0.161	1.60614e-10	5.75385e-06	0.139356
SCNN1A	0.826	0.865	1.31553e-07	0.00471276	0.137176
SCP2	0.933	0.943	1.04419e-06	0.0374071	0.136702
ISG20	0.503	0.454	6.27165e-07	0.0224675	0.136123
LGALS4	0.997	1	9.79902e-24	3.5104e-19	0.134461
TSPAN1	0.955	0.957	5.45688e-15	1.95487e-10	0.134319
TMC3-AS1	0.213	0.125	3.70859e-12	1.32856e-07	0.13376
CCDC186	0.794	0.834	1.80275e-06	0.0645817	0.130875
C12orf57	0.861	0.885	1.77096e-06	0.0634429	0.130424
RAB37	0.184	0.079	4.07589e-18	1.46015e-13	0.129161
SRP14	0.993	0.989	2.78812e-07	0.00998816	0.1291
FFAR4	0.789	0.808	1.57996e-06	0.0566005	0.128953
RAB3B	0.627	0.62	1.1846e-06	0.0424371	0.128192
TMEM61	0.479	0.428	3.66359e-07	0.0131244	0.127594
CCSER1	0.873	0.878	1.75158e-09	6.27487e-05	0.125204
GFI1	0.218	0.143	8.93045e-09	0.000319924	0.123449
IL13RA1	0.767	0.807	7.30615e-08	0.00261736	0.1223
L1TD1	0.743	0.715	2.22432e-06	0.0796842	0.121696
RPL36AL	0.984	0.991	1.76361e-07	0.00631797	0.121635
CD164	0.933	0.955	6.9963e-11	2.50635e-06	0.121333
GNA14-AS1	0.287	0.215	2.89968e-07	0.0103878	0.119938
C15orf65	0.295	0.229	2.32358e-07	0.008324	0.118469
LINC02753	0.198	0.111	2.39356e-11	8.57471e-07	0.113833
ENSG00000244137	0.294	0.212	1.31077e-08	0.000469572	0.113328
C8orf86	0.218	0.147	3.19056e-08	0.00114299	0.112062
RPL31	0.992	0.997	8.79829e-07	0.031519	0.108846
ENSG00000259772	0.202	0.136	1.55838e-07	0.00558276	0.101937
ENSG00000267968	0.183	0.12	4.61873e-07	0.0165461	0.0996157
AQP3	0.135	0.06	9.96636e-12	3.57035e-07	0.0989507
ADH6	0.203	0.14	6.17186e-07	0.0221101	0.098201
ENSG00000262482	0.148	0.082	1.21971e-08	0.000436948	0.0852945
TBX10	0.124	0.071	1.10285e-06	0.0395083	0.0742103
SMIM33	0.132	0.077	6.57188e-07	0.0235431	0.0714
GPATCH11	0.162	0.27	1.41651e-06	0.0507452	0.0342235
CEACAM5	0.953	0.944	2.09464e-09	7.50385e-05	0.0251881
TXNL4B	0.146	0.263	7.85277e-08	0.00281318	0.023878
NRSN2	0.088	0.168	1.89921e-06	0.0680374	0.0217223
SLF1	0.184	0.332	1.31235e-09	4.70137e-05	0.0175886
MEX3D	0.083	0.212	5.02617e-13	1.80057e-08	0.0104731
HSF2	0.143	0.248	6.06008e-07	0.0217096	0.00849012
ATAT1	0.146	0.254	7.02957e-07	0.0251827	0.00702552
FAM219B	0.259	0.401	2.43155e-06	0.0871078	0.00593633
IFNLR1	0.083	0.158	2.35141e-06	0.0842369	0.00565161
ABHD5	0.266	0.415	1.8301e-06	0.0655616	0.00448082
TBCCD1	0.106	0.202	1.24209e-07	0.00444968	0.00440999
RPUSD2	0.114	0.217	2.0967e-07	0.00751123	0.00438909
PSD4	0.146	0.25	2.18186e-06	0.078163	0.00427059
CSTF2T	0.13	0.231	1.03661e-06	0.0371354	0.00397473
MOCOS	0.21	0.348	1.16018e-07	0.00415623	0.0034397
ZNF302	0.198	0.327	1.24579e-06	0.0446292	0.00333636
EARS2	0.131	0.237	4.1871e-07	0.0149999	0.00269035
TMEM42	0.123	0.221	1.23809e-06	0.0443534	0.00227789
DDX51	0.143	0.248	1.71713e-06	0.0615146	0.00015762
MAD2L1BP	0.164	0.282	9.5277e-07	0.034132	-3.12851e-05
C12orf43	0.163	0.279	1.22218e-06	0.0437832	-0.00016293
LRRC61	0.174	0.291	2.29571e-06	0.0822415	-0.000250332
KAT2B	0.09	0.17	1.44173e-06	0.0516487	-0.000695496
TCTN2	0.049	0.128	1.96375e-08	0.000703495	-0.00088749
COPS8	0.255	0.395	1.95372e-06	0.0699902	-0.00100286
POT1	0.146	0.261	1.49205e-07	0.00534513	-0.00108061
CGREF1	0.072	0.148	1.47657e-06	0.0528966	-0.00111978
INO80D-AS1	0.043	0.102	1.98261e-06	0.0710251	-0.0011538
CCDC134	0.222	0.356	1.26198e-06	0.045209	-0.00119125
FOXQ1	0.107	0.196	2.77917e-06	0.0995609	-0.00132674
ZC3HAV1L	0.063	0.139	1.98184e-07	0.00709975	-0.00143109
METTL22	0.19	0.327	1.11162e-07	0.00398226	-0.00144556
MTMR14	0.221	0.391	7.79666e-11	2.79307e-06	-0.00228231
TM9SF5P	0.19	0.337	2.84477e-09	0.000101911	-0.00231972
TAF4B	0.209	0.345	2.91997e-07	0.0104605	-0.0027241
PUS3	0.146	0.248	2.37939e-06	0.0852392	-0.0028282
ARHGEF35	0.187	0.317	6.34634e-07	0.0227351	-0.00293598
RPS27AP5	0.126	0.224	9.09495e-07	0.0325817	-0.0034137
CPTP	0.084	0.165	1.02983e-06	0.0368925	-0.00356791
UTP25	0.189	0.318	1.37231e-07	0.00491618	-0.00358782
SARS2	0.131	0.262	3.80157e-10	1.36187e-05	-0.00372265
CDADC1	0.14	0.244	1.36576e-06	0.0489268	-0.00377131
NINJ1	0.191	0.314	1.51734e-06	0.0543571	-0.00383521
XPC	0.373	0.532	1.97151e-06	0.0706273	-0.00384931
ING5	0.309	0.461	1.71455e-06	0.0614222	-0.00385599
UBQLN2	0.155	0.262	2.70837e-06	0.0970246	-0.00386358
ENSG00000280138	0.237	0.378	5.22843e-07	0.0187303	-0.00397166
ENSG00000254290	0.114	0.213	3.49636e-07	0.0125254	-0.00397353
NUDT7	0.096	0.184	8.98506e-07	0.0321881	-0.00416392
RPUSD1	0.139	0.243	2.08729e-06	0.0747751	-0.00420667
ZNF100	0.176	0.29	2.24857e-06	0.0805529	-0.00428601
H2AC15	0.031	0.116	1.61817e-11	5.79693e-07	-0.00431354
EIF1AD	0.094	0.184	3.09931e-07	0.011103	-0.00431726
AJM1	0.127	0.235	1.34019e-07	0.00480111	-0.00445289
TTC12	0.227	0.362	2.29305e-06	0.0821462	-0.00453192
UTP15	0.102	0.188	2.14483e-06	0.0768364	-0.00461093
ENSG00000274993	0.07	0.152	1.40415e-07	0.00503023	-0.00477792
PNPLA6	0.146	0.25	1.86602e-06	0.0668484	-0.00482886
ENSG00000111788	0.041	0.105	3.57573e-07	0.0128097	-0.00509004
HOTTIP	0.135	0.241	3.82963e-07	0.0137193	-0.00516969
GLTP	0.251	0.395	1.79012e-06	0.0641291	-0.00552904
NOTCH2	0.19	0.329	4.10512e-08	0.00147062	-0.00564009
RPL26P6	0.09	0.17	2.24341e-06	0.0803679	-0.00573068
ZBTB45	0.083	0.164	1.06612e-06	0.0381925	-0.00578806
ZNF204P	0.094	0.177	1.95923e-06	0.0701873	-0.00583914
CTU2	0.075	0.153	1.13766e-06	0.0407557	-0.00585029
ZNF765	0.156	0.282	3.30246e-08	0.00118307	-0.00586125
PCTP	0.213	0.34	2.31541e-06	0.0829473	-0.00598044
PABIR2	0.115	0.235	9.16072e-10	3.28174e-05	-0.00603404
ALG12	0.155	0.269	7.14751e-07	0.0256052	-0.00611536
DHODH	0.183	0.331	5.89256e-09	0.000211095	-0.00614415
BEX2	0.092	0.182	2.14494e-07	0.00768402	-0.00614684
GNG12-AS1	0.159	0.268	9.95148e-07	0.0356502	-0.00615034
MED17	0.086	0.166	1.82323e-06	0.0653153	-0.00617076
EEF2KMT	0.166	0.297	2.12612e-08	0.000761663	-0.00619591
TMEM52	0.091	0.184	1.45947e-07	0.00522841	-0.00622307
MAK16	0.182	0.333	2.5051e-10	8.97425e-06	-0.00624724
TBPL1	0.171	0.295	1.91816e-07	0.00687162	-0.00630387
C3orf38	0.214	0.343	1.86007e-06	0.0666353	-0.00631556
PPIEL	0.092	0.173	2.68104e-06	0.0960454	-0.00643622
WRAP73	0.163	0.284	1.43205e-07	0.00513016	-0.00652673
TUSC8	0.09	0.18	1.49456e-07	0.00535412	-0.00662603
SMG9	0.198	0.333	1.22335e-07	0.00438252	-0.00696088
MLLT1	0.175	0.32	3.85864e-09	0.000138232	-0.00711089
SPHK2	0.254	0.409	1.29428e-07	0.00463662	-0.00727469
HEXIM2	0.14	0.246	7.21556e-07	0.025849	-0.00739711
B3GNTL1	0.094	0.189	7.37215e-08	0.002641	-0.00741092
LIMK1	0.098	0.192	1.62731e-07	0.00582968	-0.00753261
ADAL	0.148	0.262	3.04939e-07	0.0109241	-0.00762116
KMT2E-AS1	0.182	0.298	2.00872e-06	0.0719603	-0.00767853
EEF1B2P6	0.13	0.23	8.23225e-07	0.0294912	-0.00770507
MHENCR	0.179	0.31	2.19428e-07	0.0078608	-0.00783527
SLC35G1	0.146	0.254	4.39783e-07	0.0157548	-0.00785613
IRF2BP1	0.059	0.127	1.94846e-06	0.0698017	-0.00797456
SETD1B	0.17	0.284	1.00019e-06	0.0358307	-0.00798839
TCEAL1	0.132	0.231	2.32588e-06	0.0833225	-0.00801654
EEF1B2P3	0.09	0.171	1.76286e-06	0.0631528	-0.00805532
KIAA0895L	0.106	0.191	2.43111e-06	0.0870921	-0.00811945
HDAC6	0.124	0.23	1.33342e-07	0.00477684	-0.0081583
FLCN	0.071	0.146	1.2271e-06	0.0439596	-0.00821267
HOMEZ	0.198	0.323	1.01635e-06	0.0364096	-0.00824208
NMNAT3	0.15	0.295	2.7088e-10	9.704e-06	-0.00862735
ENSG00000226380	0.07	0.142	2.59838e-06	0.0930844	-0.00865125
TIMM21	0.168	0.29	2.10856e-07	0.00755371	-0.00875527
OAT	0.226	0.362	1.37843e-06	0.0493809	-0.00877007
ADGRG6	0.15	0.261	3.43701e-07	0.0123127	-0.00886399
C11orf68	0.124	0.23	3.02378e-07	0.0108324	-0.00900159
OSGIN2	0.14	0.25	4.08134e-07	0.014621	-0.0090046
SLC9A6	0.135	0.23	2.54173e-06	0.091055	-0.0090123
LATS2	0.126	0.228	2.37424e-07	0.00850548	-0.00906824
COMMD9	0.186	0.305	1.25437e-06	0.0449364	-0.00914238
SIPA1L1-AS1	0.059	0.126	2.27043e-06	0.0813358	-0.00925834
UBLCP1	0.211	0.344	7.79467e-07	0.0279236	-0.00930396
ZBTB5	0.132	0.237	3.83948e-07	0.0137545	-0.00931098
TCP11L1	0.096	0.184	3.54152e-07	0.0126871	-0.00935662
EPHA1	0.124	0.234	7.43938e-08	0.00266508	-0.00975534
CWF19L1	0.175	0.296	4.01551e-07	0.0143852	-0.00978702
RNF44	0.176	0.292	1.8993e-06	0.0680407	-0.00986953
CHML	0.182	0.305	6.27877e-07	0.0224931	-0.00993583
GPN1	0.214	0.359	1.27157e-07	0.00455528	-0.00995166
ZNF747	0.044	0.105	2.033e-06	0.0728302	-0.00999957
LYRM9	0.056	0.128	4.07784e-07	0.0146084	-0.010137
THEM4	0.191	0.333	1.36447e-08	0.000488809	-0.0101685
ZNF518B	0.131	0.232	5.31789e-07	0.0190508	-0.0101815
IGHMBP2	0.128	0.24	6.12706e-08	0.00219496	-0.0102704
ACD	0.094	0.195	1.53631e-08	0.000550368	-0.0103079
PDCD2L	0.13	0.241	6.11735e-08	0.00219148	-0.0103499
SFXN5	0.195	0.356	3.91405e-10	1.40217e-05	-0.010372
ZNF335	0.154	0.265	8.39102e-07	0.03006	-0.0103904
CLBA1	0.057	0.127	9.90201e-07	0.035473	-0.0103955
ATXN7L3	0.148	0.257	4.86597e-07	0.0174318	-0.0105999
MRM1	0.057	0.142	1.44781e-08	0.000518665	-0.0106445
ZCCHC3	0.17	0.292	5.10588e-07	0.0182913	-0.0106468
ENGASE	0.162	0.317	1.38245e-11	4.95247e-07	-0.0107574
METTL3	0.199	0.335	1.28251e-07	0.00459445	-0.0108074
ENSG00000219023	0.049	0.115	8.70458e-07	0.0311833	-0.0108684
AMZ2P1	0.084	0.161	2.68192e-06	0.0960772	-0.0108998
RAE1	0.249	0.392	1.50376e-06	0.0538707	-0.0109751
MAN2B1	0.056	0.122	2.41522e-06	0.0865227	-0.0110069
PKD1P6	0.036	0.106	2.34825e-08	0.000841236	-0.0110737
SCNM1	0.143	0.251	5.18823e-07	0.0185863	-0.0111438
PRKCQ-AS1	0.063	0.147	3.728e-08	0.00133552	-0.0111717
C9orf116	0.068	0.147	3.52752e-07	0.012637	-0.0111762
SP2	0.15	0.255	1.47184e-06	0.0527273	-0.0111829
ENSG00000248367	0.107	0.206	1.99102e-07	0.00713263	-0.0111848
ENSG00000267737	0.052	0.116	2.49362e-06	0.0893315	-0.0112031
C19orf54	0.104	0.197	4.67192e-07	0.0167367	-0.0112392
HKDC1	0.122	0.22	5.40184e-07	0.0193515	-0.011286
ENSG00000240553	0.131	0.232	5.88482e-07	0.0210818	-0.0114082
ENSG00000272405	0.082	0.166	3.6904e-07	0.0132205	-0.0114298
EPN3	0.118	0.225	7.93514e-08	0.00284268	-0.0114778
CSTF2	0.195	0.322	9.01337e-07	0.0322895	-0.0116194
HDAC4-AS1	0.083	0.171	1.25536e-07	0.00449722	-0.0116771
FADD	0.171	0.281	2.51522e-06	0.0901051	-0.0116796
ENSG00000250222	0.076	0.158	4.01303e-07	0.0143763	-0.0117816
SNHG12	0.128	0.243	3.3265e-08	0.00119168	-0.0118221
ADARB1	0.118	0.213	1.17323e-06	0.0420297	-0.0118897
ATP13A3-DT	0.135	0.235	1.35942e-06	0.0487	-0.0119374
OTUB2	0.051	0.119	5.84615e-07	0.0209433	-0.0120478
SMYD5	0.047	0.118	9.16886e-08	0.00328465	-0.0121415
CPOX	0.187	0.307	1.03557e-06	0.0370983	-0.012181
RPS28P7	0.293	0.444	2.69081e-06	0.0963956	-0.0121911
GOLPH3-DT	0.112	0.203	1.65029e-06	0.0591201	-0.0121979
CCNE2	0.067	0.14	1.00322e-06	0.0359394	-0.0122344
EMSY-DT	0.164	0.304	3.51728e-09	0.000126003	-0.0122681
GDF11	0.127	0.225	1.24525e-06	0.0446097	-0.0122805
RBM19	0.201	0.328	9.08736e-07	0.0325546	-0.0123274
DPH1	0.061	0.136	4.40037e-07	0.0157639	-0.0123811
HCG11	0.072	0.151	5.00402e-07	0.0179264	-0.0124663
ENSG00000280071	0.041	0.107	2.56321e-07	0.00918244	-0.0124882
ENSG00000287906	0.07	0.141	2.51774e-06	0.0901955	-0.0125817
PPRC1	0.231	0.369	1.18989e-06	0.0426265	-0.0126159
BLMH	0.262	0.418	3.0087e-07	0.0107784	-0.0126535
RAB12	0.282	0.427	2.3204e-06	0.083126	-0.0126927
PMS1	0.348	0.505	6.99291e-07	0.0250514	-0.0127519
MRPS28	0.209	0.368	1.29116e-09	4.62546e-05	-0.0127646
PALM2AKAP2	0.144	0.253	3.92665e-07	0.0140668	-0.0127833
CCDC82	0.238	0.371	1.43945e-06	0.0515669	-0.0128213
ZFP1	0.082	0.161	1.47394e-06	0.0528023	-0.0128468
ZBTB25	0.184	0.306	3.8003e-07	0.0136142	-0.0129193
ZNF684	0.057	0.14	1.91244e-08	0.000685112	-0.0129588
DDX19B	0.183	0.304	1.82583e-06	0.0654084	-0.0129981
CFAP69	0.144	0.252	5.66959e-07	0.0203107	-0.0130237
NIFK-AS1	0.1	0.187	1.06095e-06	0.0380075	-0.0131037
LRRC37A3	0.104	0.204	5.9161e-08	0.00211939	-0.0131342
CYB5R1	0.112	0.21	3.60689e-07	0.0129213	-0.0131485
ARRB2	0.096	0.185	6.25322e-07	0.0224015	-0.0131725
RIN1	0.099	0.198	6.07823e-08	0.00217747	-0.0132047
ENSG00000289161	0.152	0.264	5.28448e-07	0.0189311	-0.0132453
GLYCTK	0.126	0.232	1.61649e-07	0.00579091	-0.0132997
BOK	0.116	0.213	6.43738e-07	0.0230613	-0.0133025
FAM76B	0.213	0.341	1.71911e-06	0.0615854	-0.013313
MTPAP	0.246	0.386	2.4464e-06	0.0876398	-0.0133225
GNB1L	0.148	0.262	4.47032e-07	0.0160145	-0.0133469
FZD7	0.072	0.166	4.73909e-09	0.000169773	-0.0133716
RPL23AP82	0.147	0.256	6.34109e-07	0.0227163	-0.0134047
RINL	0.07	0.151	1.23276e-07	0.00441623	-0.0134083
TTPA	0.235	0.375	5.96291e-07	0.0213615	-0.0134106
FAM184B	0.071	0.144	1.44858e-06	0.0518939	-0.0134762
KAT5	0.238	0.371	1.27092e-06	0.0455293	-0.0134777
ENSG00000288684	0.055	0.125	3.89555e-07	0.0139554	-0.0135035
CRAT	0.146	0.257	4.44229e-07	0.0159141	-0.0135265
LZTS2	0.201	0.339	2.20585e-07	0.00790225	-0.013576
C16orf87	0.235	0.37	1.44358e-06	0.0517146	-0.0135914
ENSG00000280145	0.071	0.143	2.42673e-06	0.0869352	-0.0135919
LMTK3	0.079	0.168	2.66343e-08	0.000954148	-0.0135948
POLG2	0.254	0.399	9.88181e-07	0.0354006	-0.0136061
NOL12	0.131	0.236	3.06284e-07	0.0109723	-0.0136438
IPO4	0.19	0.31	6.13997e-07	0.0219958	-0.0136741
HACE1	0.12	0.212	2.27465e-06	0.0814871	-0.0136928
CDIPT	0.219	0.362	1.69986e-07	0.00608957	-0.0137644
DZIP3	0.261	0.401	2.48479e-06	0.0890151	-0.0137659
CLEC11A	0.053	0.127	1.79288e-07	0.00642281	-0.0137744
AIP	0.238	0.377	4.85337e-07	0.0173867	-0.0138155
GPATCH3	0.082	0.162	9.89659e-07	0.0354535	-0.0139082
TMEM216	0.078	0.159	4.51382e-07	0.0161703	-0.0139156
TADA1	0.146	0.256	3.68826e-07	0.0132128	-0.0139464
ENSG00000285596	0.11	0.199	1.84476e-06	0.0660869	-0.0139949
AAAS	0.171	0.285	1.5615e-06	0.0559392	-0.0140021
RBAK	0.132	0.229	2.38264e-06	0.0853557	-0.0140083
TSC22D3	0.106	0.204	1.19098e-07	0.00426657	-0.0140584
RIPK2	0.179	0.317	3.27465e-08	0.00117311	-0.0140992
ZNF273	0.072	0.144	2.46329e-06	0.0882447	-0.0141365
CRYZL1	0.191	0.321	2.73151e-07	0.00978537	-0.0141442
COQ3	0.17	0.297	8.42943e-08	0.00301976	-0.0141633
RBM4B	0.11	0.208	2.35788e-07	0.00844687	-0.0141765
ZNF280C	0.088	0.185	2.64465e-08	0.000947419	-0.0141907
H4-16	0.06	0.136	2.14797e-07	0.00769489	-0.0142273
TIFA	0.148	0.261	2.33956e-07	0.00838123	-0.0142495
DUSP3	0.211	0.339	2.04677e-06	0.0733234	-0.0142746
ENTPD2	0.086	0.191	1.23889e-09	4.4382e-05	-0.0142752
PECR	0.142	0.273	3.05994e-09	0.000109619	-0.0142832
MKKS	0.189	0.307	2.71203e-06	0.0971559	-0.0142878
B4GAT1	0.1	0.197	1.27511e-07	0.00456794	-0.0142963
B3GLCT	0.111	0.2	1.60652e-06	0.057552	-0.0142986
SETMAR	0.118	0.215	4.9609e-07	0.0177719	-0.0143964
SLC39A1	0.047	0.108	2.18031e-06	0.0781075	-0.0144053
SLC25A28	0.171	0.281	2.13249e-06	0.0763943	-0.0144337
ENSG00000261208	0.048	0.119	1.48879e-07	0.00533345	-0.0144667
ZBTB18	0.131	0.233	4.7349e-07	0.0169623	-0.0144787
CYP2J2	0.254	0.406	3.66895e-07	0.0131436	-0.0145256
BRF2	0.084	0.179	1.61799e-08	0.00057963	-0.0145267
STARD3	0.127	0.234	1.48416e-07	0.00531687	-0.0145554
TMEM201	0.041	0.109	1.76259e-07	0.0063143	-0.0145738
FBXL14	0.103	0.208	1.57797e-08	0.000565292	-0.0146291
NUDT6	0.122	0.216	1.58693e-06	0.0568503	-0.0146485
ABCB10	0.239	0.376	1.02619e-06	0.0367621	-0.0146508
BORCS8	0.174	0.296	3.13165e-07	0.0112188	-0.0146583
GARNL3	0.138	0.261	1.26309e-08	0.000452489	-0.0146949
SLC12A9-AS1	0.047	0.12	6.54504e-08	0.00234469	-0.0147119
POLR3F	0.102	0.195	2.60139e-07	0.0093192	-0.0147154
E2F6	0.122	0.227	1.60565e-07	0.00575208	-0.0147347
ZC3H3	0.187	0.313	4.43362e-07	0.015883	-0.0147689
CDIN1	0.174	0.301	3.91e-08	0.00140072	-0.0147987
ABHD15	0.078	0.164	1.12622e-07	0.00403456	-0.0148027
NFKBIE	0.056	0.121	2.78064e-06	0.0996137	-0.0148348
CAP2	0.045	0.121	1.73849e-08	0.000622795	-0.0148409
SMIM27	0.132	0.238	3.0513e-07	0.010931	-0.0148665
CDPF1	0.04	0.101	8.32548e-07	0.0298252	-0.0148985
RENO1	0.082	0.175	2.11998e-08	0.000759463	-0.0149753
TCEANC2	0.197	0.328	2.58203e-07	0.00924987	-0.014998
KATNB1	0.152	0.293	6.31276e-10	2.26148e-05	-0.0150361
MMGT1	0.186	0.332	3.31541e-09	0.000118771	-0.0150832
GAS6-AS1	0.053	0.121	8.94187e-07	0.0320334	-0.0151488
PROSER3	0.144	0.246	2.35679e-06	0.0844298	-0.0151621
BCL7B	0.229	0.36	2.5346e-06	0.0907995	-0.015164
WHAMMP1	0.048	0.117	2.6457e-07	0.00947796	-0.0151726
ESS2	0.071	0.146	1.29936e-06	0.0465484	-0.0151842
ESAM-AS1	0.049	0.134	2.69633e-09	9.65933e-05	-0.0152031
ING3	0.139	0.26	1.26638e-08	0.000453669	-0.0152246
ENSG00000235776	0.128	0.229	8.19813e-07	0.029369	-0.0152503
AARS2	0.107	0.203	3.06017e-07	0.0109628	-0.0152783
CUTC	0.205	0.334	4.41752e-07	0.0158253	-0.0152942
RUSC2	0.039	0.111	1.69821e-08	0.000608367	-0.0153357
SHROOM2	0.11	0.202	5.98289e-07	0.0214331	-0.0153432
TRMT10A	0.201	0.327	4.68671e-07	0.0167897	-0.0153781
SPR	0.226	0.362	1.36244e-06	0.048808	-0.0154007
POLI	0.174	0.286	1.48652e-06	0.0532529	-0.0154574
TATDN2	0.088	0.173	6.41158e-07	0.0229689	-0.0154613
ZNF316	0.098	0.185	1.33797e-06	0.0479313	-0.0155051
RPP25	0.124	0.276	2.26582e-13	8.11707e-09	-0.0155264
YRDC	0.195	0.317	2.35669e-06	0.0844259	-0.0155319
LINC00173	0.032	0.109	8.98583e-10	3.21909e-05	-0.0155537
TFAP4	0.098	0.205	5.79293e-09	0.000207526	-0.0155697
FCHO1	0.064	0.143	1.21404e-07	0.00434917	-0.0155765
GKAP1	0.171	0.278	2.40273e-06	0.0860754	-0.0156114
PABPC1L	0.111	0.207	4.97972e-07	0.0178394	-0.0156225
TCEA2	0.044	0.123	6.47626e-09	0.000232006	-0.015648
SLC35E3	0.194	0.339	1.31198e-08	0.000470004	-0.0156615
EIF3J-DT	0.168	0.285	9.05492e-07	0.0324384	-0.0156905
PINX1	0.127	0.253	8.68446e-10	3.11112e-05	-0.0157429
MICA	0.074	0.155	1.3516e-07	0.00484196	-0.0157582
ANKRD52	0.139	0.254	5.1288e-08	0.00183734	-0.0157914
PPP1R3E	0.124	0.219	1.75315e-06	0.062805	-0.0158182
LINC02245	0.201	0.333	2.38556e-07	0.00854603	-0.01588
LINC02595	0.039	0.102	3.25711e-07	0.0116683	-0.0159098
TNFSF15	0.037	0.105	6.45944e-08	0.00231403	-0.0159112
THAP7	0.242	0.391	2.25612e-07	0.00808233	-0.0159733
JADE2	0.14	0.269	2.69501e-09	9.65461e-05	-0.015982
TLCD1	0.102	0.215	1.42206e-09	5.09439e-05	-0.0159823
UNC93B1	0.184	0.321	5.16164e-08	0.00184911	-0.0160289
SHARPIN	0.352	0.524	1.32867e-06	0.0475982	-0.016035
MFSD13A	0.094	0.187	1.34195e-07	0.00480738	-0.0160397
POLR2C	0.306	0.459	2.56449e-06	0.0918702	-0.0160424
SMYD4	0.182	0.302	8.73025e-07	0.0312753	-0.0160551
CEBPA	0.187	0.314	1.65114e-07	0.00591506	-0.016057
ELK1	0.144	0.262	6.06263e-08	0.00217188	-0.0161022
PPP1R35	0.445	0.612	2.78375e-06	0.0997249	-0.0161104
CHSY1	0.245	0.378	2.75345e-06	0.0986397	-0.0161357
TMEM251	0.174	0.305	4.8736e-08	0.00174592	-0.0161373
METTL1	0.099	0.196	8.434e-08	0.0030214	-0.0161475
C6orf47	0.111	0.21	2.7038e-07	0.00968608	-0.0162378
GPC4	0.209	0.365	5.74891e-10	2.05949e-05	-0.016244
RPP40	0.061	0.139	1.76437e-07	0.0063207	-0.0162674
ACAP3	0.158	0.277	1.27599e-07	0.00457111	-0.0163019
PRRT3-AS1	0.082	0.19	3.22381e-10	1.1549e-05	-0.0163184
FAM98C	0.215	0.379	4.73257e-10	1.6954e-05	-0.0163835
PEX5	0.15	0.255	2.27239e-06	0.081406	-0.0164109
NFKBIZ	0.066	0.14	6.17899e-07	0.0221356	-0.0164308
AP5B1	0.144	0.248	2.17285e-06	0.0778402	-0.0164589
CBX7	0.049	0.117	4.71805e-07	0.0169019	-0.0164694
DENND1C	0.048	0.122	5.29465e-08	0.00189675	-0.0164768
ENSG00000253636	0.114	0.204	1.47503e-06	0.0528413	-0.0164812
SHPK	0.045	0.106	2.35138e-06	0.084236	-0.0165064
GRWD1	0.159	0.286	1.68332e-08	0.000603032	-0.0165465
HARS2	0.219	0.349	1.93551e-06	0.0693376	-0.0165488
CRY2	0.131	0.233	5.89949e-07	0.0211343	-0.0165992
MRPL46	0.071	0.158	3.35479e-08	0.00120182	-0.0166947
PAGR1	0.08	0.183	1.00752e-09	3.60935e-05	-0.0167271
TYK2	0.158	0.267	6.90516e-07	0.024737	-0.0167336
PHF5A	0.239	0.389	4.73054e-08	0.00169467	-0.0167903
ZNF143	0.289	0.444	5.83884e-07	0.0209171	-0.0168245
PPP3CC	0.057	0.137	3.45335e-08	0.00123713	-0.0168263
PSKH1	0.163	0.275	1.39417e-06	0.0499449	-0.0168336
RBMXL1	0.095	0.18	9.7637e-07	0.0349775	-0.0169072
ZNF777	0.151	0.257	1.71773e-06	0.0615361	-0.0169198
DDX56	0.279	0.438	6.7653e-07	0.024236	-0.0170136
FHIP2B	0.11	0.202	8.21655e-07	0.029435	-0.0170175
ERV3-1	0.059	0.125	2.22591e-06	0.0797409	-0.0170598
MAP7D1	0.108	0.195	2.17865e-06	0.0780478	-0.0170655
ZNF701	0.118	0.211	7.83252e-07	0.0280592	-0.0171142
ENSG00000288827	0.055	0.134	4.08985e-08	0.00146515	-0.0171358
KBTBD7	0.118	0.211	1.43692e-06	0.0514762	-0.0171602
WASL-DT	0.111	0.202	9.39431e-07	0.0336542	-0.0171848
MICALL1	0.143	0.243	1.86025e-06	0.0666415	-0.0172223
ALKBH1	0.179	0.295	1.66772e-06	0.0597444	-0.0172671
MCOLN1	0.059	0.134	1.9752e-07	0.00707594	-0.0172966
CDKL1	0.221	0.36	2.63817e-07	0.00945099	-0.0173131
DDX11-AS1	0.056	0.129	2.96751e-07	0.0106308	-0.0174125
RGL2	0.096	0.188	1.76902e-07	0.00633734	-0.0174685
DCAKD	0.246	0.401	2.00948e-08	0.000719878	-0.0174786
RAB29	0.071	0.161	1.2499e-08	0.000447764	-0.0174852
HYMAI	0.041	0.108	1.72128e-07	0.00616631	-0.0174891
CPVL	0.045	0.111	4.19462e-07	0.0150268	-0.017523
TPRA1	0.198	0.328	2.70761e-07	0.00969973	-0.0175271
FIBCD1	0.163	0.276	7.27386e-07	0.0260579	-0.017545
SLC20A1	0.275	0.437	2.02081e-08	0.000723934	-0.0175572
NSUN5	0.171	0.288	9.97309e-07	0.0357276	-0.0176132
ARRDC1-AS1	0.102	0.197	1.85201e-07	0.00663466	-0.0176472
KIF7	0.061	0.136	2.96288e-07	0.0106142	-0.0176724
BEND7	0.187	0.308	6.74831e-07	0.0241752	-0.0177084
POU5F1	0.059	0.131	3.44295e-07	0.012334	-0.0177225
TCFL5	0.1	0.203	2.47048e-08	0.000885023	-0.0177306
PMS2	0.122	0.228	1.04714e-07	0.00375128	-0.0177345
B9D2	0.08	0.161	7.29532e-07	0.0261348	-0.0178002
MAP4K2	0.072	0.148	9.83112e-07	0.035219	-0.0178046
TAF1C	0.066	0.15	2.7313e-08	0.000978462	-0.0178351
PIGX	0.261	0.421	1.4472e-07	0.00518445	-0.0179332
HSPA1B	0.099	0.201	1.87566e-08	0.000671936	-0.0179837
DERL3	0.078	0.167	5.0297e-08	0.00180184	-0.0180467
FGD1	0.074	0.167	7.92824e-09	0.000284021	-0.0180857
IBA57	0.048	0.124	2.26943e-08	0.000813	-0.0180905
ALKBH4	0.155	0.279	3.81422e-08	0.0013664	-0.018094
INAFM1	0.06	0.154	7.61586e-10	2.7283e-05	-0.0181266
ENSG00000254536	0.217	0.366	2.00887e-08	0.000719657	-0.0181519
CYFIP2	0.162	0.285	6.55753e-08	0.00234917	-0.018167
SLC2A8	0.179	0.3	7.81982e-07	0.0280137	-0.0181912
GATB	0.195	0.317	1.05829e-06	0.0379122	-0.0182271
SLC39A3	0.15	0.298	6.725e-12	2.40916e-07	-0.0182704
TLCD2	0.142	0.249	3.61239e-07	0.012941	-0.018289
NBPF14	0.06	0.159	8.65955e-11	3.1022e-06	-0.0182946
TMEM161A	0.258	0.43	1.31474e-09	4.70994e-05	-0.0184099
NDUFAF1	0.158	0.283	2.97025e-08	0.00106406	-0.018447
TINF2	0.135	0.238	8.96444e-07	0.0321142	-0.0184631
GOLGA2P5	0.159	0.272	4.7353e-07	0.0169637	-0.0184765
LENG1	0.154	0.272	7.91257e-08	0.0028346	-0.0184812
QSOX2	0.112	0.227	6.31109e-09	0.000226089	-0.0184946
CBS	0.055	0.131	6.85769e-08	0.0024567	-0.0185048
SARNP	0.143	0.251	3.45021e-07	0.01236	-0.0185177
RNF113A	0.189	0.313	3.47305e-07	0.0124419	-0.0185291
UBQLN4	0.16	0.29	1.52762e-08	0.000547253	-0.0185624
SPICE1	0.159	0.263	2.51029e-06	0.0899287	-0.0185758
DIPK2A	0.187	0.323	5.06716e-08	0.00181526	-0.0185916
LANCL1	0.21	0.351	8.39255e-08	0.00300655	-0.0186268
IRAK2	0.055	0.142	2.40272e-09	8.60752e-05	-0.018627
BCL6	0.052	0.133	1.02133e-08	0.000365881	-0.0186364
GMFB	0.345	0.521	1.05646e-06	0.0378465	-0.0186539
STAG3L2	0.086	0.18	3.33046e-08	0.00119311	-0.0186807
ARL4C	0.098	0.194	5.29717e-08	0.00189766	-0.0187083
GM2A	0.116	0.227	7.88528e-09	0.000282482	-0.0187265
ENSG00000289340	0.124	0.218	2.08699e-06	0.0747644	-0.0187316
SURF2	0.202	0.369	1.55486e-11	5.57012e-07	-0.0187355
CLUHP3	0.14	0.257	6.41893e-08	0.00229952	-0.0187771
UBIAD1	0.127	0.248	5.4157e-09	0.000194012	-0.0188006
PIGQ	0.095	0.2	6.98616e-09	0.000250272	-0.0188303
IKBKG	0.072	0.162	2.16449e-08	0.000775406	-0.0188329
CLDN15	0.063	0.136	5.7369e-07	0.0205519	-0.0188437
THAP1	0.099	0.188	5.19296e-07	0.0186033	-0.0188471
GRB14	0.051	0.121	2.30337e-07	0.0082516	-0.01894
ATG16L1	0.178	0.321	2.3894e-09	8.55979e-05	-0.0190134
CTTN-DT	0.084	0.172	1.37114e-07	0.00491198	-0.0190678
CIBAR1	0.09	0.191	6.26887e-09	0.000224576	-0.0190819
RBBP9	0.104	0.191	2.16027e-06	0.0773895	-0.0191057
IFT22	0.226	0.37	2.01567e-07	0.00722095	-0.0192042
LPAR6	0.071	0.142	2.20871e-06	0.079125	-0.0192059
SLX4	0.07	0.147	4.38692e-07	0.0157157	-0.0192392
AP1S3	0.076	0.151	1.84385e-06	0.066054	-0.019244
SELENON	0.131	0.253	7.83983e-09	0.000280854	-0.0192685
NSMF	0.172	0.302	7.09967e-08	0.00254339	-0.0193308
IL27RA	0.124	0.255	9.61633e-11	3.44496e-06	-0.0193574
ATG4D	0.186	0.303	2.04217e-06	0.0731587	-0.0193737
NKIRAS2	0.195	0.349	6.46768e-10	2.31698e-05	-0.0193894
AMOTL2	0.047	0.127	6.05579e-09	0.000216943	-0.0193917
THAP3	0.148	0.264	1.24065e-07	0.00444451	-0.0193942
LTO1	0.139	0.252	8.24169e-08	0.0029525	-0.0194129
ADPRM	0.06	0.132	5.75239e-07	0.0206074	-0.0194145
WIPF3	0.044	0.118	2.81637e-08	0.00100894	-0.0194361
ZDHHC8	0.07	0.171	4.26197e-10	1.52681e-05	-0.0194518
NKRF	0.151	0.268	1.19691e-07	0.00428782	-0.0194864
ENSG00000287252	0.076	0.151	1.80793e-06	0.0647672	-0.0195164
MST1R	0.231	0.375	2.92345e-07	0.010473	-0.0195805
ZNF692	0.127	0.261	1.29009e-10	4.62162e-06	-0.0195816
LSP1P4	0.13	0.239	6.0061e-08	0.00215163	-0.0196096
ASB16-AS1	0.078	0.157	5.86744e-07	0.0210195	-0.0196114
RRAGB	0.146	0.257	2.03712e-07	0.00729777	-0.0196127
ENSG00000264112	0.118	0.218	2.31905e-07	0.00830775	-0.0196329
HCFC1R1	0.234	0.377	4.58832e-07	0.0164372	-0.019641
FRRS1	0.099	0.189	3.60175e-07	0.0129029	-0.0196474
TWNK	0.063	0.163	2.33746e-10	8.37372e-06	-0.0196549
SNX24	0.074	0.168	5.61896e-09	0.000201293	-0.019665
ULK3	0.086	0.175	1.18143e-07	0.00423234	-0.0196861
PIDD1	0.102	0.202	3.95257e-08	0.00141597	-0.0197344
ASB9	0.07	0.17	2.57158e-10	9.21244e-06	-0.0197508
ZNF823	0.203	0.327	2.54919e-06	0.091322	-0.0198321
MEX3C	0.207	0.343	1.52891e-07	0.00547718	-0.0198494
NCS1	0.098	0.202	5.73286e-09	0.000205374	-0.0198555
ARHGDIG	0.031	0.104	1.35681e-09	4.86063e-05	-0.0198562
FANCE	0.052	0.135	4.36477e-09	0.000156363	-0.0198601
TRMT2B	0.207	0.346	9.79851e-08	0.00351022	-0.019884
PRKAB1	0.207	0.331	1.63271e-06	0.0584902	-0.0199055
KBTBD11	0.115	0.234	1.89078e-09	6.77353e-05	-0.0199079
MANEA	0.168	0.28	1.35082e-06	0.0483916	-0.0199336
LEMD1	0.078	0.157	5.81606e-07	0.0208355	-0.0199413
ENSG00000279738	0.119	0.214	1.15595e-06	0.0414109	-0.0199414
C5	0.053	0.125	2.74519e-07	0.00983436	-0.019961
HSPA4L	0.287	0.435	1.62521e-06	0.0582215	-0.0199777
ZNF814	0.202	0.325	2.2576e-06	0.0808764	-0.0199822
NUDT19	0.203	0.344	4.281e-08	0.00153362	-0.0200196
MITD1	0.313	0.475	1.20517e-06	0.0431739	-0.0200406
HR	0.086	0.163	2.09486e-06	0.0750464	-0.0200689
ITGB8-AS1	0.04	0.113	1.50585e-08	0.000539454	-0.0200751
HAUS7	0.031	0.104	1.67891e-09	6.01451e-05	-0.0200801
MIR4435-2HG	0.164	0.321	7.65187e-12	2.74121e-07	-0.0200816
ENSG00000260196	0.059	0.149	2.63269e-09	9.43136e-05	-0.0201096
ENSG00000251675	0.051	0.122	1.52873e-07	0.00547653	-0.0201164
C22orf46	0.091	0.17	2.52411e-06	0.0904237	-0.0201269
ARID5A	0.06	0.146	9.52638e-09	0.000341273	-0.0201552
DEPDC5	0.079	0.177	2.302e-09	8.24668e-05	-0.0201634
CXorf38	0.287	0.45	2.0723e-07	0.00742382	-0.0201748
CAB39L	0.136	0.238	4.58653e-07	0.0164308	-0.020213
UBE2Z	0.393	0.579	8.79849e-07	0.0315197	-0.0202134
RNASEH1	0.32	0.477	2.75993e-06	0.0988718	-0.0202199
ALKBH8	0.067	0.147	1.69233e-07	0.0060626	-0.0202303
CSKMT	0.233	0.373	6.17678e-07	0.0221277	-0.0202331
OBI1	0.155	0.296	5.90756e-10	2.11633e-05	-0.0202397
MAP1S	0.186	0.311	1.5788e-07	0.00565589	-0.0203127
LRRC14	0.144	0.264	3.29369e-08	0.00117993	-0.0203213
FKBPL	0.057	0.143	6.00804e-09	0.000215232	-0.0203393
ZNF232	0.07	0.139	2.7827e-06	0.0996876	-0.020362
TP53RK	0.172	0.286	1.38278e-06	0.0495365	-0.0203716
ANKRD40	0.178	0.295	4.97808e-07	0.0178335	-0.0203776
SAMD4B	0.381	0.555	9.0921e-07	0.0325715	-0.0203921
SMPD4BP	0.12	0.251	1.65701e-10	5.93606e-06	-0.0204383
RCE1	0.074	0.151	5.24951e-07	0.0188059	-0.0204836
THSD4-AS1	0.06	0.146	8.27304e-09	0.000296373	-0.0205237
ZNF250	0.119	0.214	6.63542e-07	0.0237707	-0.020546
POLR3H	0.178	0.303	3.10259e-07	0.0111147	-0.0206192
CITED4	0.124	0.251	6.66613e-10	2.38807e-05	-0.0206199
ZC3H7B	0.286	0.434	2.2818e-06	0.0817432	-0.0206466
KLHL25	0.122	0.224	2.02025e-07	0.00723735	-0.0206812
ZBTB17	0.131	0.255	2.66026e-09	9.5301e-05	-0.0207166
TCIRG1	0.259	0.412	8.24461e-07	0.0295355	-0.0207344
H2AC8	0.044	0.12	1.10725e-08	0.000396662	-0.0207813
DEF8	0.265	0.409	1.73252e-06	0.0620657	-0.0208417
ENSG00000289047	0.107	0.202	3.50984e-07	0.0125736	-0.0208422
LYSMD2	0.074	0.15	9.24492e-07	0.033119	-0.020853
SLC4A8	0.076	0.166	3.11465e-08	0.00111579	-0.0208788
FBRS	0.215	0.35	7.49623e-07	0.0268545	-0.0208851
RAB11FIP4	0.246	0.404	2.87647e-08	0.00103047	-0.0209021
COMMD2	0.239	0.382	4.83397e-07	0.0173172	-0.0209076
DNAL4	0.111	0.224	5.18398e-09	0.000185711	-0.0209284
METTL21A	0.231	0.371	7.01387e-07	0.0251265	-0.0209772
ENSG00000273162	0.052	0.116	1.83245e-06	0.0656458	-0.0209829
GID4	0.134	0.236	5.13466e-07	0.0183944	-0.0210492
FBF1	0.055	0.145	7.72807e-10	2.7685e-05	-0.0210573
WDR83	0.099	0.206	3.8823e-09	0.000139079	-0.0210934
IFTAP	0.102	0.191	6.15161e-07	0.0220375	-0.0211008
RITA1	0.156	0.275	1.32173e-07	0.00473496	-0.0211578
ENSG00000263272	0.107	0.227	2.52713e-10	9.0532e-06	-0.021188
HS3ST1	0.045	0.121	1.98522e-08	0.000711184	-0.0212271
PC	0.11	0.218	1.04299e-08	0.000373641	-0.0212378
CNGA1	0.052	0.12	4.68785e-07	0.0167937	-0.0212682
CRIPT	0.279	0.422	1.23639e-06	0.0442924	-0.0212755
KCTD6	0.052	0.117	1.35775e-06	0.0486399	-0.021278
SLC25A15	0.103	0.204	3.29237e-08	0.00117946	-0.0213103
DENND4B	0.139	0.249	1.92673e-07	0.00690233	-0.0213108
CCDC51	0.25	0.404	1.282e-07	0.00459264	-0.021317
CSGALNACT2	0.037	0.104	8.60957e-08	0.00308429	-0.0213521
TRMT61B	0.223	0.382	3.14461e-09	0.000112653	-0.0213664
ALKBH2	0.124	0.241	1.13688e-08	0.000407277	-0.0213816
FAM217B	0.086	0.199	1.20509e-10	4.31711e-06	-0.0214189
EHBP1L1	0.076	0.164	5.03589e-08	0.00180406	-0.0214324
RELA	0.238	0.381	4.79367e-07	0.0171728	-0.0214512
C22orf39	0.261	0.412	4.77247e-07	0.0170969	-0.0214698
TRIM47	0.144	0.279	6.46035e-10	2.31436e-05	-0.0215211
GVQW3	0.09	0.19	8.80683e-09	0.000315496	-0.0215312
TRMT1	0.124	0.245	4.9178e-09	0.000176175	-0.0215988
TMEM39B	0.151	0.282	3.48783e-09	0.000124948	-0.0216019
SLCO1B1	0.051	0.112	2.75206e-06	0.0985898	-0.0216074
PILRB	0.088	0.193	1.81249e-09	6.49305e-05	-0.0217209
NAT14	0.1	0.195	1.16195e-07	0.00416257	-0.0217247
SMIM12	0.267	0.442	6.51166e-09	0.000233274	-0.0217768
NPRL2	0.158	0.295	1.9512e-09	6.98999e-05	-0.0218616
AMPD2	0.088	0.175	2.86831e-07	0.0102754	-0.0219212
KHNYN	0.211	0.35	1.96534e-07	0.00704064	-0.0219503
ZNF525	0.083	0.169	1.86855e-07	0.00669388	-0.02208
PRXL2C	0.045	0.115	9.3563e-08	0.0033518	-0.0220848
HSD3B7	0.072	0.182	6.73447e-11	2.41256e-06	-0.0221163
UBOX5	0.106	0.199	3.14489e-07	0.0112663	-0.0221432
CENPT	0.084	0.168	3.78964e-07	0.013576	-0.022144
RNF123	0.107	0.227	4.4372e-10	1.58958e-05	-0.0221695
FUNDC1	0.172	0.295	1.50398e-07	0.00538786	-0.0221954
C1orf115	0.107	0.191	2.64074e-06	0.0946018	-0.0222274
GOLGA2P7	0.151	0.275	1.6968e-08	0.000607861	-0.0222544
TUBGCP4	0.294	0.452	1.12704e-06	0.040375	-0.0222669
LINC00862	0.044	0.126	1.69782e-09	6.08228e-05	-0.0223076
TRMT61A	0.103	0.205	3.35695e-08	0.00120259	-0.0223148
MAPKAPK3	0.302	0.462	8.94626e-07	0.0320491	-0.0223151
SDHAF4	0.17	0.303	2.04517e-08	0.000732661	-0.0223844
PEA15	0.031	0.104	1.89198e-09	6.77784e-05	-0.0223934
DDX20	0.16	0.268	2.03758e-06	0.0729941	-0.022422
BCORL1	0.055	0.132	4.83281e-08	0.00173131	-0.0224287
CFAP46	0.033	0.105	5.86777e-09	0.000210207	-0.0224383
CIAO3	0.179	0.299	6.77956e-07	0.0242871	-0.0224536
SAAL1	0.168	0.298	3.21823e-08	0.0011529	-0.0225025
FAM216A	0.071	0.16	1.24296e-08	0.000445278	-0.0225412
PRMT7	0.275	0.44	2.26274e-08	0.000810604	-0.022547
KCNH2	0.071	0.154	6.82879e-08	0.00244635	-0.0225702
MED31	0.283	0.445	3.36092e-08	0.00120402	-0.0225737
PXN-AS1	0.095	0.206	8.33359e-10	2.98543e-05	-0.0225897
CLCN2	0.049	0.122	8.08639e-08	0.00289687	-0.0225966
ENSG00000225177	0.074	0.175	8.39901e-10	3.00886e-05	-0.0226251
FAM89B	0.201	0.328	7.02713e-07	0.025174	-0.0226465
BTN2A1	0.171	0.28	2.24368e-06	0.0803775	-0.0227038
KCNC4	0.045	0.142	1.34919e-11	4.83334e-07	-0.0227053
PRDM15	0.107	0.201	2.84577e-07	0.0101947	-0.0227302
IL2RG	0.047	0.106	2.58523e-06	0.0926133	-0.0227462
SLC35F2	0.345	0.512	7.73634e-07	0.0277147	-0.0227581
TMEM127	0.154	0.274	8.00851e-08	0.00286897	-0.0227789
KRI1	0.13	0.263	7.35902e-11	2.63629e-06	-0.0227857
ZBTB2	0.128	0.242	3.2619e-08	0.00116854	-0.0228504
FITM2	0.099	0.22	6.67739e-11	2.39211e-06	-0.0228773
ALDH16A1	0.147	0.267	2.67138e-08	0.000956995	-0.0229022
RAB38	0.035	0.106	9.77637e-09	0.000350229	-0.0229047
MSX2	0.044	0.106	1.00983e-06	0.036176	-0.0229087
SLC27A5	0.277	0.431	5.72155e-08	0.00204969	-0.0229415
CLTCL1	0.059	0.132	2.21199e-07	0.00792422	-0.0229537
PIAS4	0.14	0.258	3.34287e-08	0.00119755	-0.022983
COCH	0.031	0.102	3.59867e-09	0.000128919	-0.0230032
TOP1MT	0.215	0.365	3.28548e-08	0.00117699	-0.0230137
MMP15	0.211	0.35	2.53552e-07	0.00908326	-0.0230654
PDPR2P	0.088	0.173	4.10058e-07	0.0146899	-0.0230663
CIZ1	0.255	0.404	1.25069e-06	0.0448045	-0.0230891
FOXJ2	0.078	0.18	8.03609e-10	2.87885e-05	-0.023092
STS	0.162	0.284	7.7315e-09	0.000276973	-0.023106
H2BC7	0.021	0.106	1.88547e-12	6.75452e-08	-0.0231328
LDB1	0.095	0.184	2.83998e-07	0.010174	-0.0231378
KANK4	0.06	0.126	2.51817e-06	0.0902108	-0.0231386
HDHD2	0.155	0.291	1.87245e-09	6.70786e-05	-0.0231637
ENSG00000265334	0.032	0.106	2.43037e-09	8.70654e-05	-0.0231684
ERMARD	0.128	0.228	8.16491e-07	0.02925	-0.0232262
NTAQ1	0.197	0.334	2.7677e-08	0.000991502	-0.02324
SYDE2	0.184	0.335	1.2401e-09	4.44254e-05	-0.0232491
CYBC1	0.152	0.283	8.49063e-09	0.000304168	-0.0232929
LSG1	0.332	0.489	2.24687e-06	0.0804919	-0.023314
NSL1	0.262	0.432	2.56576e-09	9.19157e-05	-0.0233221
SPATA2	0.143	0.252	1.94163e-07	0.0069557	-0.0233297
VPS16	0.159	0.272	4.12545e-07	0.014779	-0.02333
ZNF212	0.108	0.206	1.27299e-07	0.00456034	-0.0233402
DGCR6L	0.266	0.421	2.25927e-07	0.00809359	-0.0233581
NCKIPSD	0.182	0.327	4.22257e-09	0.000151269	-0.0233682
TRAF6	0.127	0.234	9.63957e-08	0.00345328	-0.0234264
KLHL36	0.259	0.404	2.72865e-06	0.0977512	-0.0234287
ZNF821	0.194	0.323	2.82011e-07	0.0101028	-0.0234366
PLEKHF2	0.156	0.262	7.27382e-07	0.0260577	-0.0235535
NUDT21	0.193	0.33	4.46141e-08	0.00159826	-0.0235647
C6orf136	0.231	0.371	4.7601e-07	0.0170526	-0.0236047
CMTR2	0.19	0.315	3.52419e-07	0.012625	-0.0236995
CHORDC1	0.271	0.423	1.59012e-06	0.0569644	-0.0237067
PEDS1	0.195	0.343	2.89094e-09	0.000103565	-0.023728
PAFAH2	0.242	0.377	8.04994e-07	0.0288381	-0.0237355
AKR1C1	0.04	0.104	3.09392e-07	0.0110837	-0.0237449
CDAN1	0.051	0.126	5.74928e-08	0.00205962	-0.0237908
SLC49A4	0.152	0.265	3.19413e-07	0.0114427	-0.0238049
LAMA5	0.08	0.176	8.04652e-09	0.000288259	-0.0238968
TRDMT1	0.074	0.162	2.68673e-08	0.000962493	-0.0239354
PYCR2	0.25	0.403	8.91652e-08	0.00319425	-0.0239562
MRPS5	0.234	0.373	1.14607e-06	0.041057	-0.0239651
TEAD3	0.118	0.233	5.20152e-09	0.000186339	-0.0239797
RAD51D	0.041	0.153	2.43843e-14	8.73543e-10	-0.0239814
PLPP3	0.171	0.285	6.31668e-07	0.0226289	-0.0239815
KMT5C	0.115	0.225	1.1997e-08	0.000429779	-0.0239831
FAM104B	0.114	0.225	8.5742e-09	0.000307162	-0.0239843
ENSG00000280206	0.044	0.108	6.19724e-07	0.022201	-0.0240258
PPT1	0.154	0.286	5.77445e-09	0.000206864	-0.0240805
NOP9	0.102	0.206	1.62721e-08	0.000582933	-0.0240984
KIAA1191	0.286	0.438	2.1142e-06	0.0757392	-0.0241156
RFT1	0.23	0.389	9.75522e-09	0.000349471	-0.0241955
SIRT1	0.227	0.38	9.8198e-09	0.000351785	-0.0242339
WDR46	0.293	0.441	1.65814e-06	0.059401	-0.024238
XAB2	0.15	0.267	1.07086e-07	0.00383625	-0.0242397
POMGNT2	0.063	0.148	1.12695e-08	0.000403718	-0.0242539
ZMYM3	0.115	0.221	2.65236e-08	0.000950182	-0.0242645
KLK10	0.209	0.324	1.53806e-06	0.0550996	-0.024268
GEMIN2	0.119	0.227	3.80431e-08	0.00136286	-0.0243215
CLN5	0.082	0.168	1.24924e-07	0.00447527	-0.0243235
CNOT3	0.245	0.403	8.55236e-08	0.0030638	-0.0243333
SORD2P	0.104	0.216	2.72169e-09	9.75018e-05	-0.0243399
ENSG00000288755	0.124	0.216	2.00073e-06	0.0716743	-0.0243535
TRIM7	0.274	0.424	1.72227e-06	0.0616987	-0.0243573
SHROOM1	0.182	0.305	2.43944e-07	0.00873904	-0.0243583
VWA1	0.094	0.177	9.65736e-07	0.0345965	-0.0243939
H3C11	0.044	0.11	2.36796e-07	0.00848298	-0.0244033
C1orf53	0.066	0.137	1.07919e-06	0.0386609	-0.0244225
TMEM51-AS1	0.099	0.189	3.19359e-07	0.0114407	-0.02445
GATD1	0.237	0.391	1.47074e-07	0.00526877	-0.0244558
IMPDH1	0.277	0.444	5.2499e-09	0.000188072	-0.0244672
SRR	0.111	0.224	4.42617e-09	0.000158563	-0.0244765
PRKACA	0.187	0.341	7.37676e-10	2.64265e-05	-0.0244887
RPUSD3	0.293	0.453	7.77989e-07	0.0278707	-0.0245343
PAQR4	0.1	0.22	9.38789e-11	3.36312e-06	-0.0245805
TMEM64	0.076	0.171	6.57314e-09	0.000235476	-0.0245964
STX2	0.057	0.161	1.424e-11	5.10134e-07	-0.0246118
NAF1	0.279	0.444	4.2713e-08	0.00153015	-0.0246417
POLRMT	0.18	0.315	1.61459e-08	0.00057841	-0.024644
RNFT2	0.052	0.126	8.92398e-08	0.00319693	-0.0246506
LINC01512	0.043	0.101	2.55987e-06	0.0917047	-0.024673
ENSG00000272800	0.086	0.189	2.21368e-09	7.93027e-05	-0.0246737
SNHG4	0.167	0.29	1.17214e-07	0.00419909	-0.0247008
ZNF496	0.166	0.315	9.69058e-11	3.47155e-06	-0.0247097
RHPN1	0.08	0.18	2.11701e-09	7.58397e-05	-0.024737
COQ5	0.283	0.448	1.76498e-07	0.00632287	-0.0247515
CNEP1R1	0.087	0.179	3.85306e-08	0.00138032	-0.0247848
CCNY-AS1	0.13	0.236	1.75049e-07	0.00627096	-0.0248015
SLC10A3	0.075	0.172	3.41133e-09	0.000122207	-0.0248279
C15orf61	0.333	0.495	1.95342e-06	0.0699795	-0.0248299
OSGEPL1	0.043	0.122	2.79847e-09	0.000100252	-0.0248313
SNX11	0.076	0.149	1.4296e-06	0.0512139	-0.0249012
TBP	0.138	0.258	1.0131e-08	0.000362934	-0.0249037
SPATC1L	0.124	0.239	1.35848e-08	0.00048666	-0.0249642
SLC5A6	0.083	0.177	1.74848e-08	0.000626375	-0.0250675
DHX33	0.238	0.408	3.04981e-10	1.09256e-05	-0.0250818
MIOS	0.253	0.401	2.99475e-07	0.0107284	-0.0250879
PGAM5	0.182	0.313	1.02688e-07	0.00367871	-0.0250879
EIF5A2	0.052	0.126	7.64504e-08	0.00273876	-0.0251304
SYCE1L	0.14	0.259	1.90591e-08	0.000682772	-0.0251466
RNASEH2A	0.027	0.111	1.02748e-11	3.68084e-07	-0.0251477
SLC16A4	0.102	0.197	1.01936e-07	0.00365175	-0.025161
TTC9	0.059	0.139	3.47757e-08	0.00124581	-0.0251628
ACOT2	0.082	0.159	1.15028e-06	0.0412077	-0.0251707
LURAP1L-AS1	0.039	0.106	7.7378e-08	0.00277199	-0.0252237
ZNF711	0.047	0.119	5.34146e-08	0.00191352	-0.0252251
COLGALT1	0.282	0.442	4.24659e-07	0.015213	-0.0252297
DHRS13	0.045	0.135	1.22435e-10	4.38611e-06	-0.0252482
KLHL12	0.176	0.304	9.82564e-08	0.00351994	-0.0252642
ENSG00000288891	0.295	0.452	1.44752e-07	0.00518561	-0.0252872
C10orf88B	0.037	0.113	3.3976e-09	0.000121716	-0.0253051
STEEP1	0.088	0.169	1.22635e-06	0.0439328	-0.025319
ABCA2	0.152	0.293	6.32297e-10	2.26514e-05	-0.0253403
B4GALT6	0.11	0.214	3.1127e-08	0.00111509	-0.0253495
DCUN1D4	0.385	0.553	1.83971e-07	0.00659059	-0.02539
IGSF8	0.179	0.32	3.46614e-09	0.000124171	-0.025394
SLC25A27	0.17	0.29	1.33085e-07	0.00476764	-0.0253943
CNTROB	0.148	0.267	4.17416e-08	0.00149535	-0.0254154
MAP3K8	0.118	0.234	1.58265e-09	5.66969e-05	-0.0254279
AJUBA	0.155	0.287	4.14707e-09	0.000148565	-0.0254496
COA7	0.193	0.314	1.07095e-06	0.0383657	-0.0254544
CEP120	0.227	0.418	1.05832e-13	3.79132e-09	-0.0254816
SGTA	0.285	0.435	5.29311e-07	0.0189621	-0.0254849
ENSG00000231412	0.056	0.139	8.40183e-09	0.000300987	-0.0255255
TTLL4	0.123	0.24	4.6175e-09	0.000165417	-0.0255321
SMUG1	0.27	0.419	4.85069e-07	0.0173771	-0.0255534
ENSG00000284634	0.055	0.131	6.52951e-08	0.00233913	-0.0255792
RNF135	0.143	0.257	1.06795e-07	0.00382581	-0.0256329
ENSG00000259132	0.067	0.164	9.64251e-10	3.45433e-05	-0.0256504
NR1D1	0.04	0.101	7.702e-07	0.0275916	-0.0256653
KHDC1	0.07	0.163	3.63807e-09	0.00013033	-0.0257071
ZNF362	0.043	0.103	1.43369e-06	0.0513607	-0.0257271
BCL9	0.21	0.338	3.14081e-07	0.0112516	-0.0257299
MIEF2	0.039	0.111	1.40974e-08	0.000505026	-0.0257409
CPNE2	0.19	0.321	1.48449e-07	0.00531804	-0.0257416
FBXW9	0.162	0.316	4.19416e-11	1.50252e-06	-0.0257629
ING2-DT	0.053	0.127	1.02116e-07	0.00365819	-0.0257662
PXYLP1	0.148	0.295	5.27683e-11	1.89037e-06	-0.0257731
LINC02210	0.095	0.189	4.49889e-08	0.00161168	-0.0257862
FEM1A	0.075	0.174	1.58281e-09	5.67024e-05	-0.025792
CAMSAP3	0.239	0.386	2.3818e-07	0.00853257	-0.025808
RDH14	0.266	0.421	2.26332e-07	0.00810812	-0.0258121
ADD3-AS1	0.036	0.108	1.093e-08	0.000391556	-0.0258166
RBM14	0.249	0.399	1.75582e-07	0.00629003	-0.0258179
ENSG00000259342	0.057	0.143	4.27611e-09	0.000153188	-0.0258335
MAP3K3	0.138	0.255	1.94506e-08	0.000696799	-0.0258628
UNKL	0.092	0.201	7.60199e-10	2.72334e-05	-0.0258658
TAF5L	0.226	0.359	1.22406e-06	0.0438508	-0.0258994
SHC1	0.215	0.35	6.30928e-07	0.0226024	-0.0259028
MAMDC4	0.051	0.126	3.41272e-08	0.00122257	-0.0260306
ZNF445	0.136	0.268	3.6627e-10	1.31213e-05	-0.0260395
EZH1	0.218	0.368	5.63133e-08	0.00201737	-0.0260562
ENSG00000271737	0.056	0.139	1.14411e-08	0.000409868	-0.0260649
TK2	0.17	0.3	3.38989e-08	0.00121439	-0.0260885
POLDIP3	0.068	0.159	6.99723e-09	0.000250669	-0.0261357
SLC30A6	0.298	0.456	1.5296e-06	0.0547964	-0.0261673
L3MBTL2	0.15	0.28	2.87904e-09	0.000103139	-0.0261702
SH2B3	0.159	0.301	7.03735e-10	2.52106e-05	-0.0262385
PKN3	0.041	0.135	1.71938e-11	6.15951e-07	-0.0262674
ACAP1	0.04	0.102	3.8692e-07	0.013861	-0.026273
LIPE	0.061	0.162	1.03792e-10	3.71826e-06	-0.0262896
RIBC2	0.039	0.114	5.55879e-09	0.000199138	-0.0263026
SPSB3	0.214	0.357	3.24461e-08	0.00116235	-0.0263258
TMSB4Y	0.164	0.294	9.36201e-09	0.000335385	-0.0264742
REXO4	0.301	0.459	2.35298e-07	0.0084293	-0.0264773
ICMT	0.332	0.482	2.45317e-06	0.0878824	-0.0264891
RASL11A	0.111	0.213	5.91883e-08	0.00212036	-0.0265419
PDIK1L	0.179	0.331	2.94259e-10	1.05415e-05	-0.0265424
SF3A2	0.171	0.333	1.52671e-11	5.46929e-07	-0.0265944
ABTB2	0.106	0.202	1.1193e-07	0.00400978	-0.0266134
NDUFAF4	0.282	0.426	1.86628e-06	0.0668577	-0.026619
LINC01106	0.115	0.219	3.72591e-08	0.00133477	-0.0266366
ANKRD18A	0.112	0.224	6.50046e-09	0.000232873	-0.0267122
COQ7	0.195	0.316	1.85524e-06	0.0664622	-0.0267298
EXOC7	0.254	0.396	7.13761e-07	0.0255698	-0.0267748
DEPDC4	0.074	0.164	1.78687e-08	0.000640127	-0.0267792
RBBP5	0.207	0.357	4.14572e-09	0.000148516	-0.0267927
PET117	0.116	0.217	2.17846e-07	0.00780411	-0.0268829
TMEM143	0.148	0.273	7.54508e-09	0.000270295	-0.0269246
TTC26	0.066	0.169	6.33157e-11	2.26822e-06	-0.0269397
ZNF766	0.278	0.445	2.93862e-08	0.00105273	-0.0269673
CYTH2	0.237	0.404	2.31232e-10	8.28365e-06	-0.0269684
H2BC19P	0.052	0.124	1.32529e-07	0.00474773	-0.0269776
MAFK	0.088	0.173	3.5536e-07	0.0127304	-0.0270067
ANKRD13D	0.197	0.327	3.12108e-07	0.011181	-0.0270069
GSPT2	0.132	0.24	1.03176e-07	0.00369617	-0.0270147
ARFGAP2	0.317	0.478	1.91365e-06	0.0685545	-0.0270287
EGFL7	0.072	0.153	1.27935e-07	0.00458315	-0.0270688
PITPNM3	0.193	0.323	1.8986e-07	0.00680156	-0.0270703
EXTL2	0.171	0.291	3.2133e-07	0.0115113	-0.0270759
DDHD2	0.172	0.299	3.0799e-08	0.00110334	-0.02709
TBC1D22A-DT	0.098	0.206	1.76047e-09	6.30672e-05	-0.0271149
RBSN	0.19	0.308	1.37659e-06	0.049315	-0.0271174
SIPA1	0.126	0.227	2.40936e-07	0.00863131	-0.0271249
QPCTL	0.107	0.217	4.41629e-09	0.000158209	-0.0271465
HACD1	0.237	0.39	1.99481e-08	0.000714622	-0.0271535
NDRG2	0.247	0.396	1.0535e-07	0.00377405	-0.0271543
HIVEP2	0.221	0.343	2.26583e-06	0.081171	-0.027256
POLR2D	0.148	0.313	3.43062e-13	1.22898e-08	-0.027275
TJP2	0.127	0.226	6.25828e-07	0.0224197	-0.0273407
C2orf72	0.08	0.189	1.76474e-10	6.32199e-06	-0.0273631
NABP2	0.358	0.512	2.31678e-06	0.0829962	-0.0273886
DPF2	0.237	0.384	2.81562e-07	0.0100867	-0.0274036
SPATA33	0.116	0.246	5.80428e-11	2.07932e-06	-0.0274283
ZW10	0.213	0.356	3.0887e-08	0.0011065	-0.0275298
RANBP6	0.102	0.197	9.21108e-08	0.00329978	-0.0275307
POLR1G	0.102	0.224	1.13822e-10	4.07754e-06	-0.0275519
C18orf21	0.21	0.344	4.39746e-07	0.0157535	-0.0276028
INTU	0.19	0.312	5.95401e-07	0.0213296	-0.0276398
LAMA3	0.052	0.118	8.86127e-07	0.0317446	-0.02765
BSG-AS1	0.098	0.202	6.27163e-09	0.000224675	-0.0276643
C17orf75	0.213	0.364	6.21233e-09	0.00022255	-0.0277088
CLCN6	0.143	0.24	2.4575e-06	0.0880375	-0.0277194
PPP1R12C	0.14	0.263	4.46854e-09	0.000160081	-0.0277574
ADA	0.102	0.221	2.10112e-10	7.52706e-06	-0.027801
ZNF281	0.163	0.301	3.16827e-09	0.0001135	-0.0278314
CYB5RL	0.044	0.126	1.28454e-09	4.60175e-05	-0.0278384
UBL7	0.155	0.273	1.34667e-07	0.00482432	-0.0278486
E2F4	0.23	0.371	1.56775e-07	0.00561632	-0.0278824
ZBTB40	0.217	0.345	5.5067e-07	0.0197272	-0.0278854
CETN3	0.229	0.384	9.34678e-09	0.000334839	-0.0279049
PROCA1	0.036	0.109	6.14594e-09	0.000220172	-0.0279052
MED10	0.36	0.531	7.43737e-07	0.0266436	-0.0279345
TMEM60	0.215	0.361	1.01856e-07	0.0036489	-0.0279357
PYGO2	0.087	0.183	1.60485e-08	0.000574921	-0.0279473
USPL1	0.265	0.408	2.78235e-06	0.0996751	-0.0280032
NAA80	0.056	0.15	3.11778e-10	1.11691e-05	-0.0280268
UBASH3B	0.203	0.328	6.58637e-07	0.023595	-0.0280338
HEIH	0.126	0.233	7.07765e-08	0.0025355	-0.0280361
PID1	0.079	0.183	5.92385e-10	2.12216e-05	-0.0281394
C12orf73	0.227	0.385	1.81328e-08	0.00064959	-0.0281457
EIF4E3	0.068	0.148	1.16568e-07	0.00417594	-0.0281545
C8orf33	0.422	0.595	4.0237e-07	0.0144145	-0.0281859
CCNE1	0.063	0.148	1.3493e-08	0.000483375	-0.0281985
CENPBD2P	0.221	0.374	7.45191e-09	0.000266957	-0.0282237
ENSG00000260927	0.063	0.147	1.69778e-08	0.000608214	-0.0282564
TOP3A	0.229	0.375	3.12808e-08	0.0011206	-0.028285
ST3GAL1	0.083	0.158	2.1005e-06	0.0752483	-0.0283006
LONRF1	0.144	0.287	7.47456e-11	2.67769e-06	-0.0283261
SYNE4	0.231	0.379	2.5344e-08	0.000907925	-0.0283366
TBCC	0.17	0.285	4.27995e-07	0.0153325	-0.0283614
DENND2A	0.164	0.282	1.61873e-07	0.00579895	-0.0283969
TMEM185B	0.031	0.122	2.52801e-12	9.05634e-08	-0.0284128
MAP3K20-AS1	0.051	0.123	1.00333e-07	0.00359431	-0.0284275
SOGA1	0.09	0.178	1.44752e-07	0.00518561	-0.0284465
TADA2A	0.273	0.415	2.00096e-06	0.0716825	-0.0284467
PHLPP2	0.376	0.56	1.08376e-07	0.00388246	-0.028508
ENSG00000289353	0.049	0.125	3.24918e-08	0.00116399	-0.0285115
DDX12P	0.037	0.13	6.70497e-12	2.40199e-07	-0.028514
ZNF782	0.223	0.355	4.52762e-07	0.0162197	-0.0285374
ENSG00000232611	0.124	0.235	1.44806e-08	0.000518753	-0.0285807
RRP9	0.154	0.296	4.69473e-10	1.68184e-05	-0.0285946
USP13	0.07	0.158	1.10104e-08	0.000394437	-0.0286467
GMPR	0.18	0.296	1.57372e-06	0.0563771	-0.028673
VLDLR	0.128	0.23	2.96675e-07	0.0106281	-0.0286777
PYCR3	0.055	0.148	3.31298e-10	1.18684e-05	-0.0286784
SLC9A8	0.259	0.408	6.83171e-07	0.0244739	-0.0287051
ARMC6	0.116	0.249	4.14547e-11	1.48507e-06	-0.0287475
AGMAT	0.297	0.461	9.23303e-09	0.000330764	-0.0287934
NR1H3	0.148	0.271	1.74788e-08	0.000626161	-0.0288048
LINC01342	0.047	0.121	2.79011e-08	0.000999527	-0.028826
GNAI1	0.222	0.395	5.44577e-11	1.95089e-06	-0.0289245
WRNIP1	0.266	0.41	1.04247e-06	0.0373454	-0.028942
FOXD2	0.254	0.399	1.96362e-07	0.00703448	-0.0289598
MTERF1	0.183	0.305	3.44588e-07	0.0123445	-0.0289796
EEF1AKMT4	0.136	0.276	6.17274e-11	2.21132e-06	-0.0290537
SLC15A4	0.209	0.354	1.93764e-08	0.000694142	-0.0290951
PLEKHM3	0.142	0.263	1.32779e-08	0.000475666	-0.0290959
HRAS	0.342	0.495	2.07128e-06	0.0742017	-0.0291082
RNF208	0.14	0.27	1.21993e-09	4.37029e-05	-0.0291361
EVPL	0.154	0.292	5.63951e-10	2.0203e-05	-0.0291378
FNTB	0.061	0.137	1.91855e-07	0.00687301	-0.0291744
KIAA0930	0.116	0.246	1.24821e-10	4.4716e-06	-0.0292308
VPS11	0.091	0.204	2.41338e-10	8.64571e-06	-0.0292793
ZNF92	0.197	0.333	6.09317e-08	0.00218282	-0.0292903
ETV5	0.126	0.24	7.53454e-09	0.000269917	-0.0293033
SH2B2	0.06	0.147	4.18182e-09	0.00014981	-0.0293111
DEDD2	0.151	0.281	5.57202e-09	0.000199612	-0.0293307
ZSCAN16	0.084	0.19	5.3896e-10	1.93077e-05	-0.0293446
TMEM220	0.063	0.173	5.03508e-12	1.80377e-07	-0.0293502
POLR1A	0.33	0.482	8.27969e-07	0.0296612	-0.0293505
SNX16	0.12	0.214	8.80936e-07	0.0315587	-0.0293764
CCDC61	0.128	0.25	2.93397e-09	0.000105107	-0.0293846
ZSWIM9	0.128	0.258	3.8801e-10	1.39001e-05	-0.0293947
FXR2	0.155	0.289	1.04698e-09	3.75069e-05	-0.0294062
CEP43	0.135	0.277	1.06312e-11	3.80851e-07	-0.0294943
TESK1	0.112	0.21	1.41855e-07	0.00508182	-0.0295736
GOLT1A	0.202	0.346	1.30365e-08	0.000467018	-0.0296112
TM2D2	0.182	0.303	6.59208e-07	0.0236155	-0.0296114
AQP5-AS1	0.079	0.17	1.72026e-08	0.000616267	-0.0296181
BIN2	0.08	0.165	1.63839e-07	0.00586938	-0.0296183
TSSC4	0.253	0.411	3.37567e-08	0.0012093	-0.0296311
ATPAF2	0.251	0.423	1.37717e-10	4.93358e-06	-0.0296326
ASPHD1	0.06	0.15	2.19562e-09	7.8656e-05	-0.0296858
GCC2-AS1	0.066	0.15	2.47578e-08	0.000886925	-0.0297057
PLOD3	0.354	0.523	1.3665e-07	0.00489536	-0.0297071
RPP21	0.12	0.242	1.12157e-09	4.01792e-05	-0.0297193
TSPAN12	0.094	0.212	5.15394e-11	1.84635e-06	-0.0297275
EFNA4	0.21	0.33	1.81661e-06	0.0650783	-0.0297299
CNP	0.13	0.271	1.34739e-11	4.82687e-07	-0.0298022
ANAPC10	0.131	0.256	2.54787e-09	9.12747e-05	-0.029832
EPHX1	0.258	0.41	7.67485e-08	0.00274944	-0.0298756
PPP2R5D	0.18	0.309	6.82365e-08	0.0024445	-0.0298857
PARD6A	0.061	0.16	1.86022e-10	6.66406e-06	-0.0299041
GTF3C3	0.317	0.47	1.01897e-06	0.0365037	-0.0299253
CROCCP2	0.279	0.433	1.20233e-06	0.0430721	-0.0299341
ENSG00000226084	0.254	0.396	1.68356e-06	0.0603117	-0.0299646
POGK	0.243	0.402	9.44133e-09	0.000338226	-0.0300506
HAUS4	0.135	0.263	9.306e-10	3.33378e-05	-0.0300617
ST3GAL2	0.155	0.276	3.50662e-08	0.00125621	-0.0300789
ZNF717	0.223	0.349	1.06381e-06	0.0381101	-0.0301177
F2R	0.107	0.214	5.88623e-09	0.000210868	-0.0301351
BCL9L	0.152	0.288	9.41781e-10	3.37384e-05	-0.0301541
PIGK	0.21	0.363	4.20869e-09	0.000150772	-0.0301757
MTMR10	0.235	0.368	8.05688e-07	0.028863	-0.0302848
NFS1	0.11	0.216	1.75073e-08	0.000627181	-0.0303592
TOE1	0.12	0.223	1.04728e-07	0.00375177	-0.0303701
GTF2H1	0.263	0.407	1.09119e-06	0.0390909	-0.0303716
PASK	0.084	0.176	3.33063e-08	0.00119316	-0.0303811
SNX8	0.205	0.356	5.52374e-09	0.000197882	-0.0303999
ARL13B	0.099	0.196	4.84723e-08	0.00173647	-0.0304283
ABHD13	0.151	0.279	4.26748e-09	0.000152878	-0.0304413
RIOK1	0.302	0.449	1.02717e-06	0.0367973	-0.0304623
PTMAP2	0.114	0.226	3.62682e-09	0.000129927	-0.0305312
DBP	0.071	0.179	4.6897e-11	1.68004e-06	-0.0305346
H4C4	0.04	0.126	1.44166e-10	5.16461e-06	-0.03054
XK	0.139	0.251	5.21966e-08	0.00186989	-0.030552
TLNRD1	0.206	0.352	1.09819e-08	0.000393416	-0.0305598
KCTD13	0.201	0.338	7.14089e-08	0.00255815	-0.0305605
G6PC3	0.225	0.364	2.31853e-07	0.00830591	-0.0305977
EHD4	0.31	0.472	8.47227e-07	0.0303511	-0.0306554
NIN	0.102	0.266	4.41246e-17	1.58072e-12	-0.030667
RCAN3	0.254	0.394	8.02005e-07	0.028731	-0.0306902
ZNF584	0.104	0.213	3.83051e-09	0.000137224	-0.0307089
ZNF69	0.368	0.532	8.07497e-07	0.0289278	-0.0307141
MAML1	0.233	0.393	8.30462e-10	2.97505e-05	-0.0307304
CSAD	0.205	0.355	5.22292e-09	0.000187106	-0.0307687
ZC2HC1A	0.075	0.18	1.66012e-10	5.94721e-06	-0.0307863
GTF2E1	0.144	0.263	1.85309e-08	0.000663853	-0.0307916
GCSH	0.592	0.71	1.9196e-06	0.0687677	-0.0307967
APOC1	0.044	0.134	8.55044e-11	3.06311e-06	-0.0308296
ESYT1	0.324	0.484	1.1193e-06	0.0400978	-0.0308379
STK35	0.218	0.377	2.65053e-09	9.49527e-05	-0.0308422
NBPF9	0.032	0.138	1.272e-14	4.5568e-10	-0.0308685
LRIG3-DT	0.029	0.115	1.50644e-11	5.39666e-07	-0.0309013
PTPDC1	0.183	0.32	1.16349e-08	0.00041681	-0.0309242
HFE	0.07	0.153	5.09699e-08	0.00182595	-0.030926
NOC4L	0.155	0.3	8.84442e-11	3.16843e-06	-0.0309378
PNPO	0.267	0.41	9.52316e-07	0.0341158	-0.0309682
CTDSP2	0.329	0.487	2.35536e-06	0.0843784	-0.0309705
NOP16	0.286	0.446	1.10825e-07	0.0039702	-0.030985
TM4SF1-AS1	0.028	0.109	4.47956e-11	1.60476e-06	-0.0310412
ENSG00000278291	0.075	0.183	8.63992e-11	3.09516e-06	-0.0310425
DOHH	0.112	0.23	8.20071e-10	2.93782e-05	-0.031248
WDR89	0.205	0.353	8.67363e-09	0.000310724	-0.0312574
STK32C	0.263	0.412	7.16384e-07	0.0256637	-0.0312976
EDC3	0.176	0.305	5.36233e-08	0.001921	-0.0313148
CLDN1	0.16	0.284	1.89989e-08	0.000680615	-0.0313321
VAC14	0.254	0.407	4.86411e-08	0.00174252	-0.0313548
PEX11B	0.168	0.299	1.48162e-08	0.000530775	-0.0313777
LARGE2	0.099	0.211	8.82899e-10	3.1629e-05	-0.0313857
FBXL19	0.112	0.225	4.65547e-09	0.000166777	-0.0314035
ZNF101	0.075	0.161	5.02301e-08	0.00179944	-0.0314235
PIP5K1C	0.134	0.252	7.99212e-09	0.00028631	-0.0314283
GIGYF1	0.201	0.339	6.23883e-08	0.002235	-0.0315451
DECR2	0.14	0.283	3.06524e-11	1.09809e-06	-0.0315495
A2MP1	0.076	0.187	2.43615e-11	8.72725e-07	-0.0315525
LEMD2	0.211	0.339	8.63256e-07	0.0309253	-0.031587
GAS2L1	0.06	0.157	2.30235e-10	8.24793e-06	-0.0316241
MYL5	0.098	0.222	1.78688e-11	6.40132e-07	-0.0316419
MCPH1-AS1	0.123	0.251	3.42171e-10	1.22579e-05	-0.0316426
CCDC86	0.087	0.197	2.87834e-10	1.03114e-05	-0.0316534
BRPF1	0.08	0.174	9.46204e-09	0.000338968	-0.0316635
TEX10	0.269	0.413	1.10687e-07	0.00396525	-0.0316647
CNNM3	0.175	0.322	1.60657e-09	5.75538e-05	-0.0316738
GGA3	0.217	0.359	2.89743e-08	0.00103797	-0.0317062
ELOF1	0.279	0.431	8.66919e-07	0.0310565	-0.0317206
KCP	0.052	0.146	1.07609e-10	3.85499e-06	-0.031729
ETAA1	0.139	0.278	1.53429e-10	5.49643e-06	-0.0317767
ENSG00000260167	0.064	0.165	1.21395e-10	4.34885e-06	-0.031793
SHROOM4	0.148	0.29	6.65825e-11	2.38525e-06	-0.0317938
NEMP2	0.031	0.103	2.15564e-09	7.72235e-05	-0.0318593
ERI2	0.233	0.392	2.78638e-09	9.98195e-05	-0.0318857
DMC1	0.029	0.114	2.17252e-11	7.78282e-07	-0.0319542
MIEF1	0.265	0.435	2.07419e-09	7.43058e-05	-0.0319731
ABLIM2	0.162	0.283	6.78066e-08	0.0024291	-0.0319744
TTL	0.166	0.311	1.70331e-10	6.10195e-06	-0.0319888
NDOR1	0.049	0.144	6.28994e-11	2.25331e-06	-0.0320408
LSM11	0.068	0.17	1.68761e-10	6.04569e-06	-0.0320589
UCK1	0.088	0.2	2.79528e-10	1.00138e-05	-0.0320801
OSER1	0.206	0.387	9.10414e-14	3.26147e-09	-0.0320962
ENSG00000230551	0.29	0.436	1.06993e-06	0.0383291	-0.0321231
ORAI1	0.178	0.324	7.39785e-10	2.65021e-05	-0.0321262
RANGRF	0.166	0.316	4.91707e-11	1.76149e-06	-0.0321443
GAA	0.289	0.442	8.24352e-07	0.0295316	-0.0321652
SRD5A1	0.183	0.327	2.1558e-09	7.72293e-05	-0.0321737
TNPO2	0.258	0.419	4.75757e-08	0.00170435	-0.0321959
SLC25A43	0.301	0.453	5.87403e-07	0.0210431	-0.0322042
GNL1	0.341	0.514	5.81551e-08	0.00208335	-0.0322623
P4HTM	0.398	0.579	1.90275e-07	0.00681641	-0.0322673
MEN1	0.128	0.261	1.17606e-10	4.21312e-06	-0.0322694
SDHAF2	0.172	0.298	6.60961e-08	0.00236783	-0.032271
MT-TP	0.039	0.115	3.05536e-09	0.000109455	-0.0322923
U2AF2	0.311	0.476	2.0131e-07	0.00721173	-0.0323009
CTTNBP2	0.04	0.129	5.2791e-11	1.89118e-06	-0.0323147
SLC29A2	0.23	0.393	2.37495e-09	8.50803e-05	-0.0323247
SGK3	0.036	0.129	4.96243e-12	1.77774e-07	-0.032382
RABGGTA	0.115	0.235	1.00608e-09	3.60418e-05	-0.0323824
CREG1	0.328	0.505	3.88728e-07	0.0139258	-0.0323856
TOR1B	0.261	0.409	1.6776e-07	0.00600982	-0.0324272
HSD17B8	0.223	0.404	4.54438e-12	1.62798e-07	-0.03244
TMUB2	0.182	0.317	2.34838e-08	0.000841285	-0.0324765
SERTAD3	0.132	0.234	3.33584e-07	0.0119503	-0.0324884
PLEKHH3	0.183	0.328	1.40442e-09	5.03118e-05	-0.0324901
ENSG00000255284	0.203	0.341	7.42867e-08	0.00266125	-0.0325225
PRR14	0.156	0.292	1.25741e-09	4.50454e-05	-0.0325419
ENSG00000273132	0.04	0.122	6.50346e-10	2.3298e-05	-0.032573
ST6GALNAC3	0.043	0.124	1.4385e-09	5.15328e-05	-0.0325805
SNAPC1	0.106	0.234	2.97959e-11	1.06741e-06	-0.0325863
NPAT	0.261	0.416	7.29862e-08	0.00261466	-0.032593
GIT2	0.201	0.349	4.24611e-09	0.000152113	-0.0326078
MKNK1	0.242	0.392	9.08516e-08	0.00325467	-0.0326092
ENTPD1-AS1	0.279	0.421	1.49717e-06	0.0536346	-0.0326394
RNF217-AS1	0.111	0.211	5.00133e-08	0.00179168	-0.0326434
SPATA5L1	0.162	0.284	7.01308e-08	0.00251237	-0.0326437
DMAC2	0.233	0.378	1.3228e-07	0.00473881	-0.0327083
RRS1	0.223	0.376	1.38785e-08	0.000497182	-0.0327388
NFRKB	0.197	0.357	2.04818e-10	7.3374e-06	-0.0328095
CEP41	0.094	0.203	7.07682e-10	2.5352e-05	-0.0328348
ATAD3B	0.074	0.182	6.67389e-11	2.39086e-06	-0.0328624
UPP1	0.107	0.223	1.01861e-09	3.64907e-05	-0.032918
GPR55	0.027	0.11	1.4215e-11	5.09239e-07	-0.0329463
NFATC2	0.033	0.125	4.08354e-12	1.46289e-07	-0.032947
SLC23A2	0.12	0.251	6.21832e-11	2.22765e-06	-0.0329509
ADCK2	0.135	0.281	2.19923e-12	7.87851e-08	-0.0329552
SLC19A1	0.191	0.344	9.46047e-10	3.38912e-05	-0.0329642
DCAF16	0.29	0.434	2.54551e-06	0.0911902	-0.0329815
PMAIP1	0.138	0.266	1.12013e-09	4.01275e-05	-0.0329904
TXNDC12	0.238	0.387	6.26431e-08	0.00224413	-0.0330274
RNF220	0.299	0.45	2.39519e-06	0.0858052	-0.0330283
DGKA	0.191	0.334	3.31036e-09	0.00011859	-0.0330288
PRKRA	0.414	0.585	2.10297e-07	0.00753368	-0.0330928
ABCF2	0.178	0.321	2.49354e-09	8.93285e-05	-0.0331171
KITLG	0.241	0.384	1.40007e-07	0.00501561	-0.0332669
DMAC2L	0.294	0.466	1.87774e-08	0.000672681	-0.0333069
POLR2M	0.197	0.32	4.41646e-07	0.0158215	-0.0333178
HMGN4	0.297	0.439	1.94702e-06	0.0697502	-0.03332
TP53I13	0.171	0.323	1.41177e-10	5.05754e-06	-0.0333263
FBXO22	0.394	0.582	1.89346e-08	0.000678314	-0.0333447
TGIF2	0.107	0.227	2.89196e-10	1.03602e-05	-0.0333469
HS6ST1	0.06	0.173	8.21771e-13	2.94391e-08	-0.0334487
TPP1	0.186	0.317	4.8775e-08	0.00174732	-0.0334498
RIC8A	0.179	0.323	1.09199e-09	3.91194e-05	-0.0334814
UCKL1	0.158	0.298	9.28535e-10	3.32639e-05	-0.0335056
MAP3K11	0.23	0.404	1.70122e-11	6.09444e-07	-0.0335143
USP43	0.271	0.437	9.69843e-09	0.000347436	-0.03358
SDHAF1	0.254	0.419	3.25055e-08	0.00116448	-0.0336263
OVOL1	0.108	0.22	2.05218e-09	7.35173e-05	-0.0336527
IGSF9	0.09	0.18	6.96676e-08	0.00249577	-0.033669
EMD	0.301	0.472	7.97379e-08	0.00285653	-0.033675
FLJ37453	0.09	0.183	2.29229e-08	0.000821191	-0.0336894
MYEOV	0.14	0.24	1.12029e-06	0.0401333	-0.0337064
ZNF611	0.194	0.326	2.12076e-08	0.00075974	-0.0337241
PPM1F	0.084	0.205	8.0963e-12	2.90042e-07	-0.0337431
PTPRH	0.147	0.258	6.64607e-08	0.00238089	-0.0337618
GPKOW	0.167	0.326	7.0159e-12	2.51338e-07	-0.0337871
TMEM120A	0.218	0.361	7.75154e-08	0.00277691	-0.0338266
MED16	0.282	0.43	1.03646e-06	0.0371302	-0.0338442
GALK1	0.27	0.425	2.31855e-07	0.00830599	-0.0339609
RBM23	0.334	0.5	9.17593e-07	0.0328718	-0.0339853
CLN6	0.057	0.178	4.09408e-14	1.46666e-09	-0.0340539
DDN-AS1	0.04	0.139	1.1732e-12	4.20286e-08	-0.0340993
ANKMY2	0.306	0.48	3.67727e-08	0.00131734	-0.0341717
FOXD2-AS1	0.094	0.206	3.03892e-10	1.08866e-05	-0.0341977
RABGGTB	0.262	0.418	1.51525e-07	0.00542823	-0.0342149
INTS12	0.241	0.388	4.25092e-08	0.00152285	-0.0342948
SIRT6	0.172	0.314	1.73978e-09	6.23259e-05	-0.0343259
WIZ	0.136	0.287	4.69805e-12	1.68303e-07	-0.0343656
CPSF1	0.322	0.487	1.21694e-07	0.00435956	-0.0343772
SERTAD2	0.277	0.421	3.77483e-07	0.013523	-0.0343788
SCML2	0.067	0.169	9.09746e-11	3.25907e-06	-0.0344281
SERAC1	0.143	0.246	7.09214e-07	0.0254069	-0.034446
DHX37	0.127	0.253	5.23988e-10	1.87713e-05	-0.0344625
LRRC23	0.167	0.292	5.72439e-08	0.00205071	-0.0344692
ETV4	0.198	0.339	1.21439e-08	0.000435041	-0.0344705
TSHZ1	0.171	0.328	3.48943e-11	1.25005e-06	-0.0344793
KXD1	0.317	0.473	8.96503e-07	0.0321163	-0.0344855
CSTF1	0.218	0.371	1.03694e-08	0.000371473	-0.034511
ITPKA	0.063	0.164	7.46758e-11	2.67519e-06	-0.0345699
ULK2	0.083	0.19	2.45367e-10	8.79002e-06	-0.0346418
ZBED1	0.241	0.389	1.14461e-07	0.00410046	-0.0346825
ZNF875	0.214	0.354	4.66161e-08	0.00166998	-0.034713
FAM241B	0.035	0.128	2.83829e-12	1.01679e-07	-0.0347513
ZSCAN2	0.114	0.216	4.40182e-08	0.00157691	-0.0347546
CCDC170	0.031	0.11	1.49503e-10	5.3558e-06	-0.0347644
NUP133	0.314	0.487	7.76068e-08	0.00278019	-0.0347738
APEX2	0.135	0.261	1.18223e-09	4.23521e-05	-0.0348001
E2F2	0.148	0.272	6.65232e-09	0.000238313	-0.0348396
DUSP8	0.11	0.208	6.36191e-08	0.00227909	-0.0348521
HEATR1	0.345	0.513	6.42536e-07	0.0230182	-0.0348753
DVL2	0.09	0.199	3.39043e-10	1.21459e-05	-0.0349041
PGM2	0.233	0.411	6.43333e-11	2.30468e-06	-0.0349067
UBR7	0.142	0.287	1.96172e-11	7.02768e-07	-0.0349199
DCBLD2	0.179	0.333	1.91863e-10	6.8733e-06	-0.0349262
ARHGAP45	0.114	0.254	2.55758e-12	9.16226e-08	-0.0349289
H6PD	0.239	0.389	8.392e-08	0.00300635	-0.0349391
TOR4A	0.189	0.353	1.1402e-11	4.08466e-07	-0.0349399
IGFL4	0.019	0.113	1.4651e-14	5.24859e-10	-0.035006
H2BC15	0.091	0.182	5.15534e-08	0.00184685	-0.0350108
TMEM43	0.246	0.389	4.84048e-07	0.0173405	-0.0350431
DAGLB	0.118	0.262	1.15135e-12	4.12459e-08	-0.0350539
PIGO	0.12	0.259	1.03882e-11	3.72146e-07	-0.035259
VPS26C	0.281	0.445	3.66995e-08	0.00131472	-0.035323
INTS9	0.25	0.419	2.96069e-09	0.000106064	-0.0353549
KANSL2	0.214	0.361	2.57477e-08	0.000922385	-0.0353558
TMEM102	0.099	0.214	2.34936e-10	8.41635e-06	-0.0354435
MANBAL	0.281	0.45	1.51943e-08	0.000544321	-0.0354898
ZFP90	0.219	0.374	2.04604e-09	7.32975e-05	-0.0355207
ENSG00000254343	0.036	0.133	1.04538e-12	3.74497e-08	-0.0355219
ENSG00000232533	0.025	0.117	4.38524e-13	1.57097e-08	-0.0355645
SLC9A1	0.21	0.341	3.04081e-07	0.0108934	-0.0355785
DPH2	0.1	0.217	1.85257e-10	6.63666e-06	-0.0355854
AVPI1	0.275	0.417	1.44909e-06	0.051912	-0.0355915
FAM169A	0.245	0.396	2.2019e-08	0.000788809	-0.0355966
FAM189B	0.138	0.294	1.10725e-12	3.96662e-08	-0.0356094
CLIC6	0.084	0.166	3.24087e-07	0.0116101	-0.0356363
PGAP2	0.285	0.447	1.13388e-07	0.004062	-0.035654
DENND6A	0.302	0.471	1.2999e-07	0.00465677	-0.035662
CATSPER2	0.321	0.488	3.60766e-08	0.00129241	-0.0356978
ANKS6	0.376	0.541	1.37254e-06	0.0491698	-0.0357426
BTBD3	0.384	0.556	1.0581e-06	0.0379053	-0.0357761
HYLS1	0.048	0.156	4.13214e-13	1.4803e-08	-0.0358133
RELB	0.14	0.265	3.64108e-09	0.000130438	-0.0358504
MRPL39	0.255	0.404	1.27515e-07	0.0045681	-0.0358857
ARHGEF19	0.061	0.166	1.75948e-11	6.30316e-07	-0.0359791
LRRC45	0.11	0.243	1.08247e-11	3.87783e-07	-0.0359838
RHNO1	0.116	0.248	3.63781e-11	1.30321e-06	-0.0360174
ABHD6	0.242	0.39	6.19775e-08	0.00222028	-0.036019
WDR6	0.352	0.51	1.46685e-06	0.0525486	-0.0360261
PDRG1	0.156	0.297	5.28925e-10	1.89482e-05	-0.0360547
TIMM29	0.289	0.46	7.42862e-09	0.000266123	-0.036068
LMF2	0.119	0.251	2.54856e-11	9.12997e-07	-0.0360792
SAP30-DT	0.035	0.108	3.50044e-09	0.0001254	-0.0360799
SYNPR-AS1	0.061	0.143	2.12558e-08	0.000761469	-0.0361454
AGPAT1	0.241	0.398	1.75866e-08	0.000630022	-0.0361586
ADAM22	0.027	0.115	1.88357e-12	6.7477e-08	-0.0362102
LRRC42	0.135	0.278	8.67954e-12	3.10936e-07	-0.0362339
TPTEP2	0.08	0.18	1.86846e-09	6.69356e-05	-0.0362565
C1GALT1	0.424	0.599	1.52219e-06	0.054531	-0.0362649
SOX13	0.128	0.254	4.84083e-10	1.73418e-05	-0.0362661
NHS	0.041	0.116	1.01094e-08	0.000362161	-0.0362697
PDE6D	0.209	0.344	5.20798e-08	0.00186571	-0.036279
ZNF574	0.063	0.184	9.21621e-14	3.30162e-09	-0.0363418
OAZ2	0.247	0.394	7.15505e-08	0.00256323	-0.0363651
LRRC37A2	0.099	0.21	8.93952e-10	3.2025e-05	-0.0363784
URB1	0.265	0.43	3.17453e-08	0.00113724	-0.0363849
LRRC47	0.266	0.414	6.20994e-07	0.0222465	-0.036389
SH3BP2	0.226	0.363	5.87185e-07	0.0210353	-0.0364036
ULK1	0.156	0.273	5.70338e-08	0.00204318	-0.0364244
ZNF107	0.156	0.279	1.40777e-08	0.000504319	-0.0364495
PDLIM2	0.051	0.14	3.65769e-10	1.31033e-05	-0.0364495
PCAT6	0.043	0.11	8.44888e-08	0.00302673	-0.0364753
TMEM69	0.186	0.335	1.03681e-09	3.71428e-05	-0.0364846
SMIM13	0.217	0.36	4.95561e-08	0.0017753	-0.0365069
OXNAD1	0.341	0.509	7.32883e-07	0.0262548	-0.036533
FLNA	0.134	0.243	2.47273e-08	0.000885832	-0.0365358
DHX34	0.111	0.243	1.05184e-11	3.76811e-07	-0.0365407
ANKRD13A	0.199	0.364	1.46005e-10	5.23049e-06	-0.0365752
REXO1	0.202	0.354	1.53224e-09	5.4891e-05	-0.0366593
RMDN3	0.291	0.451	8.17614e-08	0.00292902	-0.0367329
CCM2	0.396	0.565	1.78092e-06	0.0637998	-0.0367469
PALB2	0.151	0.31	2.3668e-12	8.47882e-08	-0.0367517
NFYC	0.418	0.587	1.19261e-06	0.0427242	-0.0367742
GTF2H2	0.091	0.201	4.19611e-10	1.50322e-05	-0.0368043
EXOG	0.164	0.306	1.18671e-09	4.25126e-05	-0.0368336
WDR75	0.344	0.513	3.25719e-07	0.0116686	-0.036886
CASC3	0.341	0.5	1.83753e-07	0.00658275	-0.036893
ENKD1	0.079	0.198	3.58254e-12	1.28341e-07	-0.0368972
GATC	0.159	0.301	3.22572e-10	1.15558e-05	-0.03693
CNN3-DT	0.091	0.223	7.0068e-13	2.51012e-08	-0.0369526
METTL25B	0.194	0.334	7.85236e-09	0.000281303	-0.0369541
MSANTD2	0.164	0.301	2.44399e-09	8.75535e-05	-0.0369795
HNF1A	0.112	0.245	9.14316e-12	3.27545e-07	-0.0369801
ZNF414	0.126	0.254	2.51751e-10	9.01873e-06	-0.0369967
PACS2	0.337	0.497	5.02343e-07	0.0179959	-0.0370056
FLOT2	0.242	0.397	1.38619e-08	0.000496589	-0.0370151
OSGEP	0.346	0.511	1.30512e-06	0.0467548	-0.0370189
NOL9	0.279	0.455	5.58128e-09	0.000199944	-0.0370424
GADD45B	0.063	0.161	1.19343e-10	4.27533e-06	-0.0370616
HAAO	0.063	0.192	4.07232e-15	1.45887e-10	-0.0371086
FURIN	0.201	0.329	2.55074e-07	0.00913778	-0.0371099
CRTC3-AS1	0.078	0.18	3.26349e-10	1.16911e-05	-0.0371747
PDLIM7	0.041	0.137	4.91915e-12	1.76223e-07	-0.0371761
HSPB11	0.151	0.298	7.21734e-11	2.58554e-06	-0.0371848
ANKRD39	0.251	0.407	2.32011e-08	0.000831156	-0.037186
KANK2	0.114	0.248	7.42497e-12	2.65992e-07	-0.037272
TMEM132A	0.115	0.229	2.45142e-09	8.78198e-05	-0.0372783
RABL2B	0.143	0.285	7.68886e-11	2.75446e-06	-0.0372812
CDK2	0.074	0.187	1.00112e-11	3.58641e-07	-0.0373366
MIIP	0.107	0.218	3.55111e-09	0.000127215	-0.0373562
KYAT3	0.386	0.569	3.29347e-07	0.0117985	-0.0373717
HERPUD2	0.242	0.392	3.59216e-08	0.00128686	-0.0373934
COX15	0.321	0.492	7.86977e-08	0.00281927	-0.0374274
MOB3A	0.242	0.398	6.84315e-09	0.000245149	-0.0374388
METTL4	0.175	0.317	1.11435e-09	3.99206e-05	-0.0374744
CCDC28A	0.182	0.3	7.43004e-07	0.0266174	-0.0374876
TNIP2	0.302	0.448	1.58692e-06	0.0568498	-0.0375779
GTPBP3	0.15	0.306	3.37503e-12	1.20907e-07	-0.0375801
WDR4	0.316	0.472	5.44699e-07	0.0195133	-0.0375982
MCAT	0.247	0.4	1.40174e-07	0.0050216	-0.0375987
POLR3G	0.075	0.205	4.65574e-14	1.66787e-09	-0.0376566
CWC22	0.349	0.53	1.00532e-07	0.00360145	-0.0376718
ZSWIM4	0.072	0.164	5.59831e-09	0.000200554	-0.0376955
HPF1	0.234	0.426	8.3501e-13	2.99134e-08	-0.037714
PHETA1	0.06	0.172	1.40855e-12	5.04597e-08	-0.0377547
RNF165	0.045	0.141	1.51533e-11	5.42853e-07	-0.037857
GNL2	0.336	0.498	9.76523e-07	0.0349829	-0.0378845
SMNDC1	0.32	0.498	8.64308e-08	0.0030963	-0.0378889
ARHGAP8	0.143	0.292	3.96504e-12	1.42044e-07	-0.0379175
DDX3Y	0.32	0.483	5.76774e-07	0.0206623	-0.037938
PHLDA3	0.126	0.263	1.55864e-11	5.58368e-07	-0.0379538
ERF	0.06	0.165	1.16747e-11	4.18235e-07	-0.0379668
MESP1	0.049	0.148	1.1233e-11	4.0241e-07	-0.037972
PIP4K2A	0.195	0.33	4.28654e-08	0.00153561	-0.0380063
ZCCHC4	0.112	0.232	2.97955e-10	1.06739e-05	-0.0380735
SETD1A	0.102	0.226	2.74283e-11	9.82591e-07	-0.038106
PAXIP1-DT	0.193	0.346	7.33245e-10	2.62678e-05	-0.0381223
CTC-338M12.4	0.261	0.42	2.1113e-08	0.000756353	-0.0381243
DIS3L	0.255	0.426	2.06514e-09	7.39814e-05	-0.0381446
PCSK9	0.341	0.513	2.68565e-08	0.000962108	-0.0381832
HIRA	0.274	0.438	2.17964e-08	0.000780834	-0.038216
DLST	0.346	0.521	8.39599e-08	0.00300778	-0.0382608
C1orf109	0.1	0.229	6.30677e-12	2.25934e-07	-0.0382636
MMACHC	0.098	0.207	1.36865e-09	4.90304e-05	-0.038271
SEPTIN8	0.213	0.377	3.34111e-10	1.19692e-05	-0.038291
MRPL2	0.33	0.507	1.0248e-07	0.00367126	-0.0383189
HECA	0.282	0.428	4.88527e-07	0.017501	-0.0383527
CNOT9	0.324	0.476	1.00099e-06	0.0358594	-0.0383562
HNRNPA1P48	0.201	0.346	3.0602e-09	0.000109628	-0.0384196
NIT2	0.413	0.583	3.55658e-07	0.0127411	-0.0384519
WDR74	0.243	0.428	3.38845e-11	1.21388e-06	-0.0385022
LINC01605.1	0.301	0.447	8.0315e-07	0.0287721	-0.0385441
CDKN2AIPNL	0.303	0.485	1.12241e-08	0.000402093	-0.0386157
TNFAIP8	0.32	0.51	1.98025e-10	7.09403e-06	-0.0386291
EMSLR	0.094	0.263	4.92904e-18	1.76578e-13	-0.0386541
H3C10	0.025	0.11	4.69618e-12	1.68236e-07	-0.0387846
ZNF317	0.119	0.232	6.4462e-09	0.000230929	-0.0387919
ABCD4	0.183	0.326	1.99728e-09	7.15506e-05	-0.038805
H2BC18	0.027	0.109	2.13137e-11	7.63543e-07	-0.038839
CCNJ	0.08	0.171	2.3272e-08	0.000833698	-0.0388623
METTL13	0.178	0.348	9.06747e-13	3.24833e-08	-0.0388684
MCM3AP-AS1	0.172	0.319	2.86937e-10	1.02792e-05	-0.0388782
ZNF688	0.184	0.317	2.73545e-08	0.000979949	-0.0389205
NDFIP1	0.398	0.566	1.16838e-07	0.00418562	-0.038969
ARID3A	0.267	0.41	8.28241e-07	0.0296709	-0.0390754
RBM28	0.362	0.536	3.33681e-09	0.000119538	-0.0390755
SATB1	0.265	0.419	7.6659e-08	0.00274623	-0.0391671
CHERP	0.186	0.319	3.89119e-08	0.00139398	-0.0391739
SLC4A2	0.243	0.391	3.56654e-08	0.00127768	-0.0392373
CCDC127	0.143	0.254	1.02289e-07	0.00366441	-0.0392498
B3GALT6	0.13	0.265	7.0616e-11	2.52975e-06	-0.0392793
AUNIP	0.027	0.14	1.27991e-16	4.58516e-12	-0.0392883
PAXIP1	0.261	0.42	1.89476e-08	0.000678779	-0.0392972
CHCHD4	0.214	0.362	6.58553e-09	0.00023592	-0.0394147
PER2	0.368	0.538	1.81746e-06	0.0651085	-0.0394608
STAT5B	0.299	0.452	6.67658e-07	0.0239182	-0.0394661
CTSZ	0.485	0.661	1.87288e-06	0.0670941	-0.0395418
CYTH3	0.148	0.277	2.00579e-09	7.18554e-05	-0.0395458
NTPCR	0.394	0.576	7.26465e-08	0.00260249	-0.0395987
PDP1	0.076	0.164	2.62406e-08	0.000940043	-0.0396225
INTS7	0.283	0.438	1.69059e-07	0.00605639	-0.0396944
PMPCA	0.35	0.533	2.80275e-09	0.000100406	-0.0397417
IL17RA	0.214	0.348	3.97586e-07	0.0142431	-0.0397455
ENSG00000289194	0.02	0.129	4.09119e-17	1.46563e-12	-0.039757
FAM110A	0.115	0.241	1.0045e-10	3.59853e-06	-0.0397994
TMTC3	0.21	0.383	2.53503e-11	9.08148e-07	-0.039815
C5orf34	0.039	0.148	1.63411e-14	5.85405e-10	-0.0398975
CTBP1	0.36	0.526	2.06902e-07	0.00741206	-0.0399279
ATP2B4	0.04	0.112	1.61526e-08	0.000578652	-0.0399672
PTDSS2	0.187	0.328	5.5761e-09	0.000199758	-0.0399701
MPV17	0.274	0.45	8.27155e-09	0.00029632	-0.0400413
KLF16	0.102	0.23	5.37548e-12	1.92571e-07	-0.0401178
TYSND1	0.144	0.29	1.51751e-11	5.43633e-07	-0.040145
AKAP8	0.36	0.554	8.42869e-09	0.000301949	-0.0401486
GET1	0.162	0.31	9.52277e-11	3.41144e-06	-0.0401522
BOLA1	0.197	0.345	3.03658e-09	0.000108782	-0.0401574
RELL1	0.227	0.374	1.5457e-08	0.00055373	-0.0401953
ZNF358	0.209	0.348	4.14527e-08	0.001485	-0.0402062
PCGF2	0.255	0.425	7.38106e-09	0.000264419	-0.0402315
PRPF19	0.309	0.47	3.55922e-07	0.0127505	-0.0402321
ABRAXAS2	0.246	0.41	3.55083e-09	0.000127205	-0.0402615
C4orf46	0.056	0.181	4.77396e-15	1.71022e-10	-0.0402701
AFG3L1P	0.17	0.33	3.28752e-12	1.17772e-07	-0.040291
FAM117A	0.087	0.172	2.21082e-07	0.00792003	-0.0403271
RPAP3	0.303	0.458	1.2699e-06	0.0454929	-0.0403367
HSD17B11	0.451	0.631	1.97013e-06	0.0705781	-0.0403698
MORC2	0.269	0.422	3.28459e-08	0.00117667	-0.0403978
CLDND1	0.174	0.297	9.83526e-08	0.00352338	-0.0405703
SPRYD7	0.273	0.458	6.23381e-11	2.2332e-06	-0.0405712
KLHL3	0.1	0.215	2.98085e-10	1.06786e-05	-0.0406435
HAUS3	0.071	0.185	3.92127e-12	1.40476e-07	-0.0406678
GTPBP1	0.239	0.375	3.6411e-07	0.0130439	-0.0406746
PTDSS1	0.353	0.518	8.23191e-07	0.02949	-0.0407361
CYP4F12	0.175	0.281	1.07426e-06	0.0384843	-0.0407412
SS18L1	0.205	0.361	3.80942e-10	1.36469e-05	-0.040742
ENSG00000283633	0.096	0.208	4.58928e-10	1.64406e-05	-0.0407632
AP1G2	0.175	0.32	7.94697e-10	2.84692e-05	-0.0407729
COQ9	0.488	0.663	1.03407e-06	0.0370444	-0.0407781
MYNN	0.143	0.279	1.13806e-10	4.077e-06	-0.0407829
IER5	0.25	0.386	7.81337e-07	0.0279906	-0.0407979
PRR15-DT	0.214	0.346	1.86981e-07	0.0066984	-0.0408116
EXOSC2	0.233	0.402	3.95615e-10	1.41725e-05	-0.0408161
WDPCP	0.31	0.46	1.25224e-06	0.0448602	-0.0408208
CAMK1	0.056	0.178	1.66705e-14	5.97204e-10	-0.0408612
HAVCR2	0.043	0.124	1.13133e-09	4.05287e-05	-0.0408782
RTKN	0.255	0.428	3.03279e-10	1.08647e-05	-0.0408818
CFD	0.12	0.268	7.64657e-14	2.73931e-09	-0.0409127
RHOG	0.194	0.335	1.16418e-08	0.000417056	-0.0409623
SSH1	0.25	0.397	9.15227e-08	0.00327871	-0.0409901
PIGU	0.361	0.542	4.09683e-08	0.00146765	-0.0410403
UROS	0.422	0.578	3.17773e-07	0.0113839	-0.0410447
ADPRS	0.287	0.457	1.74753e-08	0.000626036	-0.0411112
MRM3	0.164	0.339	4.59851e-14	1.64737e-09	-0.0411993
E2F1	0.084	0.223	2.56805e-14	9.19979e-10	-0.0412631
ENSG00000170846	0.179	0.332	3.93923e-10	1.41119e-05	-0.0412973
MBD3	0.209	0.354	6.11323e-09	0.000219	-0.0412998
DOCK10	0.226	0.351	7.26584e-07	0.0260291	-0.0413217
H2BC11	0.043	0.137	1.09291e-11	3.91524e-07	-0.0414218
PRR12	0.269	0.435	9.4374e-09	0.000338085	-0.0414384
MCMBP	0.337	0.525	1.47246e-08	0.000527494	-0.0414679
TET1	0.071	0.181	1.4723e-11	5.27438e-07	-0.0414682
TNFRSF10D	0.287	0.454	1.67505e-08	0.000600069	-0.0414849
MVK	0.162	0.321	3.89519e-12	1.39541e-07	-0.041486
PLAGL2	0.226	0.373	2.19229e-08	0.000785367	-0.0415093
SNUPN	0.253	0.398	1.05821e-07	0.00379094	-0.0415234
MIR34AHG	0.221	0.363	1.67612e-08	0.000600452	-0.0415399
YOD1	0.075	0.173	8.40699e-10	3.01172e-05	-0.0415571
QTRT2	0.235	0.402	1.64007e-09	5.87539e-05	-0.0415776
FHDC1	0.254	0.437	7.35837e-12	2.63606e-07	-0.0415957
H3C12	0.037	0.145	1.64852e-14	5.90565e-10	-0.0416427
KBTBD2	0.29	0.438	6.80804e-07	0.0243891	-0.0416508
GEMIN4	0.14	0.305	7.95411e-14	2.84948e-09	-0.0416606
TMEM187	0.14	0.273	2.46748e-10	8.83951e-06	-0.0416749
ATXN3	0.377	0.551	4.2302e-07	0.0151543	-0.0417219
C1orf174	0.152	0.312	7.34351e-13	2.63074e-08	-0.0417589
DDT	0.325	0.491	1.591e-07	0.0056996	-0.0417594
ANAPC7	0.285	0.442	2.07706e-08	0.000744085	-0.0417704
SMAD6	0.267	0.427	6.40318e-08	0.00229388	-0.0418094
SMIM7	0.452	0.649	1.53448e-08	0.000549712	-0.041854
POFUT1	0.234	0.405	2.20896e-10	7.91338e-06	-0.041873
TOMM34	0.206	0.356	1.45879e-09	5.22596e-05	-0.0419271
TBC1D20	0.36	0.526	2.62147e-07	0.00939114	-0.0419564
UGCG	0.336	0.494	1.4106e-06	0.0505332	-0.0419746
HTRA2	0.187	0.343	1.2042e-10	4.31394e-06	-0.0420031
ZNF598	0.316	0.481	1.74889e-07	0.00626522	-0.0420234
CFAP20DC	0.07	0.185	1.70879e-12	6.12158e-08	-0.0420515
NGDN	0.219	0.372	3.33339e-09	0.000119415	-0.0421557
ENSG00000281593	0.115	0.246	2.07912e-11	7.44824e-07	-0.0421716
FAM219A	0.084	0.169	1.28153e-07	0.00459094	-0.0421739
WARS2	0.325	0.514	4.75146e-09	0.000170216	-0.0422049
SFR1	0.072	0.198	1.08803e-13	3.89776e-09	-0.0422102
SAMD8	0.135	0.278	8.2697e-12	2.96254e-07	-0.0422445
PPARGC1A	0.203	0.328	1.73968e-07	0.00623224	-0.0422977
KLHL7	0.171	0.296	2.57696e-08	0.000923169	-0.0423191
PMVK	0.373	0.538	2.56229e-06	0.0917913	-0.0424401
STOX1	0.033	0.148	5.82439e-16	2.08653e-11	-0.042471
UBL4A	0.214	0.361	1.27979e-08	0.000458471	-0.0424883
MOGAT3	0.051	0.161	2.2715e-13	8.13743e-09	-0.0424976
EPHA2	0.16	0.301	1.85497e-10	6.64524e-06	-0.0425076
POC5	0.152	0.281	2.42921e-09	8.70241e-05	-0.0425176
WASH3P	0.215	0.399	3.36505e-12	1.2055e-07	-0.0425259
GPR35	0.396	0.58	3.20995e-08	0.00114993	-0.0425287
ASB1	0.104	0.233	7.28706e-12	2.61052e-07	-0.0425306
HOXA5	0.067	0.18	2.94687e-12	1.05569e-07	-0.0425458
DENND10	0.374	0.538	7.07979e-07	0.0253626	-0.0426051
RFNG	0.168	0.316	3.52705e-10	1.26353e-05	-0.0426424
NUP93	0.299	0.475	1.02085e-09	3.65708e-05	-0.0426496
CEP76	0.146	0.288	3.51171e-11	1.25803e-06	-0.0427547
ZNF236	0.356	0.522	3.94548e-07	0.0141343	-0.0427683
ITGAE	0.309	0.478	6.79929e-08	0.00243578	-0.0428047
ALAD	0.191	0.338	2.45396e-09	8.79107e-05	-0.0428704
UBXN2A	0.318	0.471	8.29198e-07	0.0297052	-0.0428824
CLASRP	0.329	0.505	6.00935e-08	0.00215279	-0.042939
UNG	0.237	0.398	4.27017e-10	1.52975e-05	-0.0429465
STARD7	0.525	0.671	5.57503e-07	0.019972	-0.0429821
CHAMP1	0.203	0.349	4.70906e-09	0.000168697	-0.04299
UBXN7	0.43	0.598	2.03237e-06	0.0728078	-0.0430069
LSM6	0.437	0.602	2.75149e-07	0.00985692	-0.0430715
CPSF4	0.172	0.343	2.81186e-13	1.00732e-08	-0.0430879
C1orf52	0.246	0.393	2.4975e-08	0.000894703	-0.0431512
AXDND1	0.257	0.41	2.444e-08	0.000875537	-0.0431555
STXBP4	0.195	0.305	1.75895e-06	0.0630126	-0.0431598
PTPN9	0.217	0.353	7.08568e-08	0.00253838	-0.0432061
ELOVL5	0.21	0.367	4.33892e-10	1.55437e-05	-0.0432415
ILF3-DT	0.277	0.433	1.66919e-07	0.00597972	-0.0432471
ACVR2B	0.16	0.294	1.87768e-09	6.72659e-05	-0.0432492
PITPNM1	0.074	0.184	1.61201e-11	5.77486e-07	-0.0433237
TTC21B	0.214	0.397	2.55238e-13	9.14365e-09	-0.0433275
CHAF1B	0.095	0.248	6.25708e-16	2.24154e-11	-0.0433314
FLVCR1	0.246	0.406	5.07059e-09	0.000181649	-0.0433604
ATRIP	0.07	0.202	7.87186e-15	2.82002e-10	-0.0433629
PITPNA-AS1	0.221	0.367	2.35264e-08	0.00084281	-0.0433687
THEM6	0.18	0.382	4.09541e-16	1.46714e-11	-0.0434212
FMR1	0.332	0.503	1.96871e-07	0.00705272	-0.0434511
GPATCH1	0.162	0.302	4.59266e-10	1.64528e-05	-0.0435488
BBC3	0.172	0.319	1.47567e-10	5.28645e-06	-0.0435829
GMEB1	0.259	0.407	5.95542e-08	0.00213347	-0.0436134
ENSG00000250842	0.09	0.2	1.41513e-10	5.06955e-06	-0.0436307
PAK1IP1	0.273	0.431	6.45529e-08	0.00231254	-0.0437061
ZNF680	0.162	0.305	6.46224e-11	2.31503e-06	-0.0437131
BLOC1S5	0.152	0.278	5.17977e-09	0.00018556	-0.0437685
TWSG1	0.249	0.395	8.6286e-08	0.00309111	-0.0437787
STXBP2	0.352	0.514	6.03516e-07	0.0216204	-0.0437948
ATP7A	0.114	0.226	1.68991e-09	6.05394e-05	-0.0438041
FEM1C	0.317	0.481	4.98774e-07	0.0178681	-0.0438059
AP2A1	0.342	0.501	1.0314e-06	0.036949	-0.0438373
ELP3	0.295	0.467	3.12237e-08	0.00111856	-0.0438939
IGSF3	0.037	0.142	4.62487e-14	1.65681e-09	-0.0439182
PKIG	0.271	0.438	8.37053e-09	0.000299866	-0.0439563
ZFAND2B	0.261	0.411	5.8948e-07	0.0211175	-0.0439882
TMEM222	0.175	0.328	4.3865e-11	1.57142e-06	-0.0440431
PPTC7	0.293	0.462	1.76759e-08	0.000633223	-0.0440881
ZDHHC8P1	0.159	0.303	2.16062e-10	7.74022e-06	-0.04413
MADD	0.221	0.388	4.19973e-10	1.50451e-05	-0.044147
DPM2	0.243	0.416	4.53033e-10	1.62294e-05	-0.0441674
RAC2	0.156	0.308	9.59677e-12	3.43795e-07	-0.044181
CHID1	0.503	0.66	1.10201e-06	0.0394785	-0.0441855
MIX23	0.303	0.473	1.84489e-08	0.000660913	-0.0442129
ITGA9-AS1	0.139	0.297	1.9171e-13	6.86782e-09	-0.0442145
BYSL	0.114	0.282	1.96054e-16	7.02343e-12	-0.0442511
VMA21	0.365	0.535	5.39869e-07	0.0193403	-0.0442835
HNF1B	0.215	0.37	2.03305e-09	7.2832e-05	-0.0443154
NLRX1	0.123	0.245	1.1823e-09	4.23548e-05	-0.0443371
RTN4IP1	0.187	0.331	2.31744e-09	8.30199e-05	-0.0443519
FAM111A	0.199	0.328	5.19715e-08	0.00186183	-0.0443878
MIR222HG	0.103	0.215	7.98544e-10	2.8607e-05	-0.044433
ENSG00000267383	0.079	0.174	4.93481e-09	0.000176785	-0.0444596
SMPD4	0.126	0.278	1.06225e-13	3.80541e-09	-0.0445772
HSDL1	0.075	0.199	2.32004e-13	8.3113e-09	-0.0445817
ENSG00000278390	0.055	0.152	5.65505e-11	2.02587e-06	-0.0445908
TICAM1	0.084	0.222	2.30481e-14	8.25674e-10	-0.0446043
ARHGAP19	0.039	0.132	5.10143e-12	1.82754e-07	-0.0446593
REEP4	0.303	0.461	1.99468e-07	0.00714575	-0.0446621
SCAMP4	0.261	0.432	2.56584e-09	9.19187e-05	-0.0446694
CTSV	0.041	0.146	2.29099e-13	8.20725e-09	-0.0447107
PSMC3IP	0.032	0.14	4.43453e-15	1.58862e-10	-0.0447312
ELF3-AS1	0.227	0.361	3.55065e-07	0.0127198	-0.0447316
PEX19	0.147	0.291	2.0609e-11	7.38296e-07	-0.0447439
CNNM1	0.043	0.166	2.77301e-16	9.93403e-12	-0.0447595
CCP110	0.183	0.335	9.9452e-11	3.56277e-06	-0.044766
KCTD20	0.46	0.631	2.41113e-06	0.0863764	-0.0447758
NOA1	0.293	0.478	7.92622e-10	2.83949e-05	-0.0447919
WDR3	0.306	0.469	5.1101e-08	0.00183064	-0.044805
CEP97	0.126	0.26	1.3045e-11	4.67325e-07	-0.0448229
GNA11	0.333	0.501	3.14651e-07	0.011272	-0.04484
TEX30	0.075	0.218	5.99902e-16	2.14909e-11	-0.0448486
TIMM8A	0.152	0.311	8.91205e-13	3.19265e-08	-0.0448595
SIGIRR	0.392	0.561	8.51955e-07	0.0305204	-0.044861
DDX31	0.241	0.392	1.7255e-08	0.000618142	-0.0448769
PARD6B	0.307	0.471	9.04675e-08	0.00324091	-0.0449178
HMOX1	0.079	0.157	5.53117e-07	0.0198148	-0.0449231
KLHDC3	0.303	0.495	4.59117e-10	1.64474e-05	-0.0449247
NUFIP1	0.164	0.33	5.50913e-13	1.97359e-08	-0.044977
LRRC19	0.163	0.281	7.19422e-08	0.00257726	-0.0450322
DUS3L	0.156	0.307	1.20864e-11	4.32984e-07	-0.0450833
RAB9A	0.253	0.416	4.89441e-09	0.000175337	-0.0451311
PCGF3	0.297	0.484	1.5156e-09	5.4295e-05	-0.0452001
ACTR1B	0.313	0.47	2.95588e-07	0.0105892	-0.0452245
SWAP70	0.333	0.504	7.68486e-08	0.00275302	-0.0452796
TAF6	0.195	0.381	5.25946e-14	1.88415e-09	-0.0452876
ENSG00000267073	0.019	0.111	2.46852e-14	8.84321e-10	-0.0452938
TMEM129	0.209	0.359	2.04003e-09	7.3082e-05	-0.0452954
FAM20B	0.318	0.5	4.00812e-09	0.000143587	-0.0453394
EME1	0.027	0.132	2.5387e-15	9.09465e-11	-0.0453896
GPS1	0.278	0.443	9.09202e-09	0.000325713	-0.0453973
KANSL3	0.334	0.496	9.52001e-07	0.0341045	-0.0454022
ANKRD26	0.42	0.592	8.55142e-09	0.000306346	-0.0454181
GRAMD1A	0.283	0.454	3.80843e-09	0.000136433	-0.0455167
GAL	0.5	0.645	2.38073e-06	0.0852872	-0.0455464
TMEM203	0.263	0.464	3.87546e-12	1.38834e-07	-0.0455558
CEP131	0.07	0.214	6.79699e-17	2.43495e-12	-0.0455717
DRG2	0.231	0.379	2.45131e-08	0.000878157	-0.0455758
CYHR1	0.392	0.541	2.32508e-06	0.0832935	-0.0456184
SGCB	0.087	0.222	5.53667e-14	1.98346e-09	-0.0456935
SLC43A1	0.235	0.409	4.95673e-11	1.7757e-06	-0.0457341
ENSG00000288632	0.233	0.407	7.71432e-11	2.76358e-06	-0.0457916
COBLL1	0.408	0.588	2.45324e-07	0.00878848	-0.045829
ENSG00000254420	0.103	0.231	3.3678e-12	1.20648e-07	-0.0458509
NUP62CL	0.146	0.284	9.88346e-11	3.54065e-06	-0.0458543
NUP50-DT	0.174	0.337	1.03229e-11	3.69806e-07	-0.045877
EXOSC5	0.278	0.451	2.86361e-09	0.000102586	-0.0459125
KDSR	0.353	0.521	1.88208e-06	0.0674235	-0.045914
NNT-AS1	0.186	0.336	2.20914e-10	7.91402e-06	-0.0459201
UBXN11	0.067	0.187	1.61235e-13	5.77609e-09	-0.0459235
ZNF431	0.273	0.417	7.54861e-07	0.0270422	-0.0459547
TRAPPC4	0.32	0.498	9.2984e-09	0.000333106	-0.046065
GALC	0.187	0.338	3.26781e-10	1.17066e-05	-0.0461081
SVBP	0.299	0.462	1.98736e-07	0.00711952	-0.0461811
TAF1B	0.233	0.388	3.31207e-09	0.000118652	-0.0461884
RRP7BP	0.116	0.269	4.06239e-14	1.45531e-09	-0.0461932
INPP5F	0.174	0.314	1.25104e-09	4.48172e-05	-0.0462034
CCDC93	0.357	0.537	5.80359e-08	0.00207908	-0.0462111
CWC25	0.265	0.429	8.61977e-09	0.000308795	-0.0462821
NSDHL	0.241	0.374	5.74141e-07	0.020568	-0.0463142
STK26	0.313	0.491	2.81657e-09	0.000100901	-0.0464058
MYEF2	0.066	0.155	3.08283e-09	0.000110439	-0.0464543
FOXRED1	0.278	0.444	3.86483e-09	0.000138454	-0.0465703
FOXRED2	0.037	0.159	9.04667e-17	3.24088e-12	-0.0465976
SCAF1	0.166	0.324	6.24186e-12	2.23608e-07	-0.0466031
PAF1	0.209	0.371	1.76652e-10	6.32838e-06	-0.0466081
OTUD3	0.175	0.315	1.8309e-09	6.55901e-05	-0.0466263
STX16	0.362	0.534	3.08674e-07	0.0110579	-0.0466443
ZYX	0.25	0.416	2.22334e-10	7.96491e-06	-0.0466717
KCNMB4	0.104	0.225	4.79679e-11	1.7184e-06	-0.0466993
NIP7	0.251	0.417	1.79221e-09	6.42041e-05	-0.0467199
HGH1	0.086	0.205	1.06437e-11	3.81299e-07	-0.0467392
ZDHHC7	0.313	0.459	1.79553e-06	0.064323	-0.0467558
PLK2	0.067	0.154	7.80975e-09	0.000279777	-0.0467611
POLR1E	0.186	0.361	3.34254e-13	1.19743e-08	-0.0467685
PPAT	0.314	0.47	1.88453e-07	0.00675113	-0.0467917
AMN1	0.116	0.246	1.52948e-11	5.4792e-07	-0.0468123
MPZL3	0.103	0.224	3.14949e-11	1.12827e-06	-0.0468398
PDCD7	0.456	0.616	6.00709e-07	0.0215198	-0.0468602
ENSG00000259768	0.227	0.381	3.21217e-09	0.000115073	-0.0469063
HOXA10-AS	0.152	0.301	1.19364e-11	4.27611e-07	-0.046984
AK7	0.142	0.262	3.80409e-09	0.000136278	-0.0470071
IRF8	0.267	0.427	8.53936e-09	0.000305914	-0.0470576
DHX16	0.239	0.392	4.49099e-09	0.000160885	-0.0470772
FAAP24	0.02	0.128	6.68297e-17	2.39411e-12	-0.047086
DIP2C	0.298	0.439	1.65713e-06	0.0593649	-0.0470923
MTG1	0.235	0.405	4.21184e-10	1.50885e-05	-0.0470986
APLF	0.123	0.259	6.98307e-12	2.50162e-07	-0.0471501
ZNF768	0.118	0.263	4.58912e-13	1.644e-08	-0.0471544
HAS3	0.023	0.133	5.28186e-17	1.89217e-12	-0.0471591
SAP30BP	0.368	0.535	7.20731e-07	0.0258195	-0.0471615
TELO2	0.111	0.257	1.007e-13	3.60747e-09	-0.0472027
SCRIB	0.223	0.383	5.13245e-10	1.83865e-05	-0.0472236
CGAS	0.064	0.18	5.17593e-13	1.85422e-08	-0.0473154
ZFYVE19	0.156	0.312	3.16165e-12	1.13263e-07	-0.0474256
SLC29A1	0.055	0.174	2.20098e-14	7.88478e-10	-0.0474395
RPS7P1	0.307	0.479	1.21183e-08	0.000434126	-0.047464
LINC01843	0.213	0.375	2.66307e-10	9.54019e-06	-0.0475294
NXT1	0.229	0.388	7.74965e-10	2.77624e-05	-0.0476359
OGG1	0.104	0.261	2.03908e-15	7.30482e-11	-0.0476453
SNX27	0.364	0.532	4.04929e-07	0.0145062	-0.0477708
ENSG00000260664	0.031	0.131	5.1444e-14	1.84293e-09	-0.0478116
CCHCR1	0.182	0.369	8.88562e-15	3.18318e-10	-0.0478288
HDGFL2	0.346	0.545	7.21711e-10	2.58546e-05	-0.0478668
VANGL1	0.151	0.295	3.38728e-11	1.21346e-06	-0.0479692
FANCG	0.056	0.171	1.06728e-13	3.82341e-09	-0.0479861
CNOT6	0.464	0.644	9.38992e-08	0.00336384	-0.0480039
DBN1	0.056	0.157	1.55743e-11	5.57933e-07	-0.0480325
MTR	0.46	0.626	2.49663e-07	0.00894393	-0.0480555
H2BC12	0.024	0.118	9.41705e-14	3.37357e-09	-0.0480614
AMDHD2	0.064	0.191	1.05978e-14	3.79656e-10	-0.0480766
SART3	0.354	0.539	4.86504e-09	0.000174285	-0.0481398
TINAGL1	0.263	0.452	7.50072e-11	2.68706e-06	-0.0481598
SH3GL1	0.306	0.487	1.43106e-09	5.12663e-05	-0.0481917
TUBD1	0.176	0.324	3.07442e-10	1.10138e-05	-0.0482235
UBE2E3	0.614	0.779	3.06792e-07	0.0109905	-0.0482363
SLC2A4RG	0.225	0.398	1.25316e-10	4.48933e-06	-0.0483928
BCS1L	0.116	0.269	1.01133e-13	3.62299e-09	-0.0484021
CDK5RAP1	0.311	0.478	7.4197e-08	0.00265803	-0.0484029
ENSG00000204876	0.195	0.313	3.84115e-07	0.0137605	-0.0484113
PEX26	0.259	0.435	4.16192e-10	1.49097e-05	-0.0484649
AGAP3	0.261	0.431	1.55807e-09	5.58164e-05	-0.0485136
MLX	0.41	0.57	1.65042e-06	0.0591247	-0.048544
SENP7	0.238	0.399	2.35797e-09	8.44721e-05	-0.0485817
PPM1B	0.198	0.346	7.15137e-10	2.56191e-05	-0.0485972
GABPB1	0.23	0.393	3.18999e-10	1.14278e-05	-0.0486383
NDUFAF6	0.369	0.539	1.28897e-08	0.000461761	-0.0486435
PTRH2	0.424	0.601	5.00445e-07	0.0179279	-0.0486849
MED30	0.231	0.396	6.90242e-10	2.47272e-05	-0.0487041
HAGHL	0.146	0.288	8.71897e-12	3.12348e-07	-0.0487052
ZNF138	0.215	0.383	1.50201e-10	5.38079e-06	-0.0487129
SATB1-AS1	0.138	0.27	1.63576e-10	5.85995e-06	-0.048771
TSKU	0.164	0.297	2.71132e-09	9.71305e-05	-0.0488314
BAP1	0.107	0.243	7.36386e-13	2.63803e-08	-0.0488416
ENSG00000267698	0.049	0.193	7.41983e-19	2.65808e-14	-0.0488444
CEP85	0.18	0.351	1.01139e-12	3.62322e-08	-0.0489133
MTFP1	0.123	0.262	2.06903e-12	7.4121e-08	-0.0489326
BPNT1	0.225	0.376	3.46144e-09	0.000124003	-0.0489421
RNASEH1-DT	0.074	0.213	9.10054e-16	3.26018e-11	-0.048978
ACTR1A	0.263	0.43	8.84891e-09	0.000317003	-0.049028
ZNF43	0.124	0.242	1.87198e-09	6.70618e-05	-0.0490477
SMARCA1	0.033	0.125	2.59769e-12	9.30598e-08	-0.0490767
CARD19	0.259	0.401	5.04571e-07	0.0180758	-0.049078
SLC12A7	0.241	0.397	2.80224e-09	0.000100387	-0.0490861
CCDC15	0.024	0.126	4.26059e-15	1.52631e-10	-0.049101
AADAT	0.09	0.218	1.03031e-12	3.69097e-08	-0.0491262
BUD13	0.139	0.307	3.7178e-14	1.33186e-09	-0.0492072
DPY19L1P1	0.267	0.41	6.63105e-07	0.0237551	-0.049304
PRRC2A	0.404	0.573	2.41308e-07	0.00864461	-0.0493122
TCHP	0.234	0.41	4.25207e-11	1.52326e-06	-0.0493634
NBEAL2	0.243	0.394	8.31025e-09	0.000297707	-0.0493834
NTRK2	0.095	0.211	7.44172e-11	2.66592e-06	-0.0494752
ZBED5	0.254	0.415	2.65896e-09	9.52547e-05	-0.0495266
MKRN2OS	0.243	0.393	1.92595e-08	0.000689951	-0.0495731
EXOSC6	0.271	0.433	4.08326e-09	0.000146279	-0.0495848
HCCS	0.271	0.434	1.65903e-08	0.000594332	-0.0495908
E2F5	0.277	0.423	3.51035e-07	0.0125755	-0.0496528
CWF19L2	0.285	0.453	2.01486e-08	0.000721804	-0.0496882
PPP1R8	0.242	0.409	1.62157e-09	5.80912e-05	-0.049739
NMT2	0.193	0.364	2.61672e-12	9.37413e-08	-0.0497803
SLC25A19	0.074	0.216	3.73542e-16	1.33818e-11	-0.0498038
SLC16A10	0.234	0.393	1.37874e-09	4.93921e-05	-0.0498078
PURB	0.33	0.506	1.72299e-08	0.000617245	-0.0498098
DLGAP1-AS2	0.235	0.399	4.77797e-10	1.71166e-05	-0.0498766
EPB41L5	0.409	0.567	1.70717e-06	0.0611575	-0.0499137
GSTM3	0.139	0.281	1.05735e-11	3.78784e-07	-0.0499862
MIR1244-2	0.09	0.23	1.99693e-14	7.15379e-10	-0.0499954
ZNF592	0.298	0.484	1.37604e-09	4.92954e-05	-0.0500514
CRKL	0.298	0.464	5.9936e-08	0.00214715	-0.0500675
RAC3	0.183	0.339	5.85099e-11	2.09606e-06	-0.0500691
TMED8	0.269	0.44	2.60446e-09	9.33022e-05	-0.0501109
BRD3	0.316	0.491	7.87231e-09	0.000282017	-0.0501699
CLPTM1	0.345	0.499	1.6538e-06	0.0592456	-0.0502149
ADAT1	0.168	0.306	1.16936e-09	4.18913e-05	-0.0502297
TMEM126B	0.408	0.587	3.17599e-07	0.0113777	-0.0502638
CENPB	0.215	0.398	2.95832e-13	1.05979e-08	-0.0502863
TARS2	0.253	0.424	1.09968e-09	3.93951e-05	-0.0503092
ING1	0.21	0.359	1.87953e-09	6.73322e-05	-0.0503166
UBE2A	0.398	0.587	5.1972e-08	0.00186185	-0.0503601
C6orf141	0.055	0.192	3.55042e-17	1.2719e-12	-0.0503683
CD47	0.434	0.6	2.0674e-06	0.0740626	-0.0504491
PCGF6	0.198	0.376	3.12992e-13	1.12126e-08	-0.0505995
CBL	0.356	0.516	1.65774e-07	0.0059387	-0.0506627
CPM	0.123	0.22	1.22762e-07	0.00439784	-0.0506825
PRKD2	0.254	0.419	2.01621e-09	7.22288e-05	-0.0507891
BRAT1	0.201	0.372	2.04295e-12	7.31867e-08	-0.0508036
XRCC1	0.139	0.334	3.1063e-19	1.1128e-14	-0.0508353
NUP188	0.221	0.38	3.92123e-10	1.40474e-05	-0.0508774
HNRNPH2	0.345	0.505	2.40024e-06	0.0859861	-0.0508886
CEP112	0.057	0.182	3.80313e-15	1.36243e-10	-0.0509325
HOXA9	0.372	0.533	2.72246e-06	0.0975295	-0.0509859
RHOU	0.189	0.344	5.14186e-11	1.84202e-06	-0.0509966
PPP2R1B	0.326	0.504	1.57051e-08	0.000562621	-0.0510247
DARS2	0.175	0.344	1.1202e-12	4.013e-08	-0.0510548
MOV10	0.163	0.311	1.17091e-11	4.19466e-07	-0.0510992
DHX40	0.305	0.46	5.9415e-07	0.0212848	-0.0512725
BTBD6	0.37	0.552	7.07054e-08	0.00253295	-0.051332
SLC25A53	0.135	0.263	1.032e-10	3.69704e-06	-0.0514154
BICD1	0.134	0.292	4.65301e-14	1.6669e-09	-0.0514698
SPRY1	0.193	0.361	4.62157e-12	1.65563e-07	-0.0515268
PCDH1	0.151	0.309	1.58833e-12	5.69002e-08	-0.0515384
ISCA2	0.309	0.483	9.91402e-09	0.00035516	-0.0515435
PTPMT1	0.384	0.562	2.70916e-07	0.00970531	-0.0516138
ARAP1	0.203	0.358	1.83866e-10	6.58681e-06	-0.0516871
[truncated: 2,340 more rows]

## Sheet: GC2
gene	pct.1	pct.2	p_val	p_val_adj	avg_log2FC
FABP1	1	0.997	1.3324e-229	4.77319e-225	2.35923
TFF1	0.83	0.498	2.64704e-112	9.48276e-108	2.3352
ZG16	0.978	0.843	1.78957e-123	6.41097e-119	2.3187
KRT20	0.976	0.674	1.02375e-195	3.66747e-191	2.06839
CKB	1	0.998	3.99934e-202	1.43272e-197	1.65977
NEAT1	0.993	0.964	1.41277e-161	5.0611e-157	1.64624
SCD	0.974	0.849	4.65092e-192	1.66615e-187	1.59609
HMGCS1	0.896	0.654	4.87854e-130	1.74769e-125	1.58289
PGK1	0.993	0.967	1.07255e-209	3.84231e-205	1.48057
EGLN3	0.969	0.71	1.81966e-192	6.51875e-188	1.45953
PTPRR	0.768	0.211	3.965e-197	1.42042e-192	1.42074
GSN	0.981	0.892	4.07521e-121	1.4599e-116	1.36602
BCAS1	0.919	0.63	1.15099e-112	4.12329e-108	1.32604
ACSS2	0.936	0.75	6.45667e-129	2.31304e-124	1.30552
FXYD3	0.984	0.899	1.37424e-186	4.92308e-182	1.30354
SMIM2-AS1	0.827	0.405	1.66447e-146	5.96281e-142	1.29461
PLOD2	0.922	0.527	4.17373e-179	1.4952e-174	1.27336
C4orf3	0.981	0.904	4.01164e-180	1.43713e-175	1.25774
LGALS3	1	0.991	3.40025e-192	1.21811e-187	1.24069
TFF3	1	1	9.14283e-95	3.27533e-90	1.23391
FAM13A	0.913	0.78	6.01705e-101	2.15555e-96	1.19477
NDRG1	0.796	0.422	1.50049e-113	5.37535e-109	1.16985
HIF1A-AS3	0.749	0.253	6.9147e-157	2.47712e-152	1.16142
BNIP3L	0.945	0.729	1.9195e-165	6.8764e-161	1.1558
LGALS4	1	0.999	3.79163e-167	1.35832e-162	1.15252
FDFT1	0.979	0.914	3.74442e-144	1.3414e-139	1.13053
CYP3A5	0.754	0.361	6.90881e-114	2.47501e-109	1.12835
ANKRD37	0.638	0.337	8.68384e-70	3.1109e-65	1.11059
FDPS	0.974	0.92	2.28672e-128	8.19193e-124	1.10603
MSMO1	0.881	0.62	3.30388e-109	1.18358e-104	1.06387
BNIP3	0.969	0.833	1.49245e-142	5.34656e-138	1.05982
P4HA1	0.943	0.753	3.31803e-135	1.18865e-130	1.04096
GDF15	0.872	0.776	4.7868e-41	1.71482e-36	1.04039
FAM162A	0.984	0.963	2.87125e-160	1.0286e-155	1.03699
CEACAM5	0.984	0.937	1.39081e-71	4.98243e-67	1.03352
LGALS1	0.63	0.227	8.05844e-111	2.88685e-106	1.0242
REG4	0.945	0.812	1.44473e-59	5.17561e-55	1.01848
C15orf48	0.952	0.834	1.72353e-106	6.17438e-102	1.01623
IFI27	0.903	0.841	5.23276e-40	1.87459e-35	1.01537
SLC6A8	0.628	0.178	4.47042e-135	1.60148e-130	1.0137
DHRS9	0.585	0.139	1.40424e-136	5.03055e-132	1.00363
IDI1	0.869	0.64	8.50359e-96	3.04633e-91	0.963721
ST3GAL4	0.922	0.779	1.37085e-107	4.91092e-103	0.953948
CLMN	0.943	0.862	4.49171e-104	1.60911e-99	0.953333
LDHA	0.998	0.983	1.18115e-153	4.23135e-149	0.947201
INSIG1	0.817	0.528	2.05332e-90	7.3558e-86	0.940866
ERO1A	0.881	0.635	1.65446e-117	5.92692e-113	0.936274
FER1L6	0.785	0.538	3.2951e-54	1.18044e-49	0.926845
PAG1	0.744	0.428	3.09186e-90	1.10763e-85	0.923077
MKNK2	0.837	0.589	1.30842e-101	4.68728e-97	0.911657
ALDOC	0.825	0.426	2.8896e-138	1.03517e-133	0.906722
MVD	0.841	0.517	6.84058e-111	2.45057e-106	0.905572
AHNAK	0.964	0.895	5.45331e-121	1.9536e-116	0.905037
HMGCS2	0.945	0.863	1.45675e-98	5.21866e-94	0.897695
PRELID2	0.946	0.835	4.70256e-98	1.68465e-93	0.892903
P4HA2	0.773	0.351	9.6975e-126	3.47403e-121	0.883552
GBE1	0.81	0.619	7.35153e-74	2.63361e-69	0.878609
LIMA1	0.978	0.951	1.50134e-130	5.37839e-126	0.875133
CDA	0.711	0.278	2.63638e-130	9.44458e-126	0.863299
HILPDA	0.734	0.509	3.69934e-67	1.32525e-62	0.861558
RIN2	0.917	0.822	1.95645e-73	7.0088e-69	0.857543
PIGZ	0.934	0.837	1.50768e-101	5.4011e-97	0.85697
TCF7L2	0.979	0.957	2.7942e-90	1.001e-85	0.856366
C11orf49	0.936	0.855	1.53492e-89	5.49869e-85	0.849207
PLIN2	0.827	0.711	6.79235e-62	2.43329e-57	0.847435
ACAT2	0.901	0.762	1.10357e-87	3.95344e-83	0.842111
SQLE	0.874	0.686	1.0603e-80	3.79843e-76	0.826318
S100A6	1	0.999	3.65715e-116	1.31014e-111	0.82135
STXBP5-AS1	0.751	0.491	1.36806e-61	4.90094e-57	0.819985
MIR210HG	0.844	0.493	2.5189e-126	9.0237e-122	0.81804
RIOK3	0.901	0.768	1.43317e-87	5.1342e-83	0.812082
S100A10	0.997	0.984	3.13677e-110	1.12372e-105	0.80978
PHGR1	1	1	3.28206e-107	1.17577e-102	0.805916
SYTL2	0.983	0.945	3.58989e-68	1.28604e-63	0.799001
FGFBP1	0.791	0.531	4.90805e-74	1.75826e-69	0.784822
MALAT1	0.998	1	6.48229e-63	2.32221e-58	0.784701
TMEM45B	0.849	0.596	8.90843e-94	3.19136e-89	0.779426
KRT8	0.997	0.995	8.60702e-90	3.08338e-85	0.776034
WSB1	0.908	0.774	9.09118e-79	3.25683e-74	0.77097
ARHGAP26	0.962	0.926	1.1879e-63	4.25554e-59	0.763949
TSEN2	0.818	0.772	1.48185e-36	5.30857e-32	0.75977
MUC1	0.893	0.742	1.23078e-70	4.40916e-66	0.758116
QSOX1	0.96	0.867	2.77481e-95	9.94048e-91	0.755051
TSPAN1	0.974	0.952	1.27907e-79	4.58214e-75	0.755005
FHL2	0.927	0.844	1.21478e-68	4.35184e-64	0.74569
CSTB	0.984	0.963	2.80982e-88	1.00659e-83	0.739302
HMGCR	0.882	0.745	1.38571e-66	4.96418e-62	0.737915
CAST	0.993	0.981	9.55716e-113	3.42376e-108	0.7286
MXD1	0.753	0.454	4.02965e-81	1.44358e-76	0.719836
PKIB	0.64	0.327	9.74013e-71	3.48931e-66	0.7101
SORL1	0.901	0.752	7.6544e-88	2.74211e-83	0.708849
ENSG00000289609	0.417	0.107	5.21799e-79	1.86929e-74	0.705928
VEGFA	0.862	0.686	3.71313e-70	1.33019e-65	0.705672
ELF3	0.958	0.909	1.82909e-75	6.55252e-71	0.704776
PPARG	0.972	0.964	2.86979e-53	1.02807e-48	0.694891
SLC50A1	0.888	0.694	2.9835e-87	1.06881e-82	0.694561
TDP2	0.958	0.836	1.62842e-89	5.83365e-85	0.690858
GAPDH	1	1	4.23922e-131	1.51866e-126	0.688596
CA9	0.702	0.428	2.41399e-64	8.64787e-60	0.687952
PTPRB	0.721	0.479	2.59238e-64	9.28695e-60	0.67431
GCNT3	0.801	0.527	2.23775e-82	8.01652e-78	0.672453
IQCM	0.599	0.449	3.38112e-24	1.21125e-19	0.671788
ENSG00000259354	0.78	0.592	1.02031e-59	3.65514e-55	0.670694
MUC13	0.825	0.691	2.98119e-53	1.06798e-48	0.670682
OLMALINC	0.744	0.439	2.15744e-82	7.72882e-78	0.670669
FLNB	0.948	0.917	1.09734e-54	3.9311e-50	0.666007
WFDC3	0.552	0.142	3.46087e-114	1.23982e-109	0.665076
CBLB	0.888	0.77	5.12212e-47	1.83495e-42	0.665031
FRMD3	0.893	0.726	6.75727e-49	2.42073e-44	0.663962
NPSR1-AS1	0.493	0.321	1.10444e-25	3.95654e-21	0.663437
CLIC3	0.514	0.181	5.95942e-76	2.1349e-71	0.662479
IQGAP2	0.78	0.635	4.65269e-37	1.66678e-32	0.654488
KRT19	0.995	0.992	9.86682e-56	3.53469e-51	0.648119
LSS	0.751	0.544	1.51651e-56	5.43274e-52	0.646382
USP53	0.855	0.761	1.7239e-48	6.17571e-44	0.641456
EPCAM	1	0.997	3.57556e-102	1.28091e-97	0.640676
MYOF	0.891	0.766	3.62099e-65	1.29718e-60	0.640573
MUC2	0.962	0.87	9.15062e-31	3.27812e-26	0.639647
SIDT1	0.901	0.856	2.1118e-42	7.56532e-38	0.638286
PLS1	0.978	0.949	3.58625e-66	1.28474e-61	0.636743
ENO1	0.995	0.991	1.74666e-91	6.25723e-87	0.636265
UCA1	0.804	0.719	8.27382e-30	2.96401e-25	0.633796
BACE2	0.83	0.675	2.74747e-51	9.84254e-47	0.633176
PDSS2	0.972	0.924	1.13681e-52	4.07249e-48	0.628285
POF1B	0.952	0.884	1.81276e-62	6.49403e-58	0.626793
MXI1	0.843	0.619	5.16717e-79	1.85109e-74	0.625775
CCDC162P	0.612	0.341	8.76217e-49	3.13896e-44	0.622005
SPPL2A	0.884	0.78	8.80905e-60	3.15575e-55	0.619884
CEACAM6	0.633	0.408	5.77641e-40	2.06934e-35	0.618288
PRKG1	0.471	0.268	1.67767e-29	6.01008e-25	0.61309
FUT11	0.671	0.305	7.52914e-93	2.69724e-88	0.609718
TSPAN3	0.929	0.858	1.70204e-57	6.09738e-53	0.609022
BHLHE40	0.635	0.3	1.51581e-78	5.43022e-74	0.603063
DST	0.668	0.525	9.81049e-29	3.51451e-24	0.598547
SMIM14	0.974	0.949	1.02254e-59	3.66316e-55	0.59785
SERPINA1	0.926	0.832	4.69001e-45	1.68015e-40	0.597201
SLC2A1	0.689	0.412	4.01609e-66	1.43873e-61	0.592437
CEACAM1	0.588	0.277	2.53785e-68	9.09158e-64	0.591298
TMPRSS4	0.915	0.829	2.73965e-67	9.81453e-63	0.591251
SYT7	0.683	0.332	4.02867e-79	1.44323e-74	0.590863
OPTN	0.787	0.614	3.81432e-50	1.36644e-45	0.584746
GAU1	0.855	0.744	1.47803e-32	5.29488e-28	0.583419
ESYT2	0.891	0.785	1.00482e-50	3.59965e-46	0.583239
RAB3B	0.73	0.595	2.71645e-26	9.73142e-22	0.581563
CCSER1	0.927	0.864	2.91254e-30	1.04339e-25	0.5811
ANKRD36C	0.611	0.494	2.64118e-18	9.46175e-14	0.579422
HSD17B12	0.931	0.892	3.38181e-51	1.2115e-46	0.579374
CDH17	0.955	0.899	2.89201e-67	1.03603e-62	0.579222
GPI	0.952	0.915	2.96897e-65	1.0636e-60	0.579005
SDCBP2	0.476	0.085	5.00993e-126	1.79476e-121	0.576623
LINC00342	0.678	0.594	1.05119e-14	3.76579e-10	0.571539
DSC2	0.924	0.832	3.09359e-50	1.10825e-45	0.566919
TMEM59	0.955	0.934	3.18788e-49	1.14203e-44	0.565955
BLVRB	0.933	0.83	1.47189e-60	5.27289e-56	0.561421
LDLR	0.83	0.688	7.36814e-37	2.63956e-32	0.558517
UGP2	0.893	0.768	2.65176e-69	9.49966e-65	0.55662
SLC44A1	0.957	0.899	5.58094e-54	1.99931e-49	0.555329
DYNC2I1	0.865	0.778	2.38383e-48	8.53984e-44	0.554594
B2M	0.998	0.999	6.02894e-47	2.15981e-42	0.553281
BCKDHB	0.934	0.885	5.96234e-43	2.13595e-38	0.552749
NEDD9	0.791	0.641	6.60893e-43	2.36758e-38	0.551736
RASSF6	0.758	0.54	1.11973e-51	4.01131e-47	0.551295
MBOAT2	0.74	0.632	2.6448e-22	9.47474e-18	0.548841
DENND1A	0.926	0.88	8.67377e-43	3.10729e-38	0.548681
ABHD3	0.924	0.874	1.35331e-40	4.84811e-36	0.548667
MLPH	0.86	0.75	1.73588e-46	6.21862e-42	0.547926
PRSS3	0.72	0.502	1.66983e-45	5.982e-41	0.544689
EBP	0.863	0.747	4.43001e-50	1.58701e-45	0.542293
KIF16B	0.894	0.818	4.18462e-40	1.4991e-35	0.542169
REP15	0.872	0.812	3.98327e-19	1.42697e-14	0.541365
ISG20	0.664	0.418	9.32041e-49	3.33894e-44	0.540981
APOBEC1	0.472	0.08	2.11911e-126	7.59149e-122	0.540081
S100A14	0.995	0.994	1.49772e-74	5.36544e-70	0.539224
TPI1	0.99	0.981	2.11616e-82	7.58095e-78	0.537546
VIL1	0.969	0.954	6.31907e-76	2.26375e-71	0.533513
DYRK2	0.784	0.598	2.13999e-51	7.6663e-47	0.528489
PFKFB4	0.657	0.499	3.07424e-37	1.10131e-32	0.526887
GLRX	0.837	0.674	2.42697e-53	8.69439e-49	0.526769
SAT1	0.969	0.938	5.75238e-46	2.06073e-41	0.525435
ALDH18A1	0.872	0.757	1.10896e-54	3.97274e-50	0.524558
HEPH	0.893	0.79	2.01598e-45	7.22206e-41	0.523233
DSG2	0.978	0.937	5.6395e-55	2.02029e-50	0.522991
IL1B	0.282	0.023	5.68577e-102	2.03687e-97	0.521905
CD2AP	0.974	0.929	1.16644e-52	4.17866e-48	0.520271
ANXA2	0.986	0.98	3.15952e-57	1.13187e-52	0.51949
CMAS	0.929	0.86	4.64616e-55	1.66444e-50	0.5194
RBCK1	0.964	0.923	2.27429e-51	8.14742e-47	0.519161
PFKP	0.791	0.635	3.37111e-54	1.20767e-49	0.504647
CTSS	0.78	0.61	2.72943e-46	9.77792e-42	0.504424
GALE	0.825	0.697	6.15075e-39	2.20345e-34	0.50415
FCGBP	0.997	0.987	8.76377e-26	3.13953e-21	0.498193
LRP1	0.671	0.425	1.2268e-59	4.39489e-55	0.496925
GPRC5A	0.538	0.347	5.1336e-30	1.83906e-25	0.494425
OAS1	0.768	0.562	2.33554e-47	8.36682e-43	0.49419
INSIG2	0.645	0.366	5.27936e-61	1.89128e-56	0.494037
FTH1	1	1	3.54323e-31	1.26933e-26	0.490718
SERPINB1	0.993	0.992	5.61887e-51	2.0129e-46	0.489057
LINC01559	0.462	0.133	3.08898e-84	1.10659e-79	0.487976
SLC35A3	0.843	0.7	1.64126e-50	5.87966e-46	0.486227
GALNT3	0.919	0.837	7.53696e-41	2.70004e-36	0.485234
CD164	0.96	0.947	3.07126e-46	1.10025e-41	0.482542
KRCC1	0.837	0.723	2.95485e-47	1.05854e-42	0.481343
DNTTIP1	0.727	0.636	2.72776e-27	9.77194e-23	0.474985
JUND	0.888	0.816	2.21219e-32	7.92494e-28	0.474762
ME1	0.915	0.861	2.87096e-28	1.02849e-23	0.474609
PDLIM1	0.929	0.842	1.16619e-46	4.17775e-42	0.474151
PDK1	0.766	0.563	2.03466e-51	7.28896e-47	0.473271
DNM2	0.929	0.921	7.37081e-35	2.64052e-30	0.470404
UBC	0.99	0.984	7.79482e-47	2.79241e-42	0.467106
RASSF7	0.754	0.595	1.75254e-42	6.27831e-38	0.466538
CAPN8	0.837	0.764	2.35508e-32	8.43683e-28	0.466473
SH3BGRL3	0.995	0.99	7.59222e-39	2.71984e-34	0.46567
ITM2C	0.931	0.876	2.76336e-43	9.89946e-39	0.465083
CIB1	0.952	0.922	2.341e-45	8.3864e-41	0.463717
FADS2	0.74	0.577	4.0655e-39	1.45643e-34	0.463344
RNF186	0.5	0.269	8.78742e-38	3.148e-33	0.462891
EFNB2	0.728	0.566	3.34471e-38	1.19821e-33	0.462777
SC5D	0.652	0.464	5.92051e-36	2.12096e-31	0.459883
STARD4	0.659	0.417	2.04357e-47	7.32087e-43	0.459154
B3GNT5	0.723	0.57	3.69176e-37	1.32254e-32	0.458536
B4GALNT3	0.602	0.362	2.3205e-43	8.31296e-39	0.458496
CA12	0.927	0.857	4.62577e-45	1.65713e-40	0.457443
ACSL1	0.652	0.431	1.50353e-45	5.38625e-41	0.456227
WDR45B	0.834	0.763	8.46537e-38	3.03263e-33	0.45529
SHROOM3	0.946	0.924	2.10821e-33	7.55246e-29	0.454957
RHBDL2	0.754	0.534	8.8319e-57	3.16394e-52	0.453234
SLC44A4	0.856	0.767	1.10249e-40	3.94957e-36	0.452962
SLC40A1	0.495	0.255	5.60262e-43	2.00708e-38	0.452625
STYK1	0.453	0.203	5.7485e-46	2.05934e-41	0.450982
CA2	0.529	0.307	3.90961e-37	1.40058e-32	0.450382
CDC42EP5	0.991	0.986	1.25502e-52	4.49597e-48	0.449209
CAPN9	0.851	0.728	4.0366e-33	1.44607e-28	0.449113
ENSG00000257261	0.742	0.644	1.15829e-17	4.14945e-13	0.44778
SPINT2	0.988	0.987	3.8002e-58	1.36138e-53	0.447203
MYO1D	0.99	0.978	1.95152e-39	6.99111e-35	0.447117
TMTC2	0.881	0.844	2.38795e-24	8.55459e-20	0.444805
BZW1	0.936	0.917	7.40154e-39	2.65153e-34	0.44462
MAP4K3-DT	0.808	0.699	4.16656e-34	1.49263e-29	0.444008
PTTG1IP	0.837	0.727	7.17995e-35	2.57215e-30	0.443944
CLDN4	0.908	0.881	1.01041e-34	3.61969e-30	0.44361
PHYKPL	0.905	0.847	1.56898e-39	5.62072e-35	0.442134
TMC4	0.801	0.688	7.69518e-39	2.75672e-34	0.441751
LLGL2	0.96	0.949	6.57466e-47	2.35531e-42	0.440954
PLAC8	0.439	0.224	2.62802e-35	9.4146e-31	0.440521
GAN	0.708	0.593	8.0747e-27	2.89268e-22	0.438396
SEMA4B	0.656	0.458	6.41574e-41	2.29837e-36	0.436921
TRIM31	0.446	0.204	3.21746e-46	1.15262e-41	0.435722
LIPH	0.618	0.398	2.56918e-38	9.20382e-34	0.435081
PCK1	0.443	0.253	1.92359e-27	6.89109e-23	0.433861
EFHD2	0.915	0.869	5.17324e-37	1.85326e-32	0.433469
WASL	0.86	0.779	1.09399e-33	3.91911e-29	0.433118
SPATS2L	0.943	0.896	3.09377e-36	1.10831e-31	0.431397
RBPJ	0.888	0.861	9.36195e-33	3.35382e-28	0.430357
CLDN3	0.981	0.979	6.32538e-35	2.26601e-30	0.428081
TJP3	0.761	0.608	2.89041e-38	1.03546e-33	0.427967
CHP1	0.844	0.75	1.20269e-37	4.3085e-33	0.424344
ATP10B	0.801	0.693	3.14108e-33	1.12526e-28	0.422244
SLC11A2	0.699	0.598	2.2452e-25	8.04319e-21	0.422107
BAIAP2L1	0.825	0.712	5.39386e-32	1.93229e-27	0.419949
SULT1B1	0.522	0.29	2.58775e-37	9.27037e-33	0.418991
FAM114A1	0.825	0.727	5.8347e-32	2.09022e-27	0.418986
FOS	0.825	0.737	3.34611e-20	1.19871e-15	0.418697
MCTP2	0.917	0.887	9.36352e-24	3.35439e-19	0.416487
HMGCL	0.825	0.702	5.5588e-42	1.99138e-37	0.41611
LMO7	0.824	0.759	9.50227e-26	3.40409e-21	0.415019
TLE1	0.618	0.379	4.95856e-42	1.77635e-37	0.414959
CRACR2A	0.792	0.758	5.32082e-16	1.90613e-11	0.414516
CCNY	0.896	0.887	1.07535e-24	3.85232e-20	0.413831
ATP1B1	0.976	0.973	3.49537e-35	1.25218e-30	0.41382
EFNA1	0.479	0.274	5.73983e-35	2.05623e-30	0.413818
RIMKLA	0.595	0.329	5.7097e-50	2.04544e-45	0.412449
MIF	0.974	0.972	3.88469e-16	1.39165e-11	0.411779
ENSG00000268628	0.412	0.122	3.72406e-66	1.33411e-61	0.411346
PARP4	0.863	0.805	4.33152e-34	1.55172e-29	0.411183
SEC61G	0.969	0.959	6.33204e-40	2.26839e-35	0.411089
FRY	0.339	0.22	4.69847e-14	1.68318e-09	0.411041
ERG28	0.735	0.623	2.1282e-26	7.62406e-22	0.411039
SLC2A13	0.727	0.64	5.43021e-18	1.94532e-13	0.410018
DHCR7	0.638	0.452	6.73893e-37	2.41416e-32	0.408847
PDCD4	0.926	0.893	1.47992e-28	5.30165e-24	0.407064
PPARA	0.884	0.835	2.8847e-33	1.03342e-28	0.406961
C1orf21	0.919	0.854	1.16506e-23	4.1737e-19	0.405683
LARGE1	0.886	0.851	1.58004e-23	5.66034e-19	0.404726
CXADR	0.853	0.762	7.36691e-33	2.63912e-28	0.404227
CD63	0.993	0.996	9.06314e-36	3.24678e-31	0.403251
C6orf223	0.609	0.356	6.29889e-47	2.25651e-42	0.402852
SLC16A3	0.623	0.316	1.97645e-62	7.08042e-58	0.401978
PLD1	0.839	0.823	9.33417e-20	3.34387e-15	0.401781
MALT1	0.635	0.499	1.08549e-25	3.88868e-21	0.400569
PANK3	0.789	0.685	1.48392e-34	5.31601e-30	0.400534
KDM4B	0.785	0.697	1.21472e-25	4.3516e-21	0.399833
HK2	0.659	0.51	6.32499e-30	2.26586e-25	0.399425
EPB41L4B	0.811	0.717	2.42847e-35	8.69976e-31	0.399126
FA2H	0.709	0.629	2.83071e-14	1.01407e-09	0.399103
C10orf99	0.777	0.648	5.48646e-31	1.96547e-26	0.396862
CDK19	0.749	0.659	1.6967e-25	6.07825e-21	0.395792
HPGD	0.401	0.187	5.3087e-35	1.90179e-30	0.394832
SLC25A23	0.709	0.559	1.65875e-35	5.94232e-31	0.39333
SYTL4	0.682	0.555	1.53834e-24	5.51094e-20	0.392691
PKM	0.997	0.989	3.9737e-45	1.42354e-40	0.39162
SMAP1	0.907	0.872	2.10814e-35	7.55221e-31	0.389333
KLF6	0.74	0.642	3.58632e-21	1.28476e-16	0.389283
MRPS6	0.82	0.725	2.70904e-25	9.70486e-21	0.389261
DENND4C	0.969	0.956	7.29929e-41	2.6149e-36	0.389236
TPSG1	0.481	0.28	1.68138e-27	6.02338e-23	0.389209
SLC16A9	0.587	0.368	3.21596e-36	1.15209e-31	0.388741
AKR1B10	0.476	0.334	2.95238e-19	1.05766e-14	0.388322
FNDC3B	0.958	0.939	8.70294e-30	3.11774e-25	0.386847
MIA3	0.872	0.811	7.20557e-19	2.58132e-14	0.38623
EXPH5	0.813	0.734	2.49871e-17	8.95138e-13	0.386056
ETHE1	0.96	0.946	7.99274e-40	2.86332e-35	0.385713
ZNF292	0.938	0.899	4.23234e-31	1.51619e-26	0.384884
PDLIM4	0.419	0.135	3.71248e-62	1.32996e-57	0.383591
ANGPTL4	0.401	0.082	3.6355e-91	1.30238e-86	0.382792
RAB27A	0.782	0.698	8.27083e-19	2.96294e-14	0.382739
S100A4	0.678	0.64	1.76996e-07	0.00634072	0.382016
MYH9	0.967	0.938	3.51518e-31	1.25928e-26	0.381209
MAGI3	0.893	0.857	2.89287e-16	1.03634e-11	0.380972
TM9SF3	0.997	0.991	2.41797e-39	8.66212e-35	0.380909
CAMK2D	0.971	0.969	4.66386e-22	1.67078e-17	0.379653
C19orf33	0.839	0.75	1.74478e-26	6.2505e-22	0.376991
KLF3	0.901	0.887	6.76426e-22	2.42323e-17	0.376893
DSP	0.983	0.967	2.25202e-36	8.06764e-32	0.376826
DDIT4	0.9	0.867	1.30337e-13	4.66918e-09	0.376706
CLIC1	0.99	0.988	6.4795e-45	2.32122e-40	0.376015
SLC22A18	0.663	0.492	1.25777e-34	4.50585e-30	0.375675
MYO1E	0.95	0.925	3.92242e-29	1.40517e-24	0.375326
SPINT1	0.803	0.722	1.97541e-31	7.07672e-27	0.37394
TMEM54	0.946	0.903	9.61739e-34	3.44533e-29	0.373478
TOB1	0.69	0.555	4.69227e-28	1.68096e-23	0.372706
ASS1	0.763	0.715	2.00462e-13	7.18135e-09	0.371217
GOLM1	0.798	0.662	8.03184e-27	2.87733e-22	0.371146
HLA-C	0.958	0.96	1.39601e-26	5.00107e-22	0.370032
GMDS-DT	0.943	0.921	5.74875e-16	2.05943e-11	0.37002
SCNN1A	0.894	0.846	3.6569e-28	1.31005e-23	0.36945
LPIN1	0.623	0.474	1.91028e-27	6.84337e-23	0.368175
SPAG4	0.483	0.165	1.81882e-71	6.51574e-67	0.367534
KDM3A	0.696	0.5	3.53348e-39	1.26584e-34	0.367474
HIGD1A	0.744	0.676	2.28897e-18	8.20001e-14	0.366446
B3GALT5	0.389	0.109	5.11366e-66	1.83192e-61	0.365591
KDM5B	0.867	0.823	5.89435e-31	2.11159e-26	0.365056
APPL2	0.709	0.606	5.3264e-20	1.90813e-15	0.364843
PDK3	0.749	0.58	1.59096e-35	5.69944e-31	0.36454
ABLIM1	0.976	0.968	2.30688e-30	8.26417e-26	0.364081
AGPAT2	0.753	0.669	2.13185e-24	7.63715e-20	0.364036
ABHD2	0.768	0.657	3.69306e-22	1.323e-17	0.36259
KRT18	0.998	0.997	1.5223e-31	5.45348e-27	0.362111
RHOC	0.725	0.606	1.45398e-28	5.20875e-24	0.360021
RASEF	0.718	0.611	8.67852e-20	3.10899e-15	0.359915
NOSTRIN	0.732	0.6	4.49481e-27	1.61022e-22	0.359034
SMIM22	0.933	0.921	5.33163e-27	1.91e-22	0.358344
PTPRF	0.881	0.809	4.42543e-30	1.58537e-25	0.356506
PNPLA3	0.498	0.335	1.5932e-22	5.70747e-18	0.355056
HLA-A	0.995	0.992	3.11074e-30	1.11439e-25	0.354078
USP54	0.81	0.759	2.92229e-17	1.04688e-12	0.349867
RIT1	0.502	0.26	2.27154e-41	8.13757e-37	0.349852
COL17A1	0.455	0.272	5.68957e-28	2.03823e-23	0.34949
FAM177B	0.327	0.07	2.35833e-69	8.44848e-65	0.349335
YWHAZ	0.995	0.992	2.81357e-38	1.00793e-33	0.349335
WASF2	0.931	0.895	6.37111e-30	2.28239e-25	0.347612
TPD52	0.976	0.964	2.77595e-29	9.94457e-25	0.346885
SH3GLB1	0.889	0.84	2.02154e-28	7.24197e-24	0.346576
ERBIN	0.843	0.793	1.7041e-17	6.10476e-13	0.346135
LRRFIP2	0.837	0.772	2.28667e-22	8.19176e-18	0.345795
AK4	0.628	0.425	5.24139e-36	1.87768e-31	0.345786
AKR1C3	0.709	0.7	5.11672e-10	1.83301e-05	0.345694
ACAA2	0.888	0.841	3.42471e-25	1.22687e-20	0.345059
GCNT1	0.621	0.511	5.98861e-19	2.14536e-14	0.34472
TM7SF2	0.645	0.517	3.23106e-25	1.15749e-20	0.344263
PRR15	0.682	0.537	7.47752e-29	2.67875e-24	0.34415
LINC00278	0.751	0.648	2.99884e-21	1.0743e-16	0.34348
TMEM123	0.955	0.957	1.19693e-28	4.28787e-24	0.342971
EZR	0.938	0.926	5.40626e-17	1.93674e-12	0.342493
FHIP1A	0.782	0.74	3.23402e-13	1.15855e-08	0.342397
TBC1D22A	0.913	0.874	2.51034e-23	8.99303e-19	0.341859
KIAA1522	0.747	0.652	6.97851e-27	2.49998e-22	0.340831
MAL2	0.926	0.914	9.98088e-17	3.57555e-12	0.340673
STN1	0.656	0.507	1.96141e-27	7.02657e-23	0.340376
S100P	0.926	0.908	4.06512e-08	0.00145629	0.339558
HLA-B	0.811	0.764	6.2993e-13	2.25666e-08	0.339479
LPIN2	0.682	0.596	1.06501e-16	3.8153e-12	0.339194
PPP2R2A	0.846	0.827	2.03505e-17	7.29037e-13	0.339013
HOOK2	0.86	0.785	4.46928e-31	1.60108e-26	0.338187
THRB	0.709	0.651	3.1323e-13	1.12212e-08	0.337968
CEMIP	0.808	0.751	3.16111e-09	0.000113244	0.335033
SLC25A1	0.808	0.733	3.57907e-25	1.28217e-20	0.334737
ARPC2	0.976	0.972	1.16822e-35	4.18502e-31	0.334076
PDLIM5	0.926	0.883	2.78749e-22	9.98591e-18	0.333766
MGST3	0.967	0.954	1.19871e-30	4.29425e-26	0.333533
ST8SIA6	0.325	0.046	1.42832e-92	5.11681e-88	0.333168
GPA33	0.927	0.903	3.43524e-30	1.23064e-25	0.33312
PADI2	0.659	0.51	5.71499e-20	2.04734e-15	0.332263
SDCBP	0.824	0.751	1.2395e-22	4.44038e-18	0.331685
CLCN3	0.869	0.807	1.38485e-25	4.96107e-21	0.331602
MYL6	0.993	0.993	3.18429e-30	1.14074e-25	0.331581
CCDC68	0.49	0.345	4.4083e-20	1.57923e-15	0.330993
MPC1	0.753	0.674	1.17983e-16	4.22663e-12	0.330225
MYH14	0.891	0.86	1.73141e-20	6.20259e-16	0.329993
MYO7B	0.744	0.642	2.27251e-28	8.14104e-24	0.329811
MAPK3	0.73	0.637	1.92849e-24	6.90862e-20	0.329669
PPP1R3B	0.443	0.184	1.05194e-49	3.76846e-45	0.329229
LINC01473	0.903	0.883	2.44835e-15	8.77096e-11	0.328907
APBA1	0.626	0.544	1.1731e-09	4.20252e-05	0.326615
MEP1A	0.299	0.081	8.88072e-51	3.18143e-46	0.326535
LRRFIP1	0.941	0.93	6.46402e-24	2.31567e-19	0.325662
NAAA	0.675	0.585	5.44419e-18	1.95033e-13	0.325469
GNE	0.91	0.88	7.5648e-17	2.71002e-12	0.324925
VSIG2	0.552	0.368	2.59763e-26	9.30575e-22	0.324476
FFAR4	0.855	0.79	6.11427e-16	2.19038e-11	0.324132
LRP4	0.31	0.118	1.31218e-36	4.70074e-32	0.324108
EDEM3	0.798	0.739	4.08391e-16	1.46302e-11	0.323895
KLF4	0.808	0.754	1.08115e-17	3.87312e-13	0.322245
DENND1B	0.749	0.684	4.73199e-15	1.69519e-10	0.321698
ATP9A	0.592	0.474	6.019e-18	2.15625e-13	0.321201
ASAP2	0.858	0.808	1.94228e-20	6.95804e-16	0.320978
ZKSCAN1	0.946	0.947	1.17961e-27	4.22584e-23	0.320959
RALGPS2	0.804	0.777	1.89838e-11	6.80074e-07	0.318423
LINC00589	0.388	0.178	6.1896e-34	2.21736e-29	0.318129
MAP1LC3B	0.753	0.647	4.32117e-24	1.54802e-19	0.317731
ENSG00000288047	0.505	0.314	3.13331e-24	1.12248e-19	0.31646
LRATD1	0.848	0.79	4.05372e-24	1.4522e-19	0.316434
TENT5A	0.514	0.382	8.04186e-19	2.88092e-14	0.316074
ABCG1	0.318	0.1	3.40163e-45	1.2186e-40	0.315865
PPP1R16A	0.687	0.554	3.05648e-26	1.09495e-21	0.315225
ATP8B1	0.964	0.975	4.43431e-24	1.58855e-19	0.314708
ACOT13	0.889	0.889	7.60211e-25	2.72338e-20	0.313565
AKAP13	0.926	0.929	4.80124e-24	1.72e-19	0.313505
PGAM1	0.917	0.893	2.15757e-28	7.7293e-24	0.313272
LAMB3	0.626	0.545	1.37309e-14	4.91894e-10	0.313159
MT3	0.306	0.076	8.70481e-56	3.11841e-51	0.313134
TXNRD1	0.834	0.836	4.05271e-07	0.0145184	0.311816
HNF4G	0.806	0.746	3.32199e-13	1.19007e-08	0.310537
FUT3	0.851	0.792	1.96812e-19	7.0506e-15	0.309348
FAM107B	0.725	0.68	1.45245e-11	5.20326e-07	0.308038
OST4	0.967	0.96	4.93307e-29	1.76722e-24	0.307293
SCARB1	0.649	0.521	1.03304e-23	3.70078e-19	0.306178
CDH1	0.972	0.935	2.0895e-26	7.48542e-22	0.30446
MALL	0.493	0.255	3.76351e-41	1.34824e-36	0.303814
NPEPPS	0.86	0.827	5.26438e-20	1.88591e-15	0.303789
KCMF1	0.886	0.829	5.53132e-24	1.98154e-19	0.303665
RPS6KA3	0.901	0.862	2.36592e-14	8.47568e-10	0.303664
CHMP4B	0.784	0.711	2.89267e-18	1.03627e-13	0.303287
MT2A	0.481	0.681	2.34159e-12	8.38851e-08	0.303122
SNX9	0.83	0.795	2.39749e-16	8.58877e-12	0.302555
ANKRD12	0.782	0.694	8.99185e-20	3.22124e-15	0.302184
ITPRID2	0.751	0.674	4.90708e-15	1.75791e-10	0.301449
QPRT	0.874	0.861	1.04223e-20	3.73369e-16	0.300467
ARL14	0.478	0.298	2.48011e-24	8.88475e-20	0.300039
LGR4	0.824	0.748	1.44743e-15	5.18529e-11	0.29993
ATE1	0.881	0.856	4.27195e-17	1.53038e-12	0.299469
CLDN7	0.974	0.969	3.97312e-21	1.42333e-16	0.298635
CTSD	0.832	0.787	3.91892e-21	1.40391e-16	0.298156
PNRC1	0.699	0.548	4.79047e-26	1.71614e-21	0.297899
TNIP1	0.696	0.584	2.54199e-24	9.10644e-20	0.297619
SH3BGRL2	0.756	0.682	2.91745e-21	1.04515e-16	0.297222
BTG1	0.836	0.785	1.94227e-16	6.958e-12	0.29719
KLF5	0.948	0.923	1.96491e-20	7.03911e-16	0.295487
SLC17A5	0.647	0.519	6.11731e-20	2.19147e-15	0.295174
DDX60	0.341	0.222	3.78381e-13	1.35551e-08	0.295163
ADIRF	0.517	0.406	9.32213e-16	3.33956e-11	0.29514
SELENBP1	0.689	0.674	5.38579e-08	0.0019294	0.294643
LINC01088	0.422	0.282	5.72802e-14	2.052e-09	0.294514
S100A16	0.869	0.885	3.91471e-13	1.40241e-08	0.294137
ITGB4	0.796	0.727	3.90944e-20	1.40052e-15	0.293253
TPT1	1	1	2.00277e-69	7.17471e-65	0.292972
CALB1	0.211	0.124	5.96202e-09	0.000213583	0.292885
XACT	0.955	0.939	1.5356e-08	0.000550114	0.292393
CHMP5	0.777	0.734	1.80873e-14	6.4796e-10	0.291026
FAM83E	0.744	0.671	2.7259e-17	9.76528e-13	0.290931
TMEM131	0.905	0.873	1.04457e-16	3.74206e-12	0.290829
ALDOA	0.588	0.39	1.75889e-30	6.30103e-26	0.290287
YEATS2	0.678	0.589	4.0235e-16	1.44138e-11	0.28973
ANKRD40CL	0.464	0.236	2.40759e-35	8.62496e-31	0.289642
BCL2L15	0.59	0.42	2.33529e-25	8.36594e-21	0.289618
GCC2	0.936	0.931	4.43533e-17	1.58891e-12	0.288407
ABCC3	0.924	0.943	1.05731e-16	3.78772e-12	0.288055
KDM4C	0.9	0.873	1.37324e-16	4.9195e-12	0.287297
PRAG1	0.612	0.503	2.13781e-15	7.6585e-11	0.286809
TPCN1	0.753	0.671	1.84654e-18	6.61506e-14	0.28639
MICAL3	0.779	0.78	1.45547e-10	5.21406e-06	0.285432
TFF2	0.14	0.047	1.08929e-16	3.90227e-12	0.284933
C4orf47	0.356	0.102	6.20702e-57	2.2236e-52	0.284217
DDR1	0.625	0.463	2.51722e-25	9.01768e-21	0.283743
FASN	0.668	0.612	2.17405e-11	7.7883e-07	0.282665
TMPRSS2	0.725	0.642	1.16285e-19	4.1658e-15	0.281438
PGM1	0.777	0.711	1.7881e-20	6.40569e-16	0.281136
CCDC186	0.855	0.816	3.11904e-16	1.11736e-11	0.28038
SQSTM1	0.856	0.861	3.80327e-10	1.36248e-05	0.279646
SQOR	0.818	0.775	2.77144e-18	9.92841e-14	0.279591
DPM3	0.772	0.722	7.93163e-17	2.84143e-12	0.279189
AKAP7	0.567	0.505	1.77603e-12	6.36245e-08	0.278483
PPCS	0.803	0.759	1.38189e-17	4.9505e-13	0.277979
SBF2	0.901	0.889	5.6329e-13	2.01793e-08	0.277629
HSD17B7	0.469	0.338	1.03067e-17	3.69229e-13	0.277465
JUNB	0.654	0.537	7.08682e-18	2.53878e-13	0.277253
MARCKS	0.967	0.949	2.61343e-19	9.36235e-15	0.277149
GLUL	0.822	0.788	4.49523e-17	1.61037e-12	0.277078
ARHGEF2	0.644	0.553	5.91081e-15	2.11749e-10	0.277051
TRIB3	0.713	0.621	1.82745e-15	6.54667e-11	0.276298
VAMP8	0.849	0.818	1.5796e-15	5.65875e-11	0.27585
GNG12	0.799	0.714	1.33282e-21	4.7747e-17	0.275722
PRKACB	0.744	0.623	2.00509e-18	7.18304e-14	0.275616
CCNG2	0.498	0.312	1.04469e-24	3.74251e-20	0.275274
PRSS8	0.704	0.592	4.53368e-21	1.62414e-16	0.27505
B4GALT1	0.616	0.501	3.94237e-17	1.41231e-12	0.274555
PIAS2	0.697	0.656	2.7194e-13	9.74198e-09	0.274316
PRSS23	0.687	0.574	2.58448e-13	9.25863e-09	0.274201
LINC02649	0.403	0.237	5.50508e-23	1.97214e-18	0.274119
PWWP2A	0.72	0.661	1.27289e-15	4.56002e-11	0.274018
SNAPC3	0.782	0.703	6.82505e-21	2.445e-16	0.273793
SELENOW	0.983	0.97	1.6957e-21	6.07467e-17	0.273673
PDXK	0.882	0.878	5.0773e-15	1.81889e-10	0.27309
FZD5	0.545	0.416	2.53826e-18	9.09305e-14	0.272716
HERC4	0.862	0.839	4.28095e-10	1.53361e-05	0.272598
TMEM219	0.839	0.805	1.77098e-16	6.34434e-12	0.272531
CDKN1A	0.659	0.552	2.31219e-18	8.28319e-14	0.27192
TMSB4X	1	0.999	2.01661e-14	7.22431e-10	0.271727
ENSG00000238045	0.593	0.482	1.28084e-14	4.58849e-10	0.27117
CCDC18-AS1	0.689	0.616	1.21445e-13	4.35065e-09	0.271165
CTNNA1	0.965	0.952	4.77883e-20	1.71197e-15	0.270855
IQGAP1	0.957	0.943	6.71393e-16	2.4052e-11	0.270668
ARHGAP12	0.777	0.744	1.02283e-14	3.66418e-10	0.270201
PCSK7	0.784	0.71	2.6451e-18	9.47579e-14	0.27011
KLK1	0.839	0.799	1.55009e-09	5.55305e-05	0.270066
MAPRE2	0.64	0.544	3.67096e-14	1.31508e-09	0.269963
TFRC	0.732	0.686	3.68273e-12	1.3193e-07	0.269953
PTK6	0.554	0.426	1.24094e-17	4.44553e-13	0.269695
OS9	0.789	0.735	6.26197e-17	2.24329e-12	0.26864
VDAC2	0.924	0.923	7.28782e-15	2.61079e-10	0.268341
RAP1B	0.898	0.848	1.19284e-14	4.27323e-10	0.268324
ANG	0.637	0.535	6.46678e-15	2.31666e-10	0.268301
SAMD13	0.58	0.433	6.57877e-20	2.35678e-15	0.267091
SERPINE2	0.424	0.292	2.2431e-16	8.03568e-12	0.266723
SPINK1	0.555	0.463	8.15617e-10	2.92187e-05	0.266591
AUH	0.751	0.679	2.12148e-15	7.59998e-11	0.266501
PPFIA4	0.334	0.074	9.38884e-69	3.36346e-64	0.265978
H2AJ	0.96	0.953	8.49847e-22	3.04449e-17	0.265062
LINC02615	0.389	0.238	2.01939e-17	7.23425e-13	0.265014
AGR3	0.946	0.935	4.15328e-13	1.48787e-08	0.264427
OSTF1	0.6	0.504	7.46577e-15	2.67454e-10	0.264021
ERBB3	0.818	0.762	7.02382e-18	2.51621e-13	0.263371
ANTXR2	0.709	0.657	3.25352e-11	1.16554e-06	0.26312
RABAC1	0.943	0.939	1.3856e-16	4.96379e-12	0.261909
SPIRE2	0.704	0.606	5.38957e-16	1.93076e-11	0.261005
TCEA3	0.913	0.876	5.04636e-17	1.80781e-12	0.260647
SLC25A24	0.834	0.797	3.22545e-13	1.15548e-08	0.260616
EPAS1	0.408	0.19	4.19416e-36	1.50252e-31	0.260565
HGD	0.4	0.203	1.55059e-28	5.55484e-24	0.260332
LNPK	0.623	0.533	4.19129e-14	1.50149e-09	0.260327
CYSTM1	0.924	0.901	5.79556e-16	2.0762e-11	0.260207
SNX30	0.488	0.409	4.57451e-09	0.000163877	0.259925
PSAP	0.81	0.766	4.65848e-18	1.66885e-13	0.25983
SORBS1	0.343	0.265	6.87874e-08	0.00246424	0.259812
ARL6IP5	0.872	0.858	1.02301e-15	3.66481e-11	0.259007
PPARD	0.547	0.463	6.07574e-12	2.17657e-07	0.258713
CHMP2B	0.782	0.718	5.19157e-18	1.85983e-13	0.258194
TAX1BP1	0.922	0.911	4.97862e-18	1.78354e-13	0.257384
ACSF3	0.576	0.527	3.72712e-11	1.3352e-06	0.257268
ANKZF1	0.585	0.431	1.185e-21	4.24516e-17	0.25606
TMEM141	0.991	0.989	3.53122e-24	1.26502e-19	0.255867
SERPINB6	0.889	0.87	2.76263e-14	9.89684e-10	0.255305
PDIA3	0.986	0.984	1.34652e-16	4.82378e-12	0.25509
NXPE4	0.533	0.388	2.03397e-16	7.28649e-12	0.253846
DNHD1	0.507	0.356	1.38441e-18	4.9595e-14	0.253719
MAOA	0.846	0.814	5.54907e-16	1.9879e-11	0.253637
GOLPH3L	0.73	0.681	4.4655e-13	1.59972e-08	0.253312
PPP1R14D	0.514	0.373	2.91242e-19	1.04335e-14	0.253248
MIDEAS	0.507	0.401	3.43217e-14	1.22954e-09	0.252987
SYAP1	0.836	0.833	1.28472e-14	4.6024e-10	0.25286
SLC5A3	0.625	0.561	2.13405e-10	7.64502e-06	0.252605
ZNF395	0.526	0.395	3.83865e-20	1.37516e-15	0.252526
LPIN3	0.394	0.205	1.21003e-28	4.33481e-24	0.252524
TMEM41B	0.772	0.736	1.04539e-11	3.745e-07	0.252398
NXPE1	0.929	0.912	1.76874e-10	6.33633e-06	0.251939
BLCAP	0.77	0.731	3.40239e-11	1.21887e-06	0.251676
GPRC5C	0.626	0.513	2.69232e-16	9.64498e-12	0.250642
SLC35F5	0.735	0.679	4.50763e-13	1.61481e-08	0.250093
ACLY	0.82	0.819	3.82224e-10	1.36928e-05	0.250066
CCND1	0.839	0.864	5.78397e-07	0.0207205	0.248858
PJA2	0.727	0.62	6.01123e-17	2.15346e-12	0.248633
PPP2CB	0.675	0.62	9.01363e-11	3.22904e-06	0.248563
ENSG00000243415	0.275	0.06	1.00484e-55	3.59972e-51	0.248188
GNAQ	0.938	0.943	5.23728e-09	0.00018762	0.248051
ANKRD9	0.543	0.467	1.66786e-11	5.97494e-07	0.247772
CYP51A1	0.497	0.336	6.05159e-20	2.16792e-15	0.247709
PERP	0.924	0.923	3.16611e-10	1.13423e-05	0.247325
APLP2	0.91	0.899	1.47515e-15	5.28458e-11	0.247132
SLC27A2	0.63	0.575	2.07552e-09	7.43535e-05	0.247007
GUCY2C	0.775	0.727	9.56238e-14	3.42563e-09	0.246989
IARS2	0.879	0.842	2.06693e-14	7.40458e-10	0.246657
NBEAL1	0.898	0.9	6.05834e-15	2.17034e-10	0.246298
RDH11	0.74	0.684	1.37257e-14	4.91711e-10	0.246053
NR2F6	0.882	0.85	4.14963e-17	1.48657e-12	0.24597
ACTN4	0.974	0.947	2.10418e-16	7.538e-12	0.245677
ARPC3	0.981	0.978	5.77583e-20	2.06913e-15	0.245007
ACSL3	0.817	0.781	1.3896e-14	4.97811e-10	0.244908
MYL12A	0.967	0.96	4.72174e-13	1.69152e-08	0.244716
ZC3H6	0.593	0.468	2.50936e-15	8.98955e-11	0.2446
KIAA1671	0.818	0.805	1.36176e-12	4.87837e-08	0.244363
SPAG9	0.775	0.739	1.42326e-12	5.09869e-08	0.244243
PKN2	0.907	0.886	9.03576e-13	3.23697e-08	0.243137
SMAD3	0.576	0.521	7.69622e-10	2.75709e-05	0.243036
TRIOBP	0.744	0.668	6.68729e-18	2.39565e-13	0.242819
MT-RNR1	1	1	2.07752e-20	7.44252e-16	0.241883
PIR	0.505	0.413	1.09631e-10	3.92741e-06	0.241824
TACC2	0.808	0.797	8.23713e-12	2.95087e-07	0.241589
FBXO32	0.524	0.445	1.76118e-08	0.000630927	0.24143
SRGAP1	0.794	0.756	1.13006e-10	4.04833e-06	0.240833
STX19	0.398	0.215	2.63332e-24	9.4336e-20	0.24048
TPT1-AS1	0.573	0.481	2.32034e-12	8.31239e-08	0.240442
SLC9A2	0.846	0.862	1.48586e-08	0.000532295	0.2399
KANSL1	0.884	0.908	1.95638e-06	0.0700855	0.23957
SLC22A23	0.917	0.909	9.54071e-08	0.00341786	0.239506
ACSL5	0.849	0.808	1.05104e-14	3.76526e-10	0.239376
IGF2BP2	0.818	0.796	1.77345e-10	6.3532e-06	0.239342
EPS15-AS1	0.439	0.343	7.09617e-10	2.54213e-05	0.239061
PLCD3	0.6	0.511	2.05789e-11	7.37218e-07	0.238975
APOBEC3C	0.401	0.302	5.35999e-11	1.92016e-06	0.238551
NDFIP2	0.789	0.743	2.46513e-14	8.83109e-10	0.238548
AFF1	0.913	0.889	2.44818e-09	8.77036e-05	0.237477
PGRMC2	0.785	0.732	2.66281e-15	9.53926e-11	0.237003
RAVER2	0.78	0.761	2.92883e-08	0.00104922	0.236524
TMBIM1	0.419	0.28	1.36435e-17	4.88764e-13	0.236396
BCL10	0.721	0.64	1.35451e-13	4.85239e-09	0.235902
GBP3	0.379	0.22	2.59989e-20	9.31383e-16	0.23585
MVP	0.886	0.832	3.28358e-20	1.17631e-15	0.235687
ARHGAP5	0.934	0.915	5.01251e-13	1.79568e-08	0.23538
INAVA	0.559	0.47	3.88199e-12	1.39068e-07	0.235311
RAC1	0.986	0.979	7.3831e-15	2.64492e-10	0.235229
SCP2	0.939	0.941	3.12656e-13	1.12006e-08	0.234994
HLA-E	0.872	0.848	5.61828e-12	2.01269e-07	0.233897
LHFPL2	0.709	0.65	1.00937e-10	3.61595e-06	0.233756
NOL3	0.545	0.411	1.13293e-18	4.05862e-14	0.23359
PRR13	0.836	0.827	1.12777e-14	4.04012e-10	0.233587
HNF4A	0.779	0.73	7.42246e-13	2.65902e-08	0.233317
FADS1	0.68	0.646	1.55802e-08	0.000558145	0.233313
PIK3C2B	0.72	0.687	4.23817e-11	1.51828e-06	0.232781
CLSTN1	0.858	0.823	1.23872e-11	4.43758e-07	0.232767
VAV3	0.758	0.7	3.28936e-12	1.17838e-07	0.232621
GPD2	0.694	0.644	3.5691e-08	0.0012786	0.232448
NBR1	0.792	0.724	7.20715e-16	2.58189e-11	0.232281
PIGR	0.993	0.993	2.66073e-12	9.53179e-08	0.232116
NPC2	0.773	0.73	4.58664e-14	1.64312e-09	0.231917
KIAA0319	0.374	0.217	3.1011e-19	1.11094e-14	0.231828
LINC00390	0.277	0.058	1.06487e-56	3.8148e-52	0.231612
CTTNBP2NL	0.732	0.685	1.5486e-11	5.54769e-07	0.231511
DBI	0.976	0.989	6.44221e-15	2.30786e-10	0.231433
VSIG8	0.163	0.081	3.52868e-10	1.26411e-05	0.231318
AHR	0.391	0.288	2.16505e-10	7.75609e-06	0.230946
MTUS1	0.78	0.757	4.69762e-09	0.000168287	0.2308
KIAA2026	0.742	0.714	6.28477e-08	0.00225145	0.230747
ENSG00000287625	0.382	0.248	1.58744e-15	5.68685e-11	0.230563
CTNND1	0.63	0.555	2.30325e-12	8.25117e-08	0.230169
SECISBP2L	0.628	0.533	8.14075e-14	2.91634e-09	0.229527
ZG16B	0.616	0.546	3.85881e-09	0.000138238	0.228097
ZNF703	0.742	0.696	2.64925e-11	9.49066e-07	0.227134
GALNT5	0.858	0.843	2.26432e-10	8.11171e-06	0.226251
PICALM	0.83	0.817	1.61708e-08	0.000579303	0.226123
ARL4A	0.55	0.439	7.13753e-14	2.55695e-09	0.226024
FRYL	0.988	0.984	3.6897e-13	1.3218e-08	0.225845
CPM	0.336	0.161	5.28271e-25	1.89248e-20	0.224649
FTX	0.943	0.966	2.17507e-07	0.00779199	0.224089
NQO1	0.933	0.943	3.4956e-11	1.25226e-06	0.223737
OGDH	0.777	0.724	4.10058e-13	1.46899e-08	0.223248
SCARB2	0.851	0.841	2.0276e-14	7.26368e-10	0.2228
ITSN1	0.678	0.627	5.03734e-09	0.000180458	0.222356
AXDND1	0.478	0.345	5.66145e-15	2.02816e-10	0.221729
NXPE2	0.398	0.318	4.95364e-08	0.00177459	0.221671
TIPARP	0.542	0.45	2.50857e-10	8.98671e-06	0.221395
RNF149	0.742	0.7	1.39081e-11	4.98244e-07	0.221241
AMN	0.583	0.515	8.34439e-11	2.98929e-06	0.221072
TSC22D1	0.905	0.907	3.52285e-11	1.26203e-06	0.221004
ARHGAP32	0.953	0.941	1.3167e-10	4.71693e-06	0.220911
TMED10	0.962	0.958	7.34376e-14	2.63083e-09	0.220705
SERF2	0.998	0.998	1.1868e-22	4.2516e-18	0.220687
PPP1CB	0.888	0.883	5.87002e-10	2.10288e-05	0.220672
MKRN2OS	0.424	0.338	2.03353e-09	7.28493e-05	0.220483
IMPA2	0.922	0.925	9.71612e-14	3.4807e-09	0.220213
TMOD3	0.9	0.899	4.06463e-13	1.45611e-08	0.220095
ANKFN1	0.221	0.094	5.62351e-19	2.01457e-14	0.220006
SOS1	0.829	0.841	5.56011e-08	0.00199185	0.219591
MUC20-OT1	0.784	0.753	4.2507e-12	1.52277e-07	0.219398
FAM234A	0.692	0.659	3.40088e-11	1.21833e-06	0.219098
KIF5B	0.978	0.965	1.55297e-11	5.56335e-07	0.218954
MAP2K2	0.867	0.873	1.32732e-10	4.75499e-06	0.21888
ZCCHC2	0.668	0.643	2.06337e-07	0.00739182	0.218759
EFCAB14	0.785	0.757	2.45251e-11	8.78588e-07	0.218515
RNF128	0.543	0.453	4.26266e-11	1.52706e-06	0.218377
LRRC19	0.389	0.217	8.17587e-23	2.92892e-18	0.218157
ARHGAP18	0.739	0.759	1.29879e-08	0.000465277	0.218127
IFNGR2	0.628	0.552	3.84299e-12	1.37671e-07	0.217952
CRB3	0.604	0.504	3.35085e-15	1.20041e-10	0.217725
MGST1	0.952	0.954	1.81423e-11	6.49928e-07	0.2175
ASPH	0.984	0.976	1.50965e-10	5.40816e-06	0.216226
VILL	0.545	0.464	1.58048e-10	5.66193e-06	0.21548
ANXA1	0.374	0.289	3.0866e-07	0.0110574	0.215465
PNKD	0.735	0.7	2.40807e-12	8.62668e-08	0.215288
RNF181	0.76	0.751	9.37523e-12	3.35858e-07	0.215092
PLEKHA1	0.595	0.551	2.52748e-08	0.000905444	0.214775
C9orf152	0.779	0.72	1.54548e-12	5.53654e-08	0.214725
PCSK9	0.555	0.448	5.7153e-14	2.04745e-09	0.213717
DDAH2	0.609	0.553	1.79389e-09	6.42643e-05	0.213431
ACOT11	0.671	0.616	3.76779e-11	1.34977e-06	0.21317
RAB25	0.908	0.907	5.81142e-11	2.08188e-06	0.212716
FBXO34	0.879	0.874	1.87609e-12	6.72089e-08	0.212686
HDHD3	0.68	0.629	1.8796e-10	6.7335e-06	0.2126
PATJ	0.939	0.953	1.3441e-09	4.81512e-05	0.212468
KCNK1	0.711	0.654	4.39402e-08	0.00157411	0.212273
TMEM94	0.434	0.296	6.23571e-17	2.23388e-12	0.212245
PLAGL1	0.488	0.382	5.69027e-12	2.03848e-07	0.211634
FGD6	0.555	0.498	5.90622e-07	0.0211584	0.211228
TSPAN8	0.998	0.989	8.61498e-13	3.08623e-08	0.210828
APOBR	0.498	0.379	2.41248e-14	8.64245e-10	0.21075
GLCE	0.796	0.758	2.69968e-12	9.67132e-08	0.210052
TOX3	0.837	0.818	1.8651e-08	0.000668153	0.209521
YPEL2	0.469	0.34	1.1019e-13	3.94745e-09	0.209518
NFE2L1	0.668	0.587	2.16828e-12	7.76763e-08	0.209334
CMPK1	0.926	0.939	4.50778e-12	1.61487e-07	0.209138
DHRS3	0.711	0.66	1.56076e-12	5.59128e-08	0.208981
ST14	0.879	0.877	1.62262e-11	5.81288e-07	0.208619
CFLAR	0.72	0.681	1.11136e-09	3.98135e-05	0.208506
GRN	0.746	0.7	2.45895e-09	8.80894e-05	0.208453
AUTS2	0.721	0.714	5.63844e-08	0.00201992	0.20815
CD55	0.42	0.345	8.13484e-08	0.00291422	0.208021
SLK	0.792	0.777	1.24357e-06	0.0445495	0.207889
ELF1	0.882	0.848	8.15729e-11	2.92227e-06	0.207618
A1CF	0.561	0.446	5.28409e-13	1.89297e-08	0.207537
GAREM1	0.649	0.6	9.14078e-07	0.0327459	0.207089
LAMTOR5	0.884	0.872	2.77364e-10	9.9363e-06	0.206874
ALDH2	0.958	0.949	7.54058e-12	2.70134e-07	0.206677
SCIN	0.285	0.159	1.31576e-15	4.71358e-11	0.206219
SYTL5	0.365	0.219	2.1399e-16	7.66598e-12	0.205834
ITGB6	0.349	0.207	2.7344e-17	9.79572e-13	0.205656
PLEKHH1	0.585	0.507	1.22295e-10	4.38108e-06	0.205355
MIR194-2HG	0.436	0.291	7.57715e-16	2.71444e-11	0.205244
CCL28	0.343	0.195	3.37832e-18	1.21025e-13	0.205099
PRR15L	0.635	0.582	6.36083e-10	2.2787e-05	0.205036
LINC01186	0.299	0.176	1.50312e-13	5.38476e-09	0.204895
COX7A2	0.986	0.986	4.22874e-16	1.5149e-11	0.204883
MUC20	0.344	0.177	6.94458e-24	2.48783e-19	0.204825
EMP1	0.23	0.108	5.82756e-17	2.08767e-12	0.204692
MEF2C	0.346	0.245	1.5331e-10	5.49219e-06	0.204648
TAPBP	0.761	0.739	2.18813e-10	7.83877e-06	0.204588
RAB11A	0.905	0.875	9.26854e-12	3.32036e-07	0.204378
FAM3D	0.978	0.967	2.34663e-09	8.40657e-05	0.203712
PTPN22	0.348	0.165	1.01696e-25	3.64317e-21	0.20353
CST3	0.946	0.932	3.12161e-08	0.00111829	0.203231
SDR16C5	0.249	0.116	3.10554e-19	1.11253e-14	0.20263
SPIRE1	0.687	0.646	4.36483e-07	0.0156366	0.202397
PFKFB3	0.602	0.518	2.02153e-11	7.24194e-07	0.202258
REPS2	0.625	0.552	1.75782e-09	6.29721e-05	0.201762
TRPM7	0.734	0.72	1.30148e-06	0.0466241	0.201745
RAB27B	0.474	0.415	8.09549e-07	0.0290013	0.201739
RRAS	0.521	0.411	7.71505e-13	2.76384e-08	0.201112
TMSB10	1	1	4.0313e-23	1.44417e-18	0.20084
PPP1R13L	0.486	0.357	1.44527e-15	5.17752e-11	0.200757
MINDY2	0.612	0.555	1.15274e-09	4.12957e-05	0.200545
NMRK1	0.529	0.426	2.48276e-12	8.89424e-08	0.200454
MMP24OS	0.756	0.719	4.33002e-12	1.55119e-07	0.200291
GLG1	0.953	0.957	1.03658e-09	3.71343e-05	0.200242
CYP2S1	0.547	0.461	2.40201e-12	8.60495e-08	0.200101
TP53INP2	0.239	0.092	6.22245e-24	2.22913e-19	0.200097
SPINK5	0.292	0.146	2.02543e-19	7.25589e-15	0.200021
DUSP6	0.396	0.323	6.89328e-08	0.00246945	0.199449
AOAH	0.794	0.764	1.64546e-07	0.00589468	0.199423
TRIB1	0.533	0.441	4.70295e-10	1.68478e-05	0.198928
DNMBP	0.607	0.57	1.27317e-06	0.0456099	0.198672
P4HB	0.974	0.972	8.01199e-14	2.87022e-09	0.198632
PPDPF	0.967	0.968	9.76279e-08	0.00349742	0.198403
CCDC107	0.542	0.461	9.64492e-10	3.4552e-05	0.198296
EPS8L3	0.666	0.609	1.95284e-11	6.99587e-07	0.198185
PPARGC1A	0.388	0.274	9.04837e-12	3.24149e-07	0.197988
SLC9A1	0.41	0.282	6.5774e-14	2.35629e-09	0.197948
TSC22D2	0.58	0.532	2.62415e-07	0.00940077	0.197645
WSB2	0.645	0.619	5.11337e-09	0.000183182	0.197141
CHD2	0.836	0.823	2.00356e-07	0.00717754	0.196827
TMEM135	0.689	0.647	6.79203e-10	2.43318e-05	0.196827
ZNF654	0.644	0.597	5.04826e-09	0.000180849	0.196162
FMO5	0.334	0.218	3.74136e-12	1.34031e-07	0.196047
AACS	0.68	0.653	9.20645e-08	0.00329812	0.195674
SNX25	0.555	0.505	1.29922e-06	0.0465432	0.195673
ENSG00000283977	0.37	0.26	9.93316e-12	3.55846e-07	0.195539
WIPF2	0.633	0.581	2.08748e-08	0.000747817	0.195161
CDHR5	0.343	0.198	3.17696e-17	1.13811e-12	0.195143
UBL3	0.675	0.63	6.27841e-10	2.24918e-05	0.194424
GPRIN2	0.465	0.341	3.19939e-13	1.14615e-08	0.194253
GAB1	0.78	0.756	4.5075e-07	0.0161477	0.193245
EXD3	0.664	0.582	2.34096e-11	8.38627e-07	0.193126
KDELR1	0.965	0.966	4.00571e-11	1.43501e-06	0.192912
DARS1	0.882	0.867	1.81599e-11	6.50561e-07	0.192843
ADAM2	0.149	0.024	1.72759e-36	6.18892e-32	0.192717
RAB6A	0.83	0.817	1.10312e-08	0.000395183	0.192692
OXSR1	0.734	0.713	6.81802e-08	0.00244249	0.192478
ADM	0.223	0.074	2.32962e-28	8.34565e-24	0.192234
UBE2H	0.853	0.833	5.34357e-11	1.91428e-06	0.192211
CDC42SE2	0.908	0.896	1.12317e-09	4.02365e-05	0.19184
MMP28	0.417	0.336	1.07318e-08	0.000384455	0.191185
UGCG	0.524	0.436	7.3669e-10	2.63912e-05	0.190215
VASP	0.83	0.825	7.22022e-08	0.00258657	0.189883
CPT1A	0.744	0.766	1.25498e-06	0.0449585	0.189841
ANXA11	0.849	0.861	3.67748e-09	0.000131742	0.189785
RNASET2	0.811	0.8	1.64475e-08	0.000589215	0.189256
GOLM2	0.891	0.904	1.48499e-07	0.00531984	0.189179
MET	0.792	0.775	5.12781e-07	0.0183699	0.188498
WBP2	0.46	0.374	1.45409e-09	5.20914e-05	0.188383
ITGB1	0.922	0.922	1.56782e-10	5.61656e-06	0.187668
MKRN1	0.784	0.759	3.60639e-09	0.000129195	0.187421
DIPK1A	0.524	0.454	2.42493e-07	0.00868706	0.186705
SMIM24	0.232	0.088	2.47106e-23	8.85234e-19	0.186701
CAPS	0.367	0.24	1.36187e-12	4.87875e-08	0.186514
DPY19L1	0.493	0.421	5.31799e-08	0.00190512	0.186448
ALKBH7	0.87	0.867	8.87949e-08	0.00318099	0.186388
MAPK6	0.699	0.671	6.94689e-08	0.00248866	0.186202
ASL	0.749	0.765	8.33531e-08	0.00298604	0.186109
GUK1	0.933	0.932	1.49619e-08	0.000535996	0.186033
MTMR11	0.413	0.299	2.34452e-12	8.399e-08	0.186006
TOM1L2	0.699	0.649	6.76062e-10	2.42192e-05	0.185867
ENSG00000272763	0.875	0.874	7.78411e-10	2.78858e-05	0.184863
B4GALT5	0.704	0.68	2.12985e-07	0.00762997	0.184436
HEBP2	0.903	0.899	1.03066e-11	3.69223e-07	0.184346
RAB32	0.479	0.402	5.95239e-09	0.000213238	0.184001
MYL12B	0.978	0.976	1.74024e-11	6.23423e-07	0.183819
FEM1C	0.495	0.426	1.96907e-07	0.007054	0.183793
KCNK5	0.363	0.269	3.77156e-09	0.000135112	0.183236
GDPD3	0.234	0.123	8.64045e-14	3.09536e-09	0.182842
TCP11L2	0.374	0.263	9.65857e-11	3.46009e-06	0.182818
WDR54	0.441	0.319	4.05727e-13	1.45348e-08	0.182495
BIRC2	0.49	0.385	1.48596e-12	5.32329e-08	0.182137
CYP4F12	0.362	0.227	9.98631e-16	3.5775e-11	0.181842
ENSG00000258757	0.304	0.156	2.36981e-19	8.48959e-15	0.181646
MCF2L2	0.343	0.21	2.32414e-14	8.32599e-10	0.181503
SDHA	0.676	0.657	2.2008e-06	0.0788416	0.181236
CAMK2N1	0.817	0.822	1.92782e-06	0.0690622	0.181029
ITFG1	0.886	0.884	1.65658e-07	0.00593455	0.181023
MTSS1	0.478	0.389	4.4231e-08	0.00158453	0.180554
LPCAT4	0.467	0.361	2.57823e-11	9.23626e-07	0.18035
GPBP1L1	0.855	0.833	3.37508e-08	0.00120909	0.180194
INPP4B	0.458	0.378	1.0521e-07	0.00376906	0.179893
BTNL8	0.187	0.067	3.60739e-20	1.29231e-15	0.179837
IMPA1	0.417	0.322	5.03669e-09	0.000180434	0.179765
KMT2E	0.913	0.906	2.96087e-09	0.00010607	0.1792
MED13	0.869	0.856	2.00315e-06	0.0717607	0.179006
TMEM87B	0.766	0.736	5.35045e-08	0.00191675	0.178666
NEU1	0.439	0.312	1.91004e-14	6.84254e-10	0.178287
DDX60L	0.343	0.25	4.29079e-08	0.00153713	0.178059
ENSG00000284797	0.552	0.439	5.66894e-12	2.03084e-07	0.177955
HHLA2	0.166	0.02	1.39629e-49	5.00206e-45	0.177925
SLC41A2	0.445	0.346	1.90063e-10	6.80883e-06	0.177757
F3	0.263	0.14	3.58498e-15	1.28428e-10	0.177622
SLC2A1-DT	0.254	0.072	1.67836e-38	6.01257e-34	0.176937
IL17RE	0.554	0.455	2.67632e-11	9.58766e-07	0.175933
RAB22A	0.626	0.602	4.82131e-07	0.0172719	0.175648
CDCP1	0.756	0.721	3.92812e-09	0.000140721	0.1755
LASP1	0.708	0.667	5.8997e-08	0.00211351	0.175198
UFM1	0.737	0.695	1.24847e-08	0.00044725	0.174965
LRP10	0.749	0.702	1.03684e-08	0.000371438	0.174726
WFDC10B	0.199	0.044	9.60427e-38	3.44063e-33	0.173998
CNNM4	0.542	0.492	1.9256e-06	0.0689828	0.173796
C11orf80	0.663	0.632	1.3028e-06	0.0466716	0.173511
CECR2	0.28	0.192	2.76407e-08	0.000990201	0.173113
ELF3-AS1	0.441	0.298	7.51949e-16	2.69378e-11	0.172991
HMOX1	0.239	0.112	1.54625e-17	5.53928e-13	0.172967
RAP2B	0.439	0.368	4.9437e-07	0.0177103	0.172944
SERINC2	0.824	0.829	6.40219e-08	0.00229352	0.172871
CEBPD	0.535	0.457	1.23297e-10	4.41698e-06	0.172716
SLC17A4	0.197	0.059	1.95268e-28	6.99527e-24	0.172523
ATP6AP1	0.581	0.522	1.4686e-08	0.000526112	0.171939
ANXA4	0.936	0.928	7.95706e-13	2.85054e-08	0.171733
BCL2L14	0.725	0.704	7.74751e-07	0.0277547	0.170621
LUZP1	0.756	0.722	3.79636e-08	0.00136001	0.170494
LINC00482	0.242	0.089	1.74933e-26	6.2668e-22	0.170331
PFKL	0.849	0.818	3.40954e-07	0.0122143	0.170217
FOSL2	0.394	0.286	6.92603e-12	2.48118e-07	0.169833
PRUNE2	0.926	0.892	6.73076e-07	0.0241123	0.169778
KIF13B	0.825	0.805	1.14764e-06	0.041113	0.169678
MYO18A	0.593	0.542	1.44819e-07	0.00518798	0.169132
TLE4	0.576	0.506	9.78744e-07	0.0350625	0.168993
PYGL	0.476	0.394	1.09009e-08	0.000390514	0.168657
CAPN5	0.666	0.62	2.66641e-06	0.0955214	0.168428
EIF2AK1	0.841	0.829	8.60043e-08	0.00308102	0.168177
HIVEP2	0.381	0.295	4.31083e-08	0.00154431	0.168136
MRAP2	0.272	0.11	1.99657e-25	7.1525e-21	0.168055
ZFYVE28	0.455	0.358	5.00629e-09	0.000179345	0.167393
DNAJC5	0.709	0.651	1.49165e-08	0.00053437	0.167332
TMF1	0.779	0.79	2.03027e-07	0.00727322	0.167301
PLEKHG6	0.481	0.375	1.25553e-11	4.49781e-07	0.166851
AP3S1	0.744	0.725	3.49009e-07	0.0125029	0.166787
ENTPD5	0.689	0.692	2.47977e-06	0.0888351	0.166063
IPMK	0.548	0.477	7.61514e-07	0.0272805	0.165743
TBC1D8B	0.528	0.445	2.50834e-08	0.000898587	0.165738
BMP2	0.218	0.071	9.43209e-29	3.37895e-24	0.165465
IRF2	0.647	0.609	8.89863e-08	0.00318785	0.165439
C11orf24	0.509	0.437	5.30344e-08	0.00189991	0.165341
ENSG00000204876	0.362	0.264	1.84408e-09	6.60625e-05	0.165325
HSD17B2	0.18	0.047	3.79187e-29	1.3584e-24	0.1653
ZNF160	0.446	0.351	4.35047e-09	0.000155851	0.165239
RASA4CP	0.227	0.08	3.03104e-26	1.08584e-21	0.164505
RHOF	0.448	0.36	3.73995e-09	0.00013398	0.164331
MPC2	0.943	0.936	6.28913e-10	2.25302e-05	0.16417
ENTPD8	0.384	0.246	1.1126e-13	3.98578e-09	0.164055
MPZL2	0.336	0.206	1.9576e-15	7.01292e-11	0.163984
MISP	0.576	0.523	1.86078e-06	0.0666606	0.163497
ZBTB7A	0.813	0.806	6.40538e-08	0.00229466	0.163377
SLC1A1	0.5	0.408	2.44722e-08	0.00087669	0.163266
ERRFI1-DT	0.182	0.064	1.02436e-20	3.66966e-16	0.162827
MMAB	0.708	0.649	6.12545e-08	0.00219438	0.162782
AKAP5	0.284	0.208	1.95373e-06	0.0699902	0.162744
YPEL5	0.455	0.357	1.99922e-08	0.0007162	0.162651
HRCT1	0.304	0.178	1.3158e-14	4.71372e-10	0.162248
TAGLN2	0.964	0.96	2.05231e-06	0.073522	0.162194
ENSG00000261502	0.308	0.227	2.78188e-07	0.00996579	0.161604
ADIPOR2	0.758	0.754	1.64124e-06	0.058796	0.160911
PTPRH	0.339	0.203	4.80624e-16	1.72179e-11	0.16088
MB	0.251	0.169	2.27273e-07	0.00814183	0.160773
VPS4B	0.818	0.793	1.47082e-07	0.00526907	0.160764
GOLGA4	0.958	0.964	1.22562e-07	0.00439065	0.160349
ENSG00000233967	0.317	0.154	5.28336e-22	1.89271e-17	0.159954
NFIL3	0.377	0.293	1.81529e-07	0.00650309	0.158597
ACTB	0.997	0.995	2.1614e-06	0.0774301	0.157211
STAU1	0.848	0.85	1.13513e-08	0.000406649	0.157155
ZFP36	0.394	0.312	2.42588e-08	0.000869048	0.156769
VEGFB	0.564	0.477	1.65293e-09	5.92145e-05	0.156717
SLAIN2	0.76	0.737	1.63737e-07	0.00586571	0.156607
CEACAM16-AS1	0.666	0.636	7.89832e-07	0.028295	0.156545
PTPRJ	0.718	0.687	2.73277e-06	0.0978987	0.156489
LRRC66	0.209	0.066	1.45126e-27	5.199e-23	0.156166
ENSG00000173727	0.265	0.152	1.20555e-12	4.31878e-08	0.155541
COX5B	0.986	0.989	1.24453e-09	4.45841e-05	0.155269
DLG3	0.763	0.736	2.50559e-07	0.00897603	0.155224
SMPD3	0.36	0.229	1.74185e-13	6.23999e-09	0.154651
ACTR3	0.905	0.905	1.58173e-06	0.0566637	0.154338
ENSG00000250842	0.294	0.142	5.29401e-20	1.89653e-15	0.153856
CREBRF	0.369	0.292	5.06262e-07	0.0181363	0.153751
ACOX1	0.614	0.567	4.07849e-07	0.0146108	0.153525
MOB3A	0.42	0.343	3.53248e-07	0.0126548	0.153363
WNK4	0.694	0.659	6.69231e-07	0.0239745	0.152109
TRIM15	0.396	0.309	8.84728e-08	0.00316945	0.152019
ENSG00000247925	0.315	0.215	4.11016e-09	0.000147242	0.15169
ZDHHC3	0.837	0.815	5.52729e-08	0.00198009	0.15166
CAP1	0.872	0.867	8.54891e-07	0.0306256	0.151659
ENPP1	0.336	0.253	9.0757e-07	0.0325128	0.151367
ENO2	0.237	0.086	1.2825e-26	4.59444e-22	0.151244
ACADVL	0.886	0.869	9.94236e-08	0.00356175	0.150522
TPMT	0.571	0.488	6.71813e-09	0.00024067	0.150278
CLRN3	0.818	0.796	2.61071e-06	0.0935259	0.149446
RNF144A	0.356	0.258	8.04241e-09	0.000288111	0.148982
PINK1	0.386	0.31	3.83152e-07	0.013726	0.148894
TMEM229B	0.403	0.294	1.61884e-10	5.79935e-06	0.148708
DAZAP2	0.794	0.78	3.44985e-07	0.0123587	0.148268
RNASE4	0.265	0.134	8.99129e-17	3.22104e-12	0.147899
DGKA	0.372	0.279	5.61943e-09	0.00020131	0.147833
PPP1R36	0.298	0.205	1.73929e-08	0.000623082	0.147149
OASL	0.246	0.102	4.63178e-22	1.65929e-17	0.146227
MT-TC	0.263	0.161	1.09807e-10	3.93373e-06	0.145967
PRXL2A	0.869	0.87	1.24824e-06	0.044717	0.145415
TMBIM6	0.984	0.989	2.37045e-09	8.49191e-05	0.14521
PRSS12	0.268	0.156	5.44267e-13	1.94978e-08	0.145203
FAXDC2	0.265	0.167	8.39179e-10	3.00628e-05	0.144399
MED15	0.682	0.649	7.50135e-07	0.0268728	0.144381
RNF19B	0.422	0.341	1.86275e-08	0.000667313	0.144107
TSPO	0.981	0.986	2.02767e-09	7.26393e-05	0.143557
SLC22A3	0.31	0.232	1.25162e-06	0.044838	0.143111
MIR4458HG	0.372	0.288	2.21495e-07	0.00793484	0.142487
BAZ2A	0.701	0.666	2.70661e-06	0.0969616	0.142069
FAM3A	0.472	0.405	7.88014e-07	0.0282298	0.141789
LAMC2	0.37	0.295	2.7305e-06	0.0978174	0.1416
ILDR2	0.183	0.048	1.48709e-29	5.32734e-25	0.141109
SMIM6	0.223	0.085	5.67281e-22	2.03223e-17	0.140725
POLD4	0.301	0.181	1.27621e-13	4.57189e-09	0.140593
NDUFA1	0.955	0.958	7.08632e-07	0.025386	0.14041
BPNT1	0.412	0.319	1.37912e-08	0.000494056	0.13971
SLC35E4	0.412	0.322	2.72515e-08	0.000976256	0.139135
SLCO2B1	0.246	0.094	1.87777e-25	6.72691e-21	0.138944
ZMYND8	0.891	0.901	2.70163e-07	0.00967833	0.138816
SLC30A4	0.268	0.171	2.35507e-09	8.43682e-05	0.138791
MAFG	0.398	0.314	1.03799e-07	0.00371851	0.138473
TLCD2	0.292	0.204	4.45939e-08	0.00159753	0.138221
PNCK	0.131	0.01	3.30098e-47	1.18254e-42	0.137039
MT-TV	0.19	0.114	5.20973e-08	0.00186633	0.136439
SLC39A5	0.445	0.361	2.56502e-07	0.00918894	0.136232
HMGN2P46	0.265	0.126	3.50673e-18	1.25625e-13	0.135877
WNT2B	0.372	0.266	1.69859e-09	6.08502e-05	0.135198
ENSG00000273066	0.413	0.345	1.32625e-06	0.0475115	0.134603
SLC22A18AS	0.28	0.144	5.74317e-17	2.05743e-12	0.133588
LINC01512	0.196	0.059	1.46963e-26	5.26482e-22	0.133167
MT-RNR2	1	1	3.42334e-07	0.0122638	0.13316
TRANK1	0.182	0.108	1.2291e-07	0.00440314	0.132755
VLDLR	0.298	0.181	4.60868e-12	1.65101e-07	0.130758
AK7	0.318	0.21	3.84185e-10	1.3763e-05	0.130462
SSR4	0.979	0.986	4.69848e-07	0.0168318	0.12993
KCNG3	0.206	0.129	1.68946e-07	0.00605233	0.129684
SUCLG2	0.946	0.954	2.62435e-06	0.0940149	0.12968
CD9	0.981	0.989	2.34763e-06	0.0841016	0.12965
OSBPL2	0.567	0.506	5.35369e-07	0.0191791	0.128299
ATP8B4	0.152	0.072	2.07248e-10	7.42444e-06	0.126703
CLDN10-AS1	0.149	0.041	3.00563e-22	1.07674e-17	0.126673
MYEOV	0.284	0.197	7.60321e-08	0.00272377	0.126029
TMEM53	0.362	0.286	1.33764e-06	0.0479197	0.125751
ENSG00000229618	0.126	0.039	9.58997e-17	3.43551e-12	0.125296
SULT2B1	0.299	0.201	1.82476e-09	6.53704e-05	0.124941
TMEM139	0.37	0.287	2.97393e-07	0.0106538	0.124784
CPEB4	0.41	0.326	5.76277e-07	0.0206446	0.124287
TRPA1	0.138	0.042	2.55497e-18	9.15291e-14	0.122746
LINC00649	0.239	0.147	4.26094e-09	0.000152644	0.122161
TPTE2P6	0.318	0.218	1.30679e-08	0.000468143	0.121437
EPS8L1	0.304	0.221	2.60743e-07	0.00934085	0.121412
SLC26A6	0.356	0.268	1.0557e-07	0.00378195	0.121049
ENSG00000280202	0.204	0.119	5.8609e-09	0.000209961	0.120956
AMPD3	0.265	0.163	1.28395e-09	4.59963e-05	0.12017
PLXNA3	0.265	0.157	7.829e-12	2.80466e-07	0.119922
GOLGB1	0.946	0.952	2.73881e-06	0.0981151	0.119637
FNBP1	0.337	0.258	8.79766e-07	0.0315167	0.119246
IL2RG	0.185	0.068	1.10557e-19	3.96059e-15	0.118878
ACTG1	0.997	0.999	1.67034e-07	0.00598381	0.118762
RETNLB	0.879	0.779	3.28861e-09	0.000117811	0.117817
KLHL2P1	0.149	0.029	2.17373e-31	7.78718e-27	0.117445
OPN3	0.228	0.15	9.02712e-08	0.00323387	0.116288
TMEM92	0.242	0.114	3.25514e-17	1.16612e-12	0.11616
HAVCR1	0.176	0.045	3.19885e-29	1.14596e-24	0.115948
ENSG00000288057	0.147	0.069	4.12184e-10	1.47661e-05	0.1154
BHLHE41	0.157	0.037	1.68789e-28	6.04671e-24	0.113943
JMJD6	0.341	0.263	1.86624e-06	0.0668562	0.112075
ENSG00000255367	0.23	0.139	6.29615e-09	0.000225553	0.109582
ABHD11-AS1	0.161	0.055	9.96463e-19	3.56973e-14	0.108829
SSBP2	0.223	0.125	1.45742e-10	5.22105e-06	0.108609
SP140L	0.178	0.106	2.60927e-07	0.00934746	0.108453
FRK	0.304	0.225	1.13559e-06	0.0406812	0.107913
SEMA3B	0.247	0.138	4.80868e-12	1.72266e-07	0.107698
ARAP1	0.382	0.303	1.11388e-06	0.0399037	0.106604
TNFRSF14	0.434	0.365	1.38051e-06	0.0494552	0.10557
ACAP1	0.171	0.065	2.90153e-17	1.03944e-12	0.104998
EGFL7	0.202	0.116	1.57127e-09	5.6289e-05	0.104488
ORAI3	0.228	0.144	3.24196e-08	0.0011614	0.104188
PCAT6	0.19	0.069	3.10573e-20	1.1126e-15	0.103332
FER1L6-AS2	0.157	0.074	5.09719e-11	1.82602e-06	0.103311
C1orf116	0.261	0.15	1.51281e-11	5.4195e-07	0.102997
ATP7A	0.272	0.179	1.08849e-08	0.000389941	0.102372
ENSG00000226281	0.166	0.071	3.83852e-14	1.37511e-09	0.102159
MT-CO1	0.998	1	2.69891e-09	9.66859e-05	0.101988
IRF6	0.273	0.196	1.08251e-06	0.0387799	0.101457
MAB21L3	0.178	0.061	3.23221e-20	1.15791e-15	0.0997102
ENSG00000267476	0.145	0.072	3.22919e-09	0.000115682	0.0978395
RIMS3	0.196	0.119	4.00343e-07	0.0143419	0.097243
ADAM8	0.111	0.024	9.2832e-22	3.32561e-17	0.0971854
CNGA1	0.17	0.086	3.03581e-10	1.08755e-05	0.0960611
SIDT1-AS1	0.182	0.108	3.91466e-07	0.0140239	0.0955182
TIMP2	0.144	0.069	1.57503e-09	5.64238e-05	0.0942699
B3GALT4	0.206	0.122	2.93372e-08	0.00105098	0.0890128
TCN2	0.196	0.1	4.23311e-11	1.51647e-06	0.0888571
N4BP3	0.114	0.042	5.54259e-12	1.98558e-07	0.0887714
NRG4	0.107	0.037	1.99145e-12	7.13419e-08	0.0873873
MOGAT3	0.206	0.115	5.827e-10	2.08746e-05	0.0869735
ATL1	0.234	0.148	9.16779e-08	0.00328427	0.0868188
ENSG00000286016	0.163	0.078	8.62078e-11	3.08831e-06	0.0864467
ARHGDIG	0.163	0.067	1.09052e-14	3.9067e-10	0.085924
SAP30-DT	0.154	0.074	1.97733e-10	7.08359e-06	0.0848001
IGSF9	0.223	0.141	1.71322e-07	0.00613743	0.083168
TMEM178A	0.111	0.037	1.50449e-13	5.38967e-09	0.0817716
SH3D21	0.168	0.081	4.70198e-11	1.68444e-06	0.080136
ENSG00000286017	0.137	0.054	1.141e-12	4.08753e-08	0.0779419
NPAS3	0.128	0.05	5.24244e-12	1.87805e-07	0.0774834
GTF2IP7	0.135	0.071	1.34214e-07	0.00480809	0.0771929
C3orf85	0.1	0.025	2.60428e-17	9.32957e-13	0.0770452
PDGFA	0.114	0.055	1.44384e-07	0.00517242	0.0769293
EGLN1	0.206	0.12	1.75597e-08	0.000629059	0.0758902
ENSG00000259925	0.112	0.049	9.23419e-09	0.000330806	0.0754599
DQX1	0.119	0.054	5.65771e-09	0.000202682	0.0736221
TINCR	0.112	0.057	9.28585e-07	0.0332656	0.0713076
ENSG00000259347	0.151	0.042	1.13686e-22	4.0727e-18	0.0711894
CCR5AS	0.138	0.074	1.90487e-07	0.00682402	0.0709598
CYP27A1	0.131	0.069	3.94935e-07	0.0141482	0.0704392
FAM85B	0.125	0.056	1.08303e-09	3.87983e-05	0.0702387
CFAP251	0.156	0.092	1.74985e-06	0.0626867	0.0698578
OSGIN1	0.156	0.078	2.13935e-09	7.66399e-05	0.0688197
RNF183	0.109	0.02	5.92593e-24	2.12291e-19	0.0686696
NR1I2	0.126	0.061	1.51668e-08	0.000543336	0.0672434
ABAT	0.204	0.118	1.28923e-08	0.000461854	0.0665672
FAM214B	0.187	0.097	8.03215e-10	2.87744e-05	0.0660582
LINC02614	0.273	0.189	2.23191e-06	0.0799558	0.0659232
CRYBG2	0.118	0.046	4.56016e-11	1.63363e-06	0.0655449
GBP2	0.116	0.059	1.00562e-06	0.0360254	0.0624923
ENSG00000272896	0.109	0.042	1.70693e-10	6.11491e-06	0.0624034
LINC00501	0.114	0.037	4.35788e-14	1.56117e-09	0.0623515
LNCSRLR	0.106	0.022	4.40418e-21	1.57775e-16	0.0608934
NMRAL2P	0.107	0.039	1.63304e-11	5.85019e-07	0.0598743
LGI4	0.102	0.023	2.28072e-19	8.17047e-15	0.0580966
PPP2R5B	0.154	0.086	2.93876e-07	0.0105278	0.0572359
JAML	0.102	0.017	7.04623e-24	2.52424e-19	0.0572013
ENSG00000259342	0.183	0.106	1.30645e-07	0.00468021	0.0567456
GPT	0.126	0.048	2.9935e-12	1.07239e-07	0.0567248
SLC22A4	0.125	0.056	4.35141e-09	0.000155885	0.0552674
HYAL1	0.111	0.055	8.89326e-07	0.0318592	0.0551899
ENSG00000273297	0.102	0.045	3.90696e-08	0.00139963	0.0539311
PLEKHS1	0.106	0.053	1.86609e-06	0.0668509	0.0532837
ENSG00000257298	0.135	0.07	1.50107e-07	0.00537744	0.0514677
C8orf58	0.111	0.04	5.60775e-12	2.00892e-07	0.0503462
LASTR	0.116	0.052	1.68215e-08	0.000602613	0.0468232
ENSG00000285188	0.1	0.048	8.89555e-07	0.0318674	0.0371792
GJB2	0.087	0.192	3.76086e-09	0.000134729	-0.0213088
NEURL4	0.04	0.11	6.07365e-07	0.0217582	-0.0226284
CPVL	0.042	0.107	1.86455e-06	0.0667957	-0.0239045
ZNF200	0.043	0.11	1.44892e-06	0.0519062	-0.0242461
MT1X	0.277	0.451	5.5838e-11	2.00034e-06	-0.0243525
ULK3	0.074	0.172	2.14965e-08	0.000770089	-0.0272469
ENSG00000284691	0.062	0.139	7.99379e-07	0.028637	-0.0292912
ZDHHC18	0.064	0.137	2.59322e-06	0.0928997	-0.0296094
KBTBD6	0.048	0.119	1.09375e-06	0.0391826	-0.0300364
RPP40	0.057	0.135	4.11882e-07	0.0147552	-0.030881
H4C4	0.031	0.122	3.88096e-10	1.39031e-05	-0.0309086
EIF4A1	0.18	0.281	2.24907e-06	0.0805707	-0.0310528
BCL2L11	0.09	0.181	3.72424e-07	0.0133417	-0.0314244
LCA5	0.036	0.101	8.91088e-07	0.0319223	-0.0315608
ZKSCAN5	0.064	0.142	6.91615e-07	0.0247764	-0.0318001
NDOR1	0.061	0.134	1.56915e-06	0.0562132	-0.0320405
DEPDC4	0.08	0.156	2.40083e-06	0.0860075	-0.0320658
H2BC18	0.019	0.105	7.1511e-11	2.56181e-06	-0.0324372
PIGBOS1	0.185	0.306	7.59521e-08	0.00272091	-0.0324976
PIGW	0.043	0.114	4.80659e-07	0.0172191	-0.032637
C10orf143	0.048	0.116	2.37517e-06	0.085088	-0.0326882
PPIEL	0.083	0.169	9.92122e-07	0.0355418	-0.0327626
ZNF529	0.064	0.138	2.13616e-06	0.0765259	-0.0328137
ZNF202	0.054	0.129	5.55411e-07	0.019897	-0.0329069
TMEM185B	0.043	0.112	6.84875e-07	0.024535	-0.0329675
TRDMT1	0.078	0.155	2.15566e-06	0.0772245	-0.0332766
GTF2H2C	0.087	0.171	1.09855e-06	0.0393546	-0.0333348
EMILIN2	0.074	0.151	2.67289e-06	0.0957537	-0.0333779
MFSD4A	0.055	0.127	1.65311e-06	0.0592209	-0.0335523
NHS	0.04	0.111	3.3755e-07	0.0120924	-0.0339097
CAMK1	0.074	0.164	1.01152e-07	0.00362367	-0.0341424
ATAD3B	0.085	0.171	5.93626e-07	0.021266	-0.0341976
MAP3K20-AS1	0.048	0.118	1.65197e-06	0.0591801	-0.0342786
DUOX1	0.066	0.142	9.53473e-07	0.0341572	-0.034809
ALDH4A1	0.074	0.153	1.80201e-06	0.0645551	-0.0348217
EVL	0.043	0.112	8.21073e-07	0.0294141	-0.0349911
ENSG00000289353	0.043	0.121	7.52594e-08	0.00269609	-0.0351667
ENSG00000285130	0.095	0.183	1.01574e-06	0.036388	-0.0352311
PSMC3IP	0.038	0.131	5.84226e-10	2.09293e-05	-0.0353238
ENSG00000284634	0.038	0.13	6.11024e-10	2.18893e-05	-0.035379
HAUS7	0.024	0.101	4.60607e-09	0.000165008	-0.0355532
MFSD13A	0.087	0.182	7.65846e-08	0.00274357	-0.035585
RUSC2	0.035	0.107	1.02433e-07	0.00366955	-0.0359277
GPAM	0.118	0.218	1.47104e-07	0.00526985	-0.0359654
YBX2	0.106	0.196	8.04622e-07	0.0288248	-0.0360039
MUTYH	0.052	0.142	1.16973e-08	0.000419044	-0.0361141
SP4	0.045	0.119	2.25219e-07	0.00806825	-0.0362924
RNASEH2A	0.029	0.105	1.90783e-08	0.000683461	-0.0363774
AP1S3	0.066	0.148	2.96054e-07	0.0106058	-0.0363865
KCP	0.064	0.136	1.46979e-06	0.0526538	-0.0364142
ALKBH8	0.067	0.141	2.72176e-06	0.0975045	-0.0364411
FGD1	0.078	0.159	1.05143e-06	0.0376664	-0.0365261
FDX2	0.033	0.105	7.2864e-08	0.00261028	-0.0366545
NOL12	0.126	0.23	2.53674e-07	0.00908763	-0.0366807
ARRDC1-AS1	0.092	0.193	3.59645e-08	0.00128839	-0.0367659
LARP6	0.036	0.113	2.59623e-08	0.000930074	-0.0367876
PTPRU	0.067	0.146	7.93403e-07	0.0284229	-0.0368711
ENSG00000280063	0.031	0.1	1.45675e-07	0.00521866	-0.0369285
AP1M1	0.097	0.195	5.94682e-08	0.00213039	-0.036951
ENSG00000165121	0.042	0.111	5.42381e-07	0.0194302	-0.0370163
ENSG00000111788	0.038	0.102	1.84689e-06	0.066163	-0.0372455
CFL2	0.04	0.106	9.22279e-07	0.0330397	-0.0374171
ENSG00000275674	0.045	0.125	4.94005e-08	0.00176972	-0.0378329
NFATC2	0.047	0.115	1.31823e-06	0.0472244	-0.0378579
IPO13	0.054	0.127	7.10718e-07	0.0254607	-0.0379515
SPINDOC	0.033	0.105	9.47069e-08	0.00339278	-0.0380723
TNFRSF1B	0.083	0.164	1.52974e-06	0.0548016	-0.0381544
FAHD2CP	0.067	0.142	2.4706e-06	0.0885069	-0.0381826
CLCN7	0.078	0.172	5.08118e-08	0.00182028	-0.0385012
ENSG00000216775	0.09	0.178	5.84893e-07	0.0209532	-0.038649
NAGA	0.118	0.205	2.53367e-06	0.0907661	-0.0386604
H2BC11	0.033	0.133	1.52092e-11	5.44855e-07	-0.0387239
NOL6	0.036	0.112	5.00879e-08	0.00179435	-0.0387962
ENKD1	0.095	0.185	4.49802e-07	0.0161137	-0.0388958
MEN1	0.145	0.247	6.2806e-07	0.0224996	-0.0390104
FAAP24	0.045	0.114	5.65984e-07	0.0202758	-0.0390851
AKAP6	0.022	0.1	2.69782e-09	9.66467e-05	-0.039159
ENSG00000280383	0.031	0.101	7.86663e-08	0.00281814	-0.0393733
SGK3	0.043	0.12	6.56595e-08	0.00235219	-0.0393756
GAMT	0.135	0.236	3.61906e-07	0.0129649	-0.0394033
ENSG00000227704	0.057	0.139	9.83659e-08	0.00352386	-0.0394041
ENSG00000225218	0.04	0.118	2.739e-08	0.00098122	-0.0394324
SLC18A2	0.061	0.133	1.62778e-06	0.0583136	-0.0395303
ESS2	0.05	0.145	1.19499e-09	4.28093e-05	-0.0396295
KLHL11	0.052	0.13	1.78212e-07	0.00638425	-0.03963
LINS1	0.125	0.224	4.07509e-07	0.0145986	-0.039668
H2BC12	0.028	0.11	1.45582e-09	5.21534e-05	-0.0396973
ENSG00000280206	0.035	0.105	1.42632e-07	0.00510963	-0.0397954
C16orf95-DT	0.033	0.102	1.66707e-07	0.0059721	-0.0398377
CBS	0.047	0.128	4.16238e-08	0.00149113	-0.0400939
AEN	0.087	0.185	6.01476e-08	0.00215473	-0.0401545
SLC12A9-AS1	0.036	0.117	7.54969e-09	0.00027046	-0.0401845
NIPBL-DT	0.048	0.136	8.67824e-09	0.000310889	-0.0403078
PIGQ	0.104	0.19	1.26209e-06	0.0452132	-0.0403223
ARHGAP4	0.05	0.119	1.12904e-06	0.0404466	-0.0404182
TPTE2P5	0.266	0.389	1.28524e-06	0.0460423	-0.0405129
GXYLT1	0.26	0.382	4.11366e-07	0.0147368	-0.0406981
TMEM201	0.026	0.108	8.81766e-10	3.15884e-05	-0.0408074
ZNF280B	0.045	0.117	3.23977e-07	0.0116062	-0.0409198
ZNF362	0.035	0.101	5.34675e-07	0.0191542	-0.0409454
GPR55	0.029	0.103	2.26271e-08	0.000810592	-0.0409947
ENSG00000225177	0.078	0.166	1.28003e-07	0.00458558	-0.0410603
HCG11	0.071	0.145	2.10522e-06	0.0754176	-0.0410659
MCOLN1	0.05	0.131	7.03791e-08	0.00252126	-0.041144
MAP7D2	0.038	0.103	9.7839e-07	0.0350499	-0.0412381
SCLY	0.036	0.12	4.24287e-09	0.000151997	-0.041669
DUSP14	0.067	0.141	2.08837e-06	0.0748137	-0.0417256
PYCR3	0.057	0.14	9.29204e-08	0.00332878	-0.0418791
TMEM11-DT	0.055	0.127	1.49104e-06	0.0534149	-0.041932
ZUP1	0.185	0.295	8.11759e-07	0.0290804	-0.0419858
UBL7	0.163	0.263	2.36128e-06	0.0845905	-0.0420423
NKIRAS1	0.074	0.149	2.62864e-06	0.0941685	-0.0421017
JRK	0.055	0.127	9.33668e-07	0.0334477	-0.0421022
MPV17L2	0.042	0.127	4.01168e-09	0.000143714	-0.0421084
ENSG00000270871	0.048	0.118	1.52862e-06	0.0547612	-0.0421454
MTMR9	0.106	0.194	1.5699e-06	0.05624	-0.0422184
BPGM	0.054	0.139	2.47194e-08	0.000885549	-0.0422966
CALB2	0.066	0.144	5.13865e-07	0.0184087	-0.042378
CAMKK1	0.097	0.193	1.97127e-07	0.00706188	-0.0425666
CHKB-DT	0.04	0.127	3.84793e-09	0.000137848	-0.042571
ZNF74	0.048	0.13	4.159e-08	0.00148992	-0.0425768
FBXL14	0.104	0.201	2.2436e-07	0.00803748	-0.0426523
APOLD1	0.042	0.127	6.99022e-09	0.000250418	-0.0427135
FRMD8	0.081	0.16	2.44819e-06	0.0877038	-0.0428196
RAD51D	0.059	0.141	1.19007e-07	0.00426331	-0.0428254
ENSG00000273763	0.074	0.152	2.16496e-06	0.0775574	-0.0428579
ARHGAP11B	0.024	0.106	7.21361e-10	2.5842e-05	-0.0429258
MRPL46	0.074	0.151	1.21694e-06	0.0435958	-0.0430141
VPS16	0.163	0.263	1.50073e-06	0.053762	-0.0430201
SLC25A22	0.08	0.161	9.87682e-07	0.0353827	-0.0430285
GDPD1	0.083	0.164	1.62874e-06	0.0583481	-0.0430799
ENSG00000254343	0.045	0.124	4.60128e-08	0.00164836	-0.0430828
UBXN11	0.085	0.174	2.36392e-07	0.0084685	-0.0432041
DCAF4	0.121	0.213	1.22745e-06	0.0439722	-0.0433477
ZDHHC8P1	0.178	0.288	1.76515e-06	0.0632346	-0.043411
PRKCQ-AS1	0.043	0.145	5.18926e-11	1.859e-06	-0.0435295
TMEM175	0.087	0.176	2.32004e-07	0.00831132	-0.0435544
WDR47	0.071	0.162	3.37421e-08	0.00120878	-0.0435713
LINC00630	0.157	0.256	1.87382e-06	0.0671279	-0.0437485
ADO	0.078	0.168	7.70979e-08	0.00276196	-0.0437901
ISYNA1	0.095	0.181	1.2568e-06	0.0450236	-0.0437925
C17orf80	0.111	0.207	3.06872e-07	0.0109934	-0.0438109
ENSG00000288983	0.062	0.143	1.49637e-07	0.00536061	-0.0438142
SIX5	0.066	0.155	2.09612e-08	0.000750915	-0.0439354
LRRC23	0.176	0.281	1.23817e-06	0.0443563	-0.0441986
RIC8B	0.266	0.383	1.28947e-06	0.0461941	-0.044203
TARBP2	0.107	0.204	2.01604e-07	0.00722227	-0.0443395
NAPA	0.17	0.269	2.37276e-06	0.0850017	-0.0443611
TRMT44	0.128	0.216	2.3723e-06	0.0849852	-0.0443739
ELK3	0.048	0.13	3.08539e-08	0.00110531	-0.0444091
ZNF512	0.047	0.127	4.58104e-08	0.00164111	-0.0445047
B3GALT6	0.147	0.251	3.09274e-07	0.0110794	-0.0445333
ZNF354A	0.067	0.157	4.04966e-08	0.00145075	-0.0446321
ENSG00000278903	0.047	0.121	2.04903e-07	0.00734045	-0.0447234
GNPDA2	0.069	0.148	6.86578e-07	0.024596	-0.0448192
SLC35F6	0.083	0.186	8.34957e-09	0.000299115	-0.0448463
H2AC8	0.047	0.114	1.86349e-06	0.0667578	-0.0448483
GCAT	0.384	0.521	1.15426e-06	0.0413501	-0.0448725
SYNPR	0.052	0.134	5.79717e-08	0.00207678	-0.0448885
CORO1A	0.035	0.109	5.25667e-08	0.00188315	-0.0449151
CCNJ	0.083	0.164	1.54667e-06	0.055408	-0.0449697
CTU2	0.055	0.152	1.20622e-09	4.32117e-05	-0.0450214
H3C11	0.024	0.11	2.20803e-10	7.91004e-06	-0.0450589
XNDC1N	0.057	0.136	2.01045e-07	0.00720225	-0.045065
LINC01106	0.109	0.213	3.69191e-08	0.00132259	-0.0450699
NCKAP5L	0.036	0.11	4.35318e-08	0.00155948	-0.0452071
RIBC2	0.029	0.111	2.48997e-09	8.92007e-05	-0.0452162
LIPE	0.064	0.154	2.03641e-08	0.000729522	-0.0453391
B3GLCT	0.106	0.195	9.55734e-07	0.0342382	-0.045371
C9orf40	0.166	0.275	2.89737e-07	0.0103796	-0.0453985
KANSL2	0.23	0.346	1.60583e-06	0.0575271	-0.0455651
EIF3C	0.097	0.198	2.93017e-08	0.0010497	-0.045569
LRRC37B	0.095	0.182	7.99485e-07	0.0286407	-0.045588
TNFAIP1	0.142	0.234	2.31419e-06	0.0829036	-0.0456196
SYNPR-AS1	0.059	0.138	3.43513e-07	0.012306	-0.0457516
TMEM104	0.069	0.146	9.24536e-07	0.0331206	-0.0457661
CFAP298-TCP10L	0.057	0.127	1.43258e-06	0.0513208	-0.0458714
EPM2A	0.036	0.107	1.74853e-07	0.00626394	-0.045878
PARP9	0.125	0.233	6.18137e-08	0.00221441	-0.0462832
STRIP2	0.035	0.114	1.19743e-08	0.000428967	-0.0463203
PROSER3	0.142	0.239	1.26115e-06	0.0451795	-0.0463473
MOV10	0.183	0.296	7.36613e-07	0.0263884	-0.0464671
ZNF182	0.043	0.122	3.82848e-08	0.00137152	-0.046508
MIR17HG	0.055	0.14	3.65389e-08	0.00130897	-0.0465155
RDM1	0.029	0.125	4.89441e-11	1.75337e-06	-0.0465801
KLHDC9	0.073	0.167	2.82819e-08	0.00101317	-0.0466362
FANCE	0.04	0.132	6.98368e-10	2.50183e-05	-0.0466963
RGMB-AS1	0.057	0.146	1.43005e-08	0.0005123	-0.0467528
ARSK	0.069	0.155	1.21051e-07	0.00433652	-0.0467925
ZPR1	0.246	0.359	1.24178e-06	0.0444857	-0.0468789
INTS14	0.225	0.344	5.63516e-07	0.0201874	-0.0469561
SLC29A1	0.066	0.163	5.32394e-09	0.000190725	-0.0470179
B4GALT7	0.18	0.282	2.31337e-06	0.0828742	-0.0470612
ZNF300	0.028	0.1	1.97388e-08	0.000707122	-0.0470822
MNX1-AS1	0.028	0.121	3.63387e-11	1.3018e-06	-0.047108
ENSG00000289194	0.033	0.118	1.25217e-09	4.48576e-05	-0.0471576
TAPT1	0.296	0.429	2.01564e-07	0.00722084	-0.0471773
PAF1	0.232	0.353	3.32677e-07	0.0119178	-0.0472583
ZNF850	0.036	0.106	1.94247e-07	0.00695871	-0.0472799
BACE1	0.083	0.168	5.88243e-07	0.0210732	-0.0473169
ENSG00000268797	0.054	0.137	3.30811e-08	0.0011851	-0.0473753
ARL17A	0.059	0.143	4.79988e-08	0.00171951	-0.0474766
RNF123	0.123	0.215	1.6977e-06	0.0608185	-0.0474863
PPP1R37	0.14	0.241	2.78369e-07	0.00997228	-0.0475542
BAP1	0.118	0.231	6.80542e-09	0.000243797	-0.0475689
ENSG00000273319	0.08	0.169	3.53237e-07	0.0126544	-0.0475904
ENSG00000235726	0.074	0.158	4.4666e-07	0.0160011	-0.0476097
NEIL2	0.081	0.174	6.31343e-08	0.00226172	-0.0477656
ENSG00000255968	0.036	0.109	9.82399e-08	0.00351935	-0.0478076
TRIM35	0.074	0.156	5.6509e-07	0.0202438	-0.0478802
LYRM9	0.043	0.126	8.98277e-09	0.000321799	-0.0479137
FAM86C2P	0.067	0.141	2.22281e-06	0.0796298	-0.0479456
VPS9D1-AS1	0.05	0.129	5.54066e-08	0.00198488	-0.0479473
KAT14	0.22	0.331	2.57486e-06	0.0922419	-0.0479643
DMC1	0.026	0.109	7.58379e-10	2.71682e-05	-0.0479837
TBC1D24	0.054	0.144	5.25873e-09	0.000188389	-0.0482085
ZBTB44	0.353	0.484	2.58617e-06	0.0926468	-0.048276
ENSG00000248367	0.111	0.198	1.66623e-06	0.0596912	-0.0483644
FUNDC1	0.18	0.284	2.62826e-06	0.0941546	-0.0484043
KCTD17	0.088	0.177	2.54251e-07	0.00910829	-0.0484123
TRIM59	0.047	0.132	9.03015e-09	0.000323496	-0.0484339
ITGB8-AS1	0.029	0.11	2.17902e-09	7.80613e-05	-0.0485132
SRRD	0.14	0.24	6.6225e-07	0.0237245	-0.0486113
DOLK	0.04	0.129	1.5271e-09	5.47068e-05	-0.0486406
CSGALNACT2	0.017	0.104	4.45564e-11	1.59619e-06	-0.0486939
TP53TG1	0.227	0.34	3.21319e-07	0.0115109	-0.0487462
ASNS	0.036	0.13	2.59137e-10	9.28332e-06	-0.0488307
NSUN4	0.23	0.343	2.73207e-06	0.0978737	-0.0488861
ZNF711	0.035	0.117	4.24985e-09	0.000152247	-0.0489254
ZNF420	0.087	0.167	1.80206e-06	0.0645569	-0.0489627
NT5M	0.029	0.127	1.75911e-11	6.30183e-07	-0.0489647
ADCK1	0.074	0.163	1.25785e-07	0.00450614	-0.049
MAP3K9-DT	0.088	0.173	6.44249e-07	0.0230796	-0.0490035
PTP4A3	0.076	0.155	1.54213e-06	0.0552452	-0.0490087
DCLRE1A	0.067	0.168	2.41007e-09	8.63385e-05	-0.0491335
TWNK	0.064	0.155	1.29404e-08	0.000463576	-0.0491553
DENND4B	0.145	0.24	1.80248e-06	0.0645721	-0.049192
CLUHP3	0.133	0.25	7.26293e-09	0.000260187	-0.0495344
AP4S1	0.09	0.183	1.18146e-07	0.00423246	-0.049677
DDX11-AS1	0.048	0.126	1.04822e-07	0.00375513	-0.04969
SIN3B	0.206	0.33	8.27295e-08	0.0029637	-0.0497181
ENSG00000226380	0.054	0.14	1.5243e-08	0.000546066	-0.0497632
GAS2	0.074	0.15	2.64626e-06	0.0947998	-0.0498319
LINC01224	0.042	0.137	2.69394e-10	9.65078e-06	-0.0498422
ARRB2	0.076	0.183	5.84854e-10	2.09518e-05	-0.0499656
PITPNA-AS1	0.239	0.352	1.29899e-06	0.0465351	-0.0500101
NECAB3	0.159	0.269	4.3833e-07	0.0157027	-0.0500165
LONRF3	0.211	0.328	5.10493e-07	0.0182879	-0.0500187
UBXN8	0.121	0.209	2.34232e-06	0.0839112	-0.0500415
GOLGA2P5	0.159	0.264	4.70517e-07	0.0168558	-0.0501486
PDPR2P	0.076	0.17	1.78366e-08	0.000638978	-0.050212
IFT46	0.109	0.207	5.55908e-08	0.00199148	-0.0502989
NPHP1	0.016	0.101	3.03641e-11	1.08776e-06	-0.0503137
METTL6	0.176	0.3	6.76854e-08	0.00242476	-0.0503845
ZNF239	0.019	0.11	1.24303e-11	4.45302e-07	-0.050487
CYB5RL	0.031	0.124	7.76133e-11	2.78042e-06	-0.0505287
MRI1	0.192	0.313	1.07879e-07	0.00386465	-0.0506175
UBR5-DT	0.055	0.128	6.12498e-07	0.0219421	-0.0506271
EEF1AKMT4	0.163	0.26	2.40457e-06	0.0861414	-0.0506468
ARHGEF10	0.088	0.193	7.94198e-09	0.000284513	-0.0507327
MON1A	0.052	0.151	7.04006e-10	2.52203e-05	-0.0508363
TMEM52	0.083	0.179	2.36553e-08	0.000847428	-0.0509345
TIMP4	0.064	0.15	7.12538e-08	0.00255259	-0.0509501
PKN3	0.029	0.131	4.87423e-12	1.74614e-07	-0.05103
TDRD5	0.052	0.133	6.00347e-08	0.00215068	-0.05104
SMPD4BP	0.123	0.241	3.32686e-09	0.000119181	-0.0510672
TAF8	0.194	0.301	1.20964e-06	0.0433342	-0.0510708
SMARCA1	0.042	0.116	1.15512e-07	0.00413809	-0.0510759
EOGT	0.047	0.142	5.04603e-10	1.80769e-05	-0.0511055
MSTO1	0.026	0.121	1.52763e-11	5.47257e-07	-0.0511465
KANK2	0.131	0.234	2.88424e-07	0.0103325	-0.0511782
OTUD7A	0.04	0.118	3.19536e-08	0.00114471	-0.0511848
WRAP53	0.076	0.186	3.80922e-10	1.36461e-05	-0.0511897
ENSG00000253361	0.066	0.157	1.88913e-08	0.000676761	-0.0511908
RIPOR1	0.095	0.194	2.7092e-08	0.000970543	-0.0512085
ZSCAN16	0.099	0.179	2.63741e-06	0.0944825	-0.0512532
ARVCF	0.038	0.123	3.60799e-09	0.000129253	-0.0513022
UTP15	0.081	0.187	2.32265e-09	8.32065e-05	-0.0513821
CYB561A3	0.221	0.337	1.12519e-06	0.0403089	-0.0513932
DNM1	0.104	0.197	3.91901e-07	0.0140395	-0.0514022
WFS1	0.078	0.155	1.19654e-06	0.0428647	-0.0514282
E2F6	0.123	0.219	3.86387e-07	0.0138419	-0.0515633
LRRC61	0.178	0.281	1.92647e-06	0.0690139	-0.0516114
MICALL1	0.123	0.241	6.29134e-09	0.000225381	-0.051612
FGFR1	0.028	0.109	1.76199e-09	6.31215e-05	-0.051733
H4C5	0.078	0.156	1.40491e-06	0.0503294	-0.0517749
ATP8B5P	0.062	0.149	6.13054e-08	0.00219621	-0.0518131
CCDC15	0.028	0.118	1.06198e-10	3.80444e-06	-0.0518816
PPP1R9A-AS1	0.095	0.184	6.92789e-07	0.0248185	-0.0519467
CCDC86	0.088	0.189	7.81808e-09	0.000280075	-0.0519584
SEPTIN1	0.131	0.235	2.05901e-07	0.00737618	-0.0519912
TTLL1	0.085	0.172	2.11802e-07	0.00758758	-0.0519959
SLC16A4	0.099	0.191	2.59707e-07	0.00930373	-0.0520267
SLC5A6	0.078	0.171	2.47248e-08	0.000885741	-0.052032
F2R	0.111	0.206	2.11975e-07	0.00759378	-0.0520854
PARD6A	0.052	0.156	5.23967e-11	1.87706e-06	-0.0521415
ENSG00000236986	0.087	0.173	3.10574e-07	0.011126	-0.0521986
ORAI2	0.061	0.147	4.33023e-08	0.00155126	-0.0522057
SLC5A1	0.097	0.187	3.73966e-07	0.013397	-0.052274
TRAIP	0.021	0.123	6.29568e-13	2.25536e-08	-0.0523774
CENPT	0.08	0.163	3.69182e-07	0.0132256	-0.0524194
BIVM	0.104	0.208	1.31669e-08	0.000471691	-0.0524199
MLKL	0.206	0.318	5.08009e-07	0.0181989	-0.0524543
DHX34	0.131	0.229	5.37407e-07	0.0192521	-0.0524993
THRA	0.31	0.442	9.13274e-07	0.0327171	-0.0525027
ENSG00000289469	0.052	0.149	7.55521e-10	2.70658e-05	-0.0525657
ZNF777	0.145	0.251	1.24289e-07	0.00445255	-0.0526178
H3C12	0.04	0.137	1.01983e-10	3.65344e-06	-0.0526452
GDF11	0.119	0.22	1.12919e-07	0.0040452	-0.0526486
PCNX3	0.118	0.218	1.33484e-07	0.00478193	-0.0526911
TMEM64	0.069	0.166	5.38511e-09	0.000192916	-0.0527263
ZNF672	0.128	0.228	4.48277e-07	0.0160591	-0.0528054
ZNF204P	0.071	0.177	5.35711e-10	1.91913e-05	-0.0528161
GYG1	0.218	0.34	3.20028e-07	0.0114647	-0.0528977
SNAPC4	0.151	0.264	7.68319e-08	0.00275243	-0.0529657
EME1	0.024	0.125	1.7178e-12	6.15385e-08	-0.0530117
METTL25	0.19	0.295	1.56515e-06	0.0560698	-0.0531868
DAGLA	0.095	0.222	2.5709e-11	9.20998e-07	-0.0532278
SLFNL1-AS1	0.052	0.151	3.2708e-10	1.17173e-05	-0.0532862
MTX3	0.081	0.196	2.53952e-10	9.09759e-06	-0.0533442
PLCXD2	0.066	0.154	4.36366e-08	0.00156324	-0.0533505
C9orf64	0.138	0.262	3.84837e-09	0.000137864	-0.0534063
WNT9A	0.073	0.155	4.62077e-07	0.0165534	-0.0535951
GLMP	0.178	0.293	6.13822e-08	0.00219896	-0.053651
CCNE2	0.045	0.14	7.69358e-10	2.75615e-05	-0.0537748
CTTN-DT	0.073	0.169	9.91334e-09	0.000355135	-0.0537883
TSPYL2	0.099	0.189	3.83147e-07	0.0137259	-0.0538
TRIM23	0.093	0.185	1.6299e-07	0.00583895	-0.0539131
ARRDC3-AS1	0.192	0.3	1.39688e-06	0.0500418	-0.0540474
CGRRF1	0.083	0.168	3.55376e-07	0.012731	-0.054071
PROM2	0.107	0.204	9.81368e-08	0.00351565	-0.0540842
TBCCD1	0.104	0.195	7.19499e-07	0.0257753	-0.0540972
SETD1A	0.114	0.214	1.43872e-07	0.00515408	-0.0541009
ZNF445	0.147	0.256	1.13666e-07	0.00407196	-0.054101
NRL	0.13	0.225	4.82118e-07	0.0172714	-0.0542469
SLC41A3	0.197	0.309	4.53274e-07	0.0162381	-0.0542682
GEMIN2	0.1	0.224	5.64165e-11	2.02106e-06	-0.0542731
MAN2A2	0.092	0.194	1.04136e-08	0.000373057	-0.0542969
EML6	0.031	0.102	7.95544e-08	0.00284996	-0.0543011
H2BC9	0.054	0.15	1.51718e-09	5.43516e-05	-0.0543308
ENSG00000285906	0.173	0.292	6.20213e-08	0.00222185	-0.0543413
THOC3	0.194	0.308	1.63649e-07	0.00586255	-0.0543457
CHERP	0.187	0.309	3.32685e-08	0.00119181	-0.0543465
COPS8-DT	0.045	0.138	9.64122e-10	3.45387e-05	-0.0543529
CDKN2C	0.024	0.113	8.7846e-11	3.147e-06	-0.0543913
SETMAR	0.121	0.207	2.27354e-06	0.0814473	-0.0544586
PRRT3-AS1	0.08	0.183	3.4421e-09	0.00012331	-0.0544978
NRM	0.083	0.183	1.26158e-08	0.000451947	-0.0545499
ASNSD1	0.116	0.238	2.38752e-10	8.55305e-06	-0.0546765
DISP1	0.157	0.256	1.94863e-06	0.0698076	-0.0546871
DTD2	0.083	0.187	4.27673e-09	0.00015321	-0.0546912
FAM241B	0.031	0.122	1.4126e-10	5.06049e-06	-0.0547056
H2AC13	0.019	0.115	2.51453e-12	9.00807e-08	-0.0548112
IFT80	0.038	0.139	3.59927e-11	1.2894e-06	-0.0548208
EVPL	0.176	0.276	2.75383e-06	0.0986531	-0.0548316
HOXA3	0.166	0.265	2.36267e-06	0.0846402	-0.0548374
GLB1L2	0.183	0.293	6.34147e-07	0.0227177	-0.0548382
SPATA17	0.066	0.153	4.65829e-08	0.00166879	-0.054873
SCML2	0.05	0.166	2.01005e-12	7.2008e-08	-0.054897
RAB29	0.069	0.155	5.21996e-08	0.00187	-0.0549119
ZNF594-DT	0.064	0.164	1.16597e-09	4.17699e-05	-0.0550343
CNP	0.147	0.257	8.08037e-08	0.00289471	-0.0551038
RAB23	0.059	0.151	4.77081e-09	0.000170909	-0.0551103
NAA40	0.13	0.237	7.23717e-08	0.00259264	-0.0551187
TAP2	0.071	0.181	2.63552e-10	9.44147e-06	-0.0551231
ZBTB8A	0.087	0.179	1.11865e-07	0.00400745	-0.0552048
RHPN1	0.064	0.177	2.30868e-11	8.27061e-07	-0.0553106
FBF1	0.035	0.144	9.56322e-13	3.42593e-08	-0.0554536
P3H4	0.118	0.223	5.82853e-08	0.00208801	-0.0554628
ELAC1	0.062	0.169	1.47197e-10	5.27319e-06	-0.0555016
DBR1	0.071	0.167	5.19436e-09	0.000186083	-0.0555396
TMEM38A	0.18	0.277	2.49264e-06	0.0892964	-0.0555486
MED19	0.187	0.291	1.11737e-06	0.0400285	-0.0555522
NAT14	0.08	0.193	2.543e-10	9.11005e-06	-0.0556648
ANKRD49	0.135	0.238	2.99904e-07	0.0107438	-0.0557421
ENSG00000234428	0.045	0.141	5.534e-10	1.9825e-05	-0.0557616
GRK4	0.043	0.134	9.89177e-10	3.54363e-05	-0.0557627
ENSG00000278291	0.067	0.177	1.71664e-10	6.14971e-06	-0.0558314
MYEF2	0.061	0.15	1.95419e-08	0.00070007	-0.0560711
TBL3	0.175	0.294	4.88598e-08	0.00175035	-0.0561578
HYLS1	0.047	0.149	6.02498e-11	2.15839e-06	-0.0561649
ENSG00000272189	0.067	0.174	4.29321e-10	1.538e-05	-0.0562399
CCDC97	0.156	0.261	3.08982e-07	0.011069	-0.0562459
PDRG1	0.182	0.28	1.48376e-06	0.0531543	-0.0563266
TTI2	0.175	0.28	1.22372e-06	0.0438387	-0.0565035
GTPBP3	0.156	0.293	1.42037e-10	5.08834e-06	-0.0565228
NRAV	0.092	0.191	2.21621e-08	0.000793936	-0.0565314
MTMR4	0.221	0.331	1.83044e-06	0.0655738	-0.0565415
GTPBP8	0.199	0.317	3.6293e-07	0.0130016	-0.0565788
ENSG00000259345	0.059	0.131	1.746e-06	0.0625486	-0.0566214
SLAIN1	0.05	0.153	9.20419e-11	3.29731e-06	-0.0566339
FANCG	0.047	0.165	4.26725e-13	1.5287e-08	-0.0566806
TCFL5	0.099	0.196	7.50763e-08	0.00268953	-0.0567129
ZNF219	0.173	0.276	7.44711e-07	0.0266785	-0.0567465
SCNM1	0.149	0.242	2.41974e-06	0.0866847	-0.0567533
GEMIN4	0.161	0.288	4.22519e-09	0.000151363	-0.0567744
KHDC1	0.059	0.159	6.26222e-10	2.24338e-05	-0.0567829
DDX12P	0.026	0.126	2.27876e-12	8.16342e-08	-0.0568515
NOP9	0.1	0.198	3.15507e-08	0.00113027	-0.0568831
ENSG00000260664	0.028	0.125	8.60375e-12	3.08221e-07	-0.0569288
LENG1	0.161	0.262	9.56009e-07	0.0342481	-0.0570289
IKBIP	0.123	0.215	1.19632e-06	0.0428569	-0.0570477
KIAA0930	0.125	0.235	2.00789e-08	0.000719305	-0.0570521
ENSG00000203546	0.054	0.157	1.89862e-10	6.80163e-06	-0.0571131
HEATR3	0.14	0.265	1.19304e-09	4.27394e-05	-0.0572108
SCD5	0.05	0.13	5.77448e-08	0.00206865	-0.0572404
PRNP	0.164	0.269	1.89491e-07	0.00678832	-0.0572546
FAM120C	0.121	0.217	2.17863e-07	0.00780473	-0.057286
OAS3	0.138	0.242	2.47721e-07	0.00887436	-0.0572908
C10orf95-AS1	0.126	0.222	3.94985e-07	0.0141499	-0.0572938
PACSIN3	0.066	0.173	1.76385e-10	6.31881e-06	-0.0573355
DZANK1	0.085	0.172	1.96045e-07	0.0070231	-0.0573605
LINC00476	0.106	0.206	3.46557e-08	0.0012415	-0.057485
ENSG00000258666	0.031	0.116	9.75832e-10	3.49582e-05	-0.0576097
SARNP	0.144	0.243	6.4012e-07	0.0229317	-0.057686
HROB	0.029	0.136	6.40544e-13	2.29469e-08	-0.0577312
RBM45	0.069	0.152	1.53669e-07	0.00550502	-0.0577344
ENSG00000288018	0.043	0.127	7.55838e-09	0.000270772	-0.057773
ISOC1	0.232	0.341	1.66569e-06	0.0596718	-0.0577842
CSKMT	0.244	0.36	1.08747e-06	0.0389575	-0.0578241
WDR31	0.099	0.208	3.11636e-09	0.00011164	-0.0578301
HOXA10-AS	0.168	0.287	3.70168e-08	0.00132609	-0.0578346
BCL10-AS1	0.087	0.168	6.28931e-07	0.0225308	-0.0578556
SORD2P	0.097	0.21	1.20408e-09	4.3135e-05	-0.0578612
PIGH	0.138	0.243	7.56222e-08	0.00270909	-0.0580443
METTL7B	0.095	0.183	1.93306e-07	0.00692499	-0.0580808
ZNF684	0.038	0.139	2.24574e-11	8.04513e-07	-0.0581192
ENSG00000232611	0.13	0.226	8.00445e-07	0.0286751	-0.0581684
NBPF15	0.128	0.23	8.62767e-08	0.00309078	-0.0582015
B3GNTL1	0.088	0.184	3.69943e-08	0.00132528	-0.0582618
PID1	0.088	0.173	7.75722e-07	0.0277895	-0.0582991
RITA1	0.163	0.265	7.14914e-07	0.0256111	-0.0583357
CCDC126	0.133	0.238	1.38582e-07	0.00496458	-0.058397
USP11	0.121	0.217	4.48331e-07	0.016061	-0.058563
LONRF1	0.171	0.27	2.22074e-06	0.0795559	-0.0586288
PIP4P2	0.061	0.147	2.41026e-08	0.000863451	-0.0586561
ENSG00000289326	0.01	0.103	6.91035e-13	2.47556e-08	-0.058693
SMIM29	0.066	0.17	3.72054e-10	1.33285e-05	-0.0587371
ENSG00000223725	0.144	0.248	1.39389e-07	0.00499347	-0.0588421
TFAP4	0.083	0.201	8.38226e-11	3.00286e-06	-0.0588821
DPH3	0.183	0.304	5.43928e-08	0.00194857	-0.058923
P3H1	0.064	0.162	1.63949e-09	5.87332e-05	-0.0589587
ZC3HC1	0.09	0.195	2.16368e-09	7.75115e-05	-0.0590343
RNF125	0.099	0.194	1.24498e-07	0.00446003	-0.0590388
ZNF675	0.152	0.257	4.43553e-07	0.0158898	-0.0590457
RPUSD1	0.138	0.235	4.29462e-07	0.0153851	-0.0591334
ZNF473	0.081	0.184	2.77567e-09	9.94356e-05	-0.0591916
SYT13	0.118	0.206	2.23445e-06	0.0800468	-0.0593121
ZNF589	0.083	0.177	4.29095e-08	0.00153719	-0.0593564
ENSG00000259336	0.111	0.205	5.93436e-07	0.0212592	-0.0594453
DTWD2	0.244	0.368	2.87313e-07	0.0102927	-0.0594481
COQ7	0.199	0.306	7.2984e-07	0.0261458	-0.0594693
RABL2B	0.163	0.27	4.10297e-07	0.0146985	-0.0594709
TUBBP5	0.085	0.182	2.24112e-08	0.000802857	-0.0594984
ZSWIM9	0.135	0.247	1.99535e-08	0.000714815	-0.0595199
SYNC	0.14	0.244	1.37841e-07	0.00493803	-0.0595582
RPS6KA4	0.121	0.242	1.52579e-09	5.46598e-05	-0.0595971
LINC01748	0.045	0.125	3.9557e-08	0.00141709	-0.0595983
IDNK	0.135	0.26	1.44252e-09	5.16768e-05	-0.0596493
C16orf72	0.239	0.359	5.5366e-07	0.0198343	-0.0597113
FBRSL1	0.296	0.419	7.83822e-07	0.0280797	-0.0597309
URB2	0.081	0.198	1.15805e-10	4.14861e-06	-0.0597924
GVQW3	0.08	0.185	8.99739e-10	3.22323e-05	-0.0598186
C10orf88B	0.012	0.114	5.48848e-14	1.96619e-09	-0.0598883
PRCP	0.202	0.329	1.09775e-08	0.000393257	-0.0599673
POLRMT	0.185	0.304	3.87327e-08	0.00138756	-0.0599972
ADARB1	0.114	0.207	2.69568e-07	0.00965699	-0.0600671
ARMCX5-GPRASP2	0.178	0.286	6.05997e-07	0.0217092	-0.0600924
LYSMD2	0.054	0.149	8.14074e-10	2.91634e-05	-0.0601084
PTDSS2	0.202	0.314	1.0306e-06	0.0369201	-0.0601249
ZNF771	0.095	0.193	3.24145e-08	0.00116122	-0.0601539
GNB1L	0.144	0.255	1.88129e-08	0.000673952	-0.0602313
FRMD4A	0.061	0.147	2.6905e-08	0.000963844	-0.0602528
ASIC1	0.043	0.149	9.24041e-12	3.31028e-07	-0.0602651
CASTOR2	0.036	0.117	4.21216e-09	0.000150897	-0.060278
HARS2	0.22	0.339	3.30964e-07	0.0118564	-0.0602856
HPS3	0.197	0.3	1.97428e-06	0.0707265	-0.0602867
LINC00963	0.17	0.273	4.21679e-07	0.0151062	-0.0603234
ARHGEF19	0.043	0.163	2.35572e-13	8.43914e-09	-0.0603455
SFI1	0.266	0.392	2.91744e-07	0.0104514	-0.0604187
RILPL1	0.152	0.252	7.73653e-07	0.0277153	-0.0604692
MIOS	0.251	0.391	1.08024e-07	0.00386985	-0.0605122
CCND3	0.128	0.218	9.94302e-07	0.0356199	-0.0605168
NTAQ1	0.199	0.323	5.15847e-08	0.00184797	-0.0605406
SDCBP2-AS1	0.168	0.271	7.71655e-07	0.0276438	-0.060542
SPATA5L1	0.157	0.276	4.51549e-08	0.00161763	-0.0605745
EIF5AL1	0.092	0.178	2.19205e-07	0.00785279	-0.0605803
CCNE1	0.05	0.145	5.61238e-10	2.01058e-05	-0.0606017
TOR1A	0.199	0.326	1.53712e-08	0.000550657	-0.0606379
TYSND1	0.154	0.278	3.77744e-09	0.000135323	-0.0607883
GFI1	0.088	0.18	1.56815e-07	0.00561774	-0.0608461
ZBTB17	0.138	0.244	1.09804e-07	0.00393364	-0.0608815
TEDC2	0.019	0.136	1.96009e-15	7.02181e-11	-0.0609035
TTC28-AS1	0.296	0.418	1.26867e-06	0.0454488	-0.0609601
PALB2	0.187	0.29	1.63278e-06	0.0584929	-0.0609699
SUOX	0.133	0.24	5.52715e-08	0.00198005	-0.0609808
TCEAL3	0.128	0.227	3.73754e-07	0.0133894	-0.0610084
CARD8	0.116	0.229	3.25997e-09	0.000116785	-0.061013
MRFAP1L1	0.263	0.379	1.8171e-06	0.0650957	-0.0610191
LPAR2	0.182	0.285	1.10831e-06	0.0397042	-0.0610295
ZNF627	0.149	0.247	7.97357e-07	0.0285645	-0.0610373
MSL3	0.22	0.33	5.86839e-07	0.0210229	-0.0610406
RPUSD2	0.111	0.21	4.80178e-08	0.00172019	-0.0610503
FAS	0.202	0.308	1.20013e-06	0.0429936	-0.0612592
MFGE8	0.088	0.173	8.87645e-07	0.031799	-0.0612621
MYLK-AS1	0.076	0.176	4.54752e-09	0.000162911	-0.0613896
LINC02691	0.116	0.205	1.65972e-06	0.0594579	-0.0613924
CROT	0.076	0.187	1.8024e-10	6.45693e-06	-0.0614173
RAI14	0.114	0.232	1.05664e-09	3.78532e-05	-0.0614403
FBXO36	0.147	0.244	1.28715e-06	0.0461109	-0.061456
LRWD1	0.088	0.211	4.89713e-11	1.75435e-06	-0.061476
KAT2A	0.102	0.227	3.09146e-11	1.10748e-06	-0.0616434
RAB12	0.287	0.415	4.15639e-07	0.0148898	-0.0617087
CSTF1	0.24	0.354	8.28042e-07	0.0296638	-0.0617877
POLR2D	0.185	0.292	5.72588e-07	0.0205124	-0.0618355
RIC8A	0.185	0.311	2.25715e-08	0.000808602	-0.0618362
NME6	0.204	0.339	4.34176e-09	0.000155539	-0.0619049
ENSG00000236924	0.04	0.136	1.71971e-10	6.1607e-06	-0.0619075
EFCAB7	0.067	0.166	3.0992e-09	0.000111026	-0.0619434
VPS33A	0.119	0.207	1.23614e-06	0.0442833	-0.0619532
SDSL	0.13	0.252	1.91742e-09	6.86897e-05	-0.0619964
ANKRD52	0.13	0.248	3.27099e-09	0.00011718	-0.0620103
PARP11	0.078	0.187	3.33039e-10	1.19308e-05	-0.0620437
CBWD1	0.393	0.527	1.51245e-06	0.0541819	-0.0620462
MARCHF9	0.216	0.323	1.83373e-06	0.0656915	-0.0620468
COMMD5	0.173	0.268	2.46511e-06	0.0883102	-0.0621851
RNFT2	0.028	0.127	5.64177e-12	2.02111e-07	-0.0622682
CEP76	0.145	0.278	2.16938e-10	7.77158e-06	-0.0622754
MIIP	0.093	0.213	1.83933e-10	6.58922e-06	-0.0622918
SH2B1	0.204	0.332	3.13124e-08	0.00112174	-0.0623065
TKFC	0.282	0.427	8.82887e-09	0.000316285	-0.0623187
ZNF565	0.225	0.344	2.55047e-07	0.00913681	-0.0624095
ATG4B	0.407	0.541	8.09567e-07	0.0290019	-0.0624226
FOXRED2	0.031	0.152	1.04928e-14	3.75894e-10	-0.0624814
MORN4	0.052	0.172	9.53524e-13	3.41591e-08	-0.0624905
ATG13	0.298	0.43	1.71132e-07	0.00613063	-0.0625595
ANKRD44	0.036	0.13	1.61007e-10	5.7679e-06	-0.0625808
RECQL4	0.042	0.16	9.83528e-14	3.52339e-09	-0.0626386
MMACHC	0.095	0.2	4.99678e-09	0.000179005	-0.0626404
HGH1	0.085	0.197	2.56577e-10	9.19162e-06	-0.0626643
HYKK	0.137	0.254	4.66799e-09	0.000167226	-0.0627896
MTFR2	0.026	0.141	2.1571e-14	7.72758e-10	-0.0628182
TMEM80	0.211	0.322	5.67732e-07	0.0203384	-0.0628495
NIN	0.149	0.243	1.05889e-06	0.0379338	-0.062904
HSD11B1-AS1	0.01	0.105	3.23999e-13	1.16069e-08	-0.0629371
ENSG00000264324	0.078	0.195	2.52832e-11	9.05744e-07	-0.0629528
TAFAZZIN	0.27	0.388	1.10296e-06	0.0395123	-0.0631516
ELMOD2	0.199	0.316	2.5956e-07	0.00929848	-0.0633679
STK40	0.417	0.545	2.30764e-06	0.0826687	-0.0633709
NRP1	0.109	0.217	2.1302e-08	0.000763121	-0.0633798
C5	0.022	0.127	3.53e-13	1.26459e-08	-0.0634391
ZNF397	0.239	0.364	1.94791e-07	0.00697821	-0.0634556
UNC93A	0.095	0.231	3.21971e-12	1.15343e-07	-0.0634659
AAR2	0.106	0.222	5.0201e-10	1.7984e-05	-0.0636886
C4orf46	0.055	0.173	1.63713e-12	5.86487e-08	-0.0637162
DDX28	0.048	0.159	6.57536e-12	2.35556e-07	-0.0637213
ZBTB2	0.128	0.234	2.78701e-08	0.000998419	-0.0637535
SLC35C2	0.324	0.458	5.57475e-07	0.019971	-0.063787
CCDC74A	0.088	0.203	2.80538e-10	1.005e-05	-0.0638293
ZNF736	0.059	0.166	6.76082e-11	2.422e-06	-0.0638422
H4C8	0.059	0.159	7.64457e-10	2.73859e-05	-0.0638522
MFSD12	0.282	0.406	2.83451e-07	0.0101544	-0.0638658
TCEANC2	0.208	0.316	8.70307e-07	0.0311779	-0.063882
ENSG00000250917	0.043	0.147	2.19841e-11	7.87558e-07	-0.063951
TAF5	0.081	0.195	1.2883e-10	4.61519e-06	-0.0639572
TFIP11	0.09	0.198	8.89717e-10	3.18732e-05	-0.0640388
RRP8	0.189	0.305	7.86013e-08	0.00281581	-0.0640437
LINC01237	0.035	0.131	4.44579e-11	1.59266e-06	-0.0641032
STX2	0.035	0.159	8.76164e-15	3.13877e-10	-0.0641182
SWI5	0.285	0.398	2.30259e-06	0.0824879	-0.0641947
ARMC2	0.038	0.144	3.29764e-12	1.18135e-07	-0.0642505
SPATA13	0.194	0.298	1.17687e-06	0.0421602	-0.0642636
TMEM203	0.31	0.438	6.44214e-07	0.0230783	-0.064324
MAPKBP1	0.131	0.238	3.59589e-08	0.00128819	-0.0643315
CSTF2	0.206	0.311	1.48058e-06	0.0530401	-0.064399
ELOVL5	0.227	0.351	1.03161e-07	0.00369564	-0.0644317
KHDRBS3	0.192	0.31	1.51705e-07	0.00543469	-0.0644767
SNRNP35	0.336	0.468	1.5996e-06	0.0573041	-0.0645143
ZNRD1ASP	0.154	0.261	1.10697e-07	0.00396559	-0.0645162
ATP6V1E2	0.054	0.17	1.86761e-12	6.69054e-08	-0.0645418
ENSG00000272800	0.076	0.184	5.55072e-10	1.98849e-05	-0.0646556
DHX16	0.254	0.377	4.7039e-07	0.0168513	-0.0647183
ELOF1	0.294	0.416	7.58425e-07	0.0271698	-0.0647625
MAP3K3	0.118	0.252	3.96061e-11	1.41885e-06	-0.0648245
CIBAR1	0.059	0.191	2.85726e-14	1.02358e-09	-0.0648251
BOLA1	0.209	0.331	4.87324e-08	0.00174579	-0.0648896
TAF1A	0.059	0.161	2.67905e-10	9.59744e-06	-0.0649101
CDHR3	0.261	0.397	1.36766e-07	0.00489952	-0.0649901
RIPK2	0.199	0.302	1.30251e-06	0.0466612	-0.0650941
TIFA	0.144	0.254	3.46369e-08	0.00124083	-0.0652281
SLC7A6OS	0.298	0.42	1.24057e-06	0.0444423	-0.065258
AMDHD2	0.064	0.182	3.59449e-12	1.28769e-07	-0.0653113
WRAP73	0.152	0.278	3.82887e-09	0.000137166	-0.0653602
ENSG00000277639	0.175	0.279	8.88343e-07	0.031824	-0.0653955
AARS2	0.085	0.201	8.92111e-11	3.1959e-06	-0.0654059
ZNF775	0.067	0.167	1.16701e-09	4.1807e-05	-0.0654198
ZFAND4	0.055	0.159	9.53575e-11	3.41609e-06	-0.065422
ALKBH2	0.112	0.236	2.33541e-10	8.36637e-06	-0.0654671
ZNF786	0.055	0.162	6.03843e-11	2.16321e-06	-0.0654698
CDK2	0.054	0.184	4.62998e-14	1.65864e-09	-0.0655446
ZNF66	0.085	0.193	9.25585e-10	3.31581e-05	-0.0655502
ALG14	0.386	0.519	2.10991e-06	0.0755856	-0.0655812
PYCARD	0.484	0.635	2.09101e-06	0.0749082	-0.0657364
USP3-AS1	0.294	0.426	8.22354e-08	0.002946	-0.0657562
PUS3	0.13	0.244	6.52785e-09	0.000233854	-0.0657632
TARS2	0.285	0.403	7.63729e-07	0.0273598	-0.0657958
TSSC4	0.27	0.396	1.34289e-07	0.00481076	-0.0658051
PPP4R1	0.348	0.476	7.58677e-07	0.0271788	-0.0658165
CRISPLD2	0.054	0.15	6.27051e-10	2.24635e-05	-0.0658307
SFXN5	0.225	0.337	6.28309e-07	0.0225085	-0.0658345
SRR	0.099	0.219	1.56022e-10	5.58934e-06	-0.0658791
SLC9A7	0.059	0.165	5.88643e-11	2.10875e-06	-0.0658897
GUSBP3	0.182	0.287	1.09666e-06	0.0392869	-0.0659089
SLC25A19	0.087	0.202	7.62608e-11	2.73197e-06	-0.0660009
HSPA12A	0.13	0.237	2.26705e-08	0.000812146	-0.0660334
ENSG00000286162	0.128	0.234	6.05333e-08	0.00216855	-0.0660764
LINC-PINT	0.069	0.176	3.07346e-10	1.10104e-05	-0.0661081
ERCC3	0.223	0.356	3.94059e-08	0.00141168	-0.0661372
FEM1B	0.253	0.365	1.63142e-06	0.0584439	-0.0662737
DCK	0.151	0.288	1.9641e-10	7.03621e-06	-0.0662992
KIAA1586	0.061	0.17	3.21358e-11	1.15123e-06	-0.0663976
XXYLT1	0.182	0.329	3.01488e-10	1.08005e-05	-0.0664003
SNX24	0.059	0.165	7.77333e-11	2.78472e-06	-0.0664175
CLN8-AS1	0.197	0.332	5.69421e-09	0.00020399	-0.066427
ATRIP	0.071	0.192	3.27296e-12	1.17251e-07	-0.0664353
REXO5	0.062	0.169	1.08643e-10	3.89204e-06	-0.0664358
AP3M1	0.268	0.402	4.87024e-08	0.00174472	-0.0664742
MTURN	0.09	0.207	1.136e-10	4.06961e-06	-0.066519
UTP25	0.194	0.307	2.41244e-07	0.00864232	-0.0665448
ETAA1	0.151	0.265	8.48662e-09	0.000304025	-0.0666603
CXXC1	0.178	0.276	1.82764e-06	0.0654735	-0.0666858
CDADC1	0.131	0.238	5.57948e-08	0.00199879	-0.0668123
PSMA3-AS1	0.355	0.476	4.89376e-07	0.0175314	-0.06687
TRMT13	0.182	0.307	2.92781e-08	0.00104886	-0.0669102
LYSMD4	0.159	0.261	5.81429e-07	0.0208291	-0.0669359
ORAI1	0.201	0.308	4.54251e-07	0.0162731	-0.0669463
SNHG10	0.095	0.22	2.42265e-11	8.67889e-07	-0.0669549
TPRA1	0.209	0.316	1.8716e-06	0.0670482	-0.0669755
PRR7	0.289	0.416	7.58942e-08	0.00271883	-0.0669987
ROGDI	0.09	0.211	7.85869e-11	2.8153e-06	-0.0670928
DMAC2	0.253	0.363	2.06371e-06	0.0739303	-0.0671317
BEND3	0.064	0.188	1.52577e-12	5.46591e-08	-0.0671656
STARD13-AS	0.078	0.199	1.26339e-11	4.52597e-07	-0.0671785
INPP5F	0.18	0.302	2.69555e-08	0.000965654	-0.0672195
RBM12B	0.221	0.348	1.51446e-07	0.00542542	-0.0672874
MELTF	0.183	0.303	4.81909e-08	0.00172639	-0.0673185
AGL	0.332	0.461	6.06134e-07	0.0217142	-0.0673492
TAB1	0.131	0.253	7.23168e-10	2.59068e-05	-0.067384
ITGA9-AS1	0.175	0.277	1.38952e-06	0.0497782	-0.0673862
C1orf109	0.102	0.219	4.25544e-10	1.52447e-05	-0.0675068
SPSB3	0.23	0.343	1.52844e-06	0.0547549	-0.067518
ZFP91	0.4	0.533	1.46802e-06	0.0525903	-0.0675422
METTL1	0.069	0.196	6.89584e-13	2.47037e-08	-0.0675509
WDR41	0.303	0.422	2.15457e-06	0.0771854	-0.0675978
RPS29	0.998	1	9.96209e-07	0.0356882	-0.0676104
ASMTL	0.282	0.402	2.68876e-07	0.00963221	-0.0676452
AUNIP	0.012	0.135	3.59823e-17	1.28903e-12	-0.0676738
ACTR6	0.381	0.504	2.35306e-06	0.0842959	-0.0676832
ACD	0.08	0.191	1.57942e-10	5.6581e-06	-0.0677062
SLC35B2	0.287	0.416	1.54296e-07	0.00552752	-0.0677412
ZNF281	0.187	0.285	2.61456e-06	0.0936642	-0.0678009
ZNF302	0.189	0.32	5.89843e-09	0.000211305	-0.0678066
ZKSCAN8	0.106	0.202	6.77632e-08	0.00242755	-0.0678091
PFAS	0.078	0.205	1.03813e-12	3.719e-08	-0.0678238
EDC3	0.176	0.296	4.20626e-08	0.00150685	-0.067824
TXNL4B	0.128	0.259	1.58077e-10	5.66293e-06	-0.0678325
CCDC40	0.073	0.18	2.37299e-10	8.50099e-06	-0.0678707
NPHP4	0.178	0.295	4.22126e-08	0.00151222	-0.0679473
DPH2	0.088	0.212	1.28434e-11	4.60101e-07	-0.0679839
IFT27	0.232	0.349	2.05151e-07	0.00734934	-0.0680244
PRPF3	0.285	0.412	1.04141e-06	0.0373075	-0.0680445
RBM12	0.263	0.397	1.50375e-07	0.00538703	-0.0680525
NCOA5	0.254	0.374	1.02552e-06	0.0367382	-0.0680554
CBLL1	0.202	0.34	1.23925e-09	4.43949e-05	-0.0680639
ZDHHC23	0.133	0.245	7.6849e-09	0.000275304	-0.0680955
MINPP1	0.201	0.312	8.6614e-07	0.0310286	-0.0681785
CCDC61	0.114	0.244	2.89265e-11	1.03626e-06	-0.0682193
ALDH1L2	0.024	0.113	9.07044e-11	3.2494e-06	-0.0682215
C22orf39	0.279	0.397	1.10496e-06	0.0395841	-0.0682282
ZNF789	0.228	0.342	7.33966e-07	0.0262936	-0.0682485
H2BC4	0.09	0.218	4.51762e-12	1.61839e-07	-0.0683129
CLDN1	0.135	0.282	5.57641e-12	1.99769e-07	-0.0683301
PRDM4	0.247	0.362	9.64081e-07	0.0345373	-0.0683611
FGFRL1	0.311	0.437	6.34491e-07	0.02273	-0.0683772
THEM6	0.239	0.353	5.79117e-07	0.0207463	-0.0683795
ADCK5	0.22	0.331	3.56261e-07	0.0127627	-0.0684089
CLN6	0.047	0.172	3.86151e-14	1.38335e-09	-0.068422
TAF4	0.298	0.425	6.06568e-07	0.0217297	-0.0684313
POLA2	0.05	0.178	2.08337e-14	7.46346e-10	-0.0684489
WDR53	0.05	0.158	1.45422e-11	5.20961e-07	-0.0684756
STEAP3	0.067	0.187	1.61335e-12	5.77965e-08	-0.0684998
ZCCHC3	0.168	0.284	1.56069e-08	0.000559102	-0.0685047
NDUFAF7	0.202	0.324	7.86652e-08	0.0028181	-0.0685422
ACACB	0.156	0.274	5.34234e-09	0.000191384	-0.0685685
ETFRF1	0.211	0.317	5.83114e-07	0.0208895	-0.0685776
CCDC51	0.268	0.388	1.0297e-06	0.0368879	-0.0685921
AAGAB	0.441	0.584	2.72837e-06	0.0977411	-0.0686251
UTP3	0.215	0.354	3.4788e-09	0.000124624	-0.0686467
MORN1	0.151	0.286	1.283e-10	4.59623e-06	-0.0686538
BRME1	0.157	0.275	2.1246e-08	0.000761116	-0.0686753
CITED4	0.123	0.242	9.7106e-10	3.47873e-05	-0.0688571
H2AC15	0.014	0.114	1.51854e-13	5.44001e-09	-0.0690162
PHF7	0.125	0.242	9.03231e-10	3.23573e-05	-0.0690309
ADGRL1	0.215	0.339	1.74365e-08	0.000624647	-0.0690627
ERCC2	0.173	0.292	1.76699e-08	0.000633006	-0.0691005
IRS1	0.18	0.303	1.7443e-08	0.00062488	-0.0692148
ZSCAN2	0.088	0.215	6.90007e-12	2.47188e-07	-0.0692209
TMEM199	0.125	0.232	3.45787e-08	0.00123875	-0.0692392
MDM1	0.043	0.159	5.87446e-13	2.10447e-08	-0.0692446
NOA1	0.33	0.456	1.24558e-06	0.0446215	-0.0692518
FAM151B-DT	0.337	0.47	1.3205e-06	0.0473054	-0.0693253
ANKDD1B	0.218	0.334	3.89809e-07	0.0139645	-0.0693276
SMPD4	0.14	0.263	1.3477e-09	4.82802e-05	-0.0693796
MTFMT	0.337	0.459	2.15383e-06	0.0771586	-0.0694048
PDIK1L	0.202	0.314	4.40348e-07	0.015775	-0.0694289
ST7	0.147	0.256	7.04878e-08	0.00252515	-0.0694555
ESPL1	0.035	0.166	6.4966e-16	2.32734e-11	-0.0696116
TRMT2A	0.111	0.229	2.04528e-10	7.32701e-06	-0.0696252
PASK	0.067	0.174	1.92252e-10	6.88722e-06	-0.0696454
WDSUB1	0.196	0.318	4.25245e-08	0.0015234	-0.0696718
LRFN4	0.178	0.293	8.60797e-08	0.00308372	-0.0697023
USP45	0.26	0.377	6.25089e-07	0.0223932	-0.0697336
ENSG00000272368	0.209	0.315	1.39147e-06	0.0498482	-0.0698391
FAM222A	0.123	0.211	1.52142e-06	0.0545033	-0.069898
VANGL1	0.168	0.281	3.23706e-08	0.00115965	-0.0699149
ZNF280C	0.064	0.184	4.91468e-12	1.76064e-07	-0.0699154
TMCO3	0.374	0.51	1.82637e-06	0.065428	-0.0699554
PGS1	0.157	0.278	1.03e-08	0.000368987	-0.0699648
CEP131	0.069	0.204	7.51734e-14	2.69301e-09	-0.0699698
EIF4ENIF1	0.284	0.396	2.15555e-06	0.0772206	-0.0700324
RBM15B	0.275	0.418	6.15778e-09	0.000220596	-0.070086
PROX1-AS1	0.047	0.118	4.15649e-07	0.0148902	-0.0700912
NSUN5P2	0.123	0.237	2.47208e-09	8.85597e-05	-0.0700991
ZNF398	0.285	0.414	1.28715e-07	0.00461108	-0.0701142
ELP3	0.311	0.451	5.83034e-08	0.00208866	-0.0701663
PEF1	0.28	0.402	3.20235e-07	0.0114721	-0.0702136
SLC16A7	0.026	0.118	6.31173e-11	2.26111e-06	-0.0702801
PODXL	0.048	0.153	2.99652e-11	1.07347e-06	-0.0703793
MSANTD4	0.045	0.159	9.5559e-13	3.42331e-08	-0.0704146
H2BC7	0.012	0.102	3.19536e-12	1.14471e-07	-0.0704155
LINC00571	0.093	0.174	2.23503e-06	0.0800679	-0.0704552
EFNA4	0.206	0.323	2.19703e-07	0.00787064	-0.0704811
CCDC171	0.078	0.192	8.40062e-11	3.00944e-06	-0.0704931
ZNF620	0.08	0.19	1.76762e-10	6.33231e-06	-0.070521
ANKRD40	0.171	0.288	4.98685e-08	0.00178649	-0.0705536
DOK7	0.033	0.136	4.67333e-12	1.67418e-07	-0.0705646
ASPSCR1	0.216	0.36	3.83789e-10	1.37488e-05	-0.0705656
GJB1	0.268	0.386	4.50238e-07	0.0161293	-0.0705739
KLHL8	0.384	0.508	1.66404e-06	0.0596125	-0.0705895
SKI	0.324	0.448	1.1833e-06	0.0423904	-0.0706764
CYB561	0.377	0.511	5.56994e-07	0.0199537	-0.0707415
CAMSAP2	0.247	0.365	6.38349e-07	0.0228682	-0.0708067
PSRC1	0.054	0.177	1.77134e-13	6.34564e-09	-0.0708474
SOGA1	0.062	0.178	5.43128e-12	1.9457e-07	-0.0708556
CHUK	0.133	0.273	2.31038e-11	8.27671e-07	-0.0708835
RINT1	0.22	0.353	3.38701e-08	0.00121336	-0.0709691
MIR762HG	0.119	0.234	1.64643e-09	5.89816e-05	-0.0709871
SPEF2	0.187	0.316	8.23502e-09	0.000295012	-0.0710841
TMC3-AS1	0.052	0.171	6.30934e-13	2.26026e-08	-0.0713293
UBR7	0.123	0.281	4.67687e-14	1.67544e-09	-0.0713838
HDAC7	0.133	0.251	2.28974e-09	8.20276e-05	-0.0714569
TMEM242	0.327	0.458	2.58812e-07	0.0092717	-0.0715528
POLL	0.239	0.349	7.73765e-07	0.0277194	-0.0716255
ATP13A3-DT	0.121	0.231	7.71329e-09	0.000276321	-0.0716541
SLC38A6	0.109	0.227	3.07238e-10	1.10065e-05	-0.0717319
RNF41	0.292	0.411	7.0376e-07	0.0252115	-0.0717327
FYTTD1	0.415	0.553	3.92305e-07	0.0140539	-0.0717475
UBTD2	0.374	0.497	1.00324e-06	0.0359402	-0.0717909
EMSY-DT	0.17	0.293	1.25016e-08	0.000447857	-0.071798
CHRAC1	0.317	0.442	5.34782e-07	0.019158	-0.0718198
ULK2	0.066	0.186	2.38083e-12	8.5291e-08	-0.0718228
ATP6V0E2	0.085	0.21	1.24715e-11	4.46779e-07	-0.0718341
PDK2	0.192	0.297	4.23007e-07	0.0151538	-0.071914
RPL32P3	0.299	0.446	1.49205e-08	0.000534512	-0.0719449
ZNF273	0.028	0.15	1.83005e-15	6.55598e-11	-0.0719837
SUGP1	0.202	0.323	8.93936e-08	0.00320244	-0.072047
CAMSAP1	0.282	0.4	6.42066e-07	0.0230014	-0.0720899
MTA2	0.152	0.278	1.15591e-09	4.14092e-05	-0.0721477
TMEM67	0.073	0.212	1.93437e-14	6.92969e-10	-0.0721538
TPST1	0.107	0.21	2.27643e-08	0.000815508	-0.0721696
QSOX2	0.099	0.222	4.44638e-11	1.59287e-06	-0.0721957
HCFC1	0.244	0.385	5.65405e-09	0.000202551	-0.0722518
ADCY7	0.059	0.174	6.2079e-12	2.22392e-07	-0.0723903
USP13	0.021	0.164	3.5885e-19	1.28554e-14	-0.0723974
LINC00106	0.135	0.263	2.15225e-10	7.71023e-06	-0.0724213
ZFP62	0.263	0.385	1.99122e-07	0.00713335	-0.0724363
MIR181A1HG	0.095	0.199	6.19315e-09	0.000221863	-0.0725049
CYB561D2.1	0.206	0.335	3.97887e-08	0.00142539	-0.0725119
CEP104	0.341	0.472	3.87749e-07	0.0138907	-0.0725782
SLC25A15	0.081	0.202	1.08041e-11	3.87047e-07	-0.072646
ARHGAP6	0.019	0.116	1.67802e-12	6.01133e-08	-0.0726804
ANKRD36BP1	0.187	0.306	3.57619e-08	0.00128113	-0.0726881
KLHL2	0.104	0.232	2.47884e-11	8.88018e-07	-0.0727913
RCBTB1	0.031	0.154	2.52104e-15	9.03137e-11	-0.0728158
PSMB9	0.073	0.198	4.70997e-12	1.6873e-07	-0.0728586
EFCAB11	0.121	0.249	1.55467e-10	5.56946e-06	-0.0728846
DNAJC30	0.228	0.339	5.69267e-07	0.0203934	-0.0729086
FAHD2B	0.097	0.224	1.22625e-11	4.39292e-07	-0.0729128
ZNHIT2	0.102	0.23	2.24896e-11	8.05667e-07	-0.072913
DUS2	0.176	0.301	6.32872e-09	0.00022672	-0.0729873
CNNM3	0.187	0.309	2.22017e-08	0.000795353	-0.0730371
LRP5L	0.304	0.424	8.34607e-07	0.029899	-0.073156
PGAM5	0.18	0.304	6.66889e-09	0.000238906	-0.0732274
C20orf96	0.197	0.325	1.58432e-08	0.000567568	-0.0732618
RRP9	0.149	0.287	1.35262e-11	4.84563e-07	-0.0732746
CGAS	0.042	0.177	6.93443e-16	2.48419e-11	-0.073276
WDR5	0.251	0.379	2.4509e-08	0.000878009	-0.073332
HSPBAP1	0.036	0.153	7.17903e-14	2.57182e-09	-0.0733984
E2F2	0.13	0.268	1.70069e-11	6.09254e-07	-0.0734163
CASP2	0.251	0.367	4.59968e-07	0.0164779	-0.0734193
C1orf174	0.163	0.298	3.15086e-10	1.12877e-05	-0.0734444
EIF2D	0.298	0.433	2.80858e-08	0.00100615	-0.0734603
CHCHD4	0.235	0.346	4.2794e-07	0.0153305	-0.073471
CROCC	0.13	0.241	8.85222e-09	0.000317122	-0.073486
CNTROB	0.152	0.258	4.07005e-08	0.00145806	-0.0736373
PEX3	0.194	0.292	1.29622e-06	0.0464357	-0.0736722
ENSG00000170846	0.175	0.322	7.82347e-11	2.80268e-06	-0.0736866
NEU3	0.087	0.226	2.49386e-13	8.93401e-09	-0.0737179
KIF12	0.095	0.205	5.81128e-10	2.08183e-05	-0.0737387
SS18L1	0.213	0.347	4.50958e-09	0.000161551	-0.0738165
UBE2F	0.372	0.5	9.8834e-07	0.0354063	-0.0738539
JMJD4	0.109	0.226	6.01042e-10	2.15317e-05	-0.0738734
TRMT5	0.138	0.286	2.78513e-12	9.97744e-08	-0.0738978
CEP72	0.05	0.201	2.57776e-17	9.23457e-13	-0.0739534
ZNF142	0.081	0.232	4.258e-15	1.52539e-10	-0.0740736
TECPR2	0.311	0.436	4.48703e-07	0.0160743	-0.0740944
TEX261	0.126	0.256	1.29715e-10	4.64691e-06	-0.0741151
PAQR3	0.08	0.211	9.81119e-13	3.51476e-08	-0.0741836
LRRC28	0.367	0.494	1.49053e-06	0.0533966	-0.0742213
BUD13	0.147	0.293	1.45639e-11	5.21737e-07	-0.0743563
KLF10	0.23	0.347	8.79617e-07	0.0315114	-0.0743701
ESR2	0.125	0.241	2.45466e-09	8.79357e-05	-0.0744077
C16orf91	0.253	0.381	6.81896e-08	0.00244283	-0.074434
IFTAP	0.081	0.189	3.70221e-10	1.32628e-05	-0.0745097
DCLRE1C	0.254	0.408	7.89624e-11	2.82875e-06	-0.0745135
U2AF2	0.329	0.46	4.27919e-07	0.0153298	-0.0745292
TK2	0.149	0.295	3.45311e-12	1.23704e-07	-0.0745695
ABHD11	0.505	0.64	2.05949e-06	0.0737792	-0.0746142
DCTN1	0.393	0.511	2.71522e-06	0.0972699	-0.0746236
AP2A1	0.358	0.486	5.6997e-07	0.0204186	-0.074632
HMOX2	0.396	0.547	1.6197e-08	0.000580241	-0.0747386
GMPR2	0.363	0.497	1.09189e-06	0.0391158	-0.0747553
IL27RA	0.118	0.247	6.08955e-11	2.18152e-06	-0.0747665
MRPS28	0.211	0.356	4.3574e-10	1.56099e-05	-0.0747871
LRRC14	0.128	0.26	6.36831e-11	2.28138e-06	-0.0748179
MAT2B	0.273	0.4	2.00592e-07	0.00718601	-0.074885
C12orf29	0.133	0.273	3.8968e-12	1.39599e-07	-0.0749717
PKDCC	0.135	0.262	9.02139e-11	3.23182e-06	-0.075104
TMX4	0.182	0.322	2.40386e-10	8.61158e-06	-0.0751486
GATD1	0.22	0.384	1.30579e-12	4.67785e-08	-0.0752026
TMEM237	0.047	0.176	8.09881e-15	2.90132e-10	-0.0752136
TNRC6C	0.196	0.332	4.11844e-09	0.000147539	-0.0752286
SNUPN	0.256	0.386	4.85888e-08	0.00174065	-0.0752481
TSGA10	0.273	0.396	4.39157e-07	0.0157324	-0.07525
ZNF337-AS1	0.199	0.309	3.14041e-07	0.0112502	-0.0752739
UBIAD1	0.114	0.243	3.70425e-11	1.32701e-06	-0.0753343
ZDHHC6	0.341	0.465	2.23461e-07	0.00800525	-0.0753555
ANKRD46	0.202	0.328	2.1024e-08	0.000753163	-0.0754067
FAM149A	0.202	0.304	1.18524e-06	0.04246	-0.075656
CRTC3-AS1	0.064	0.176	3.10508e-11	1.11236e-06	-0.0756678
ENSG00000267698	0.048	0.183	1.37494e-15	4.92558e-11	-0.075677
SEPTIN7P13	0.156	0.272	3.61608e-08	0.00129542	-0.0757301
ANKAR	0.197	0.333	1.20793e-09	4.32729e-05	-0.0757747
NOC4L	0.151	0.29	2.00803e-11	7.19357e-07	-0.0758292
DFFB	0.116	0.233	1.36689e-09	4.89675e-05	-0.0759008
SF3A2	0.189	0.317	3.05324e-09	0.000109379	-0.0759097
ERCC6L	0.028	0.182	5.19878e-20	1.86241e-15	-0.0759171
FCF1	0.232	0.359	2.88342e-08	0.00103296	-0.0759248
DDX19A	0.078	0.224	6.19178e-15	2.21814e-10	-0.0759334
UBFD1	0.23	0.36	2.2174e-08	0.00079436	-0.0759426
PRPF39	0.306	0.426	1.18705e-06	0.0425247	-0.0760059
MCAT	0.239	0.391	1.56291e-10	5.59898e-06	-0.0760553
CCDC117	0.201	0.334	9.66353e-09	0.000346186	-0.0760595
RILPL2	0.071	0.201	3.47223e-13	1.24389e-08	-0.0760808
GTF3C5	0.277	0.408	7.45258e-09	0.000266981	-0.0761153
GPN2	0.237	0.37	3.1163e-08	0.00111638	-0.0761591
IQCG	0.164	0.283	1.13101e-08	0.000405175	-0.0762013
DONSON	0.087	0.221	3.85947e-13	1.38262e-08	-0.0762243
KPNA5	0.085	0.204	3.22552e-11	1.15551e-06	-0.0762665
TIMM8A	0.164	0.296	4.91839e-10	1.76197e-05	-0.0763065
RPL5P34	0.189	0.294	1.80059e-07	0.00645044	-0.0763343
TRMT1	0.125	0.236	2.08751e-09	7.47828e-05	-0.0764781
PEX16	0.318	0.442	8.53984e-08	0.00305931	-0.0765753
ING3	0.126	0.254	1.24031e-10	4.4433e-06	-0.0766297
FASTK	0.303	0.422	4.74565e-07	0.0170008	-0.0766895
SNX8	0.221	0.341	3.48868e-08	0.00124978	-0.0766928
OSGIN2	0.114	0.249	4.94918e-12	1.77299e-07	-0.0767362
GINM1	0.407	0.538	1.91726e-06	0.0686838	-0.0767779
ZNF688	0.175	0.31	4.99975e-10	1.79111e-05	-0.0768015
ERAL1	0.197	0.339	2.31375e-10	8.28879e-06	-0.0768146
DRG2	0.242	0.366	6.87219e-08	0.00246189	-0.0768226
SNX19	0.234	0.372	3.34316e-09	0.000119765	-0.0769374
CCZ1B	0.31	0.459	1.0021e-08	0.000358994	-0.0770156
PRMT6	0.078	0.208	4.7706e-13	1.70902e-08	-0.0770459
SRGAP2B	0.029	0.144	5.96445e-14	2.13671e-09	-0.0770524
CLUH	0.32	0.445	1.95955e-07	0.00701991	-0.0771737
C5orf34	0.019	0.144	9.79584e-17	3.50926e-12	-0.0772406
TSR2	0.339	0.475	3.26338e-08	0.00116907	-0.0772469
TATDN3	0.152	0.283	5.63748e-10	2.01957e-05	-0.0772896
TAF1	0.434	0.568	4.18942e-07	0.0150082	-0.0773496
BYSL	0.137	0.264	1.9545e-10	7.00181e-06	-0.077407
[truncated: 3,840 more rows]

## Sheet: GC3
gene	pct.1	pct.2	p_val	p_val_adj	avg_log2FC
TOP2A	0.844	0.406	1.62879e-131	5.83496e-127	1.53645
CENPF	0.853	0.5	2.28769e-110	8.19543e-106	1.46216
MKI67	0.936	0.478	5.71304e-157	2.04664e-152	1.3822
H1-5	0.708	0.404	3.57336e-68	1.28012e-63	1.3139
HMGB2	0.95	0.582	3.1051e-151	1.11237e-146	1.29454
H4C3	0.93	0.881	5.26739e-52	1.88699e-47	1.22995
TPX2	0.883	0.466	1.86447e-133	6.67928e-129	1.15206
RRM2	0.886	0.497	1.70705e-140	6.11534e-136	1.12291
ASPM	0.734	0.264	1.49556e-134	5.3577e-130	1.09932
MIR924HG	0.767	0.441	2.73623e-80	9.80227e-76	1.09587
HMMR	0.761	0.317	4.16016e-121	1.49033e-116	1.03111
SMC4	0.939	0.556	1.53551e-142	5.50081e-138	0.970023
CIT	0.82	0.367	6.39722e-138	2.29174e-133	0.967346
TUBB4B	0.974	0.876	5.66105e-91	2.02801e-86	0.961953
DIAPH3	0.771	0.331	2.57916e-121	9.2396e-117	0.958049
CENPE	0.694	0.297	4.63283e-101	1.65967e-96	0.957488
CCNB1	0.728	0.425	5.32938e-79	1.9092e-74	0.945705
KNL1	0.767	0.277	8.38411e-147	3.00352e-142	0.929415
LINC01572	0.828	0.597	1.01051e-83	3.62005e-79	0.902559
KIF20B	0.85	0.419	2.29037e-128	8.20501e-124	0.874948
DLGAP5	0.666	0.258	4.25609e-108	1.5247e-103	0.872946
TUBA1B	0.993	0.913	1.52142e-100	5.45032e-96	0.871337
UBE2C	0.585	0.24	3.02881e-78	1.08504e-73	0.84559
CLCA1	0.525	0.417	2.31284e-11	8.28553e-07	0.835066
CKS2	0.824	0.614	1.60213e-69	5.73949e-65	0.814346
PTTG1	0.802	0.585	3.53603e-53	1.26675e-48	0.809579
TMPO	0.943	0.729	3.56043e-111	1.27549e-106	0.791469
KIF11	0.761	0.309	3.48027e-127	1.24677e-122	0.780132
CEP55	0.677	0.276	7.33482e-104	2.62763e-99	0.779782
ANLN	0.745	0.33	8.82527e-105	3.16157e-100	0.767589
UBE2S	0.84	0.604	2.52357e-63	9.04044e-59	0.746901
KIF14	0.587	0.185	3.02252e-110	1.08279e-105	0.745895
TUBB	0.993	0.905	4.06494e-84	1.45622e-79	0.745217
CKS1B	0.844	0.565	6.03745e-84	2.16286e-79	0.731194
CENPP	0.639	0.331	5.40987e-63	1.93803e-58	0.716563
SCLT1	0.807	0.571	1.5798e-61	5.65949e-57	0.714331
CCNA2	0.697	0.265	3.23347e-112	1.15836e-107	0.711836
ECT2	0.903	0.684	9.99674e-90	3.58123e-85	0.706663
KIF4A	0.699	0.26	2.8855e-117	1.0337e-112	0.703933
LMNB1	0.89	0.558	1.39802e-104	5.00827e-100	0.701001
H1-3	0.703	0.5	4.29196e-36	1.53755e-31	0.700973
HMGN2	0.982	0.904	6.74856e-83	2.4176e-78	0.692302
CDK1	0.648	0.25	1.12078e-96	4.0151e-92	0.689186
H2AZ1	1	0.973	2.89399e-83	1.03674e-78	0.685843
GTSE1	0.56	0.197	4.15399e-88	1.48813e-83	0.685666
KIF15	0.675	0.24	2.15996e-120	7.73784e-116	0.685197
SMC2	0.862	0.498	1.39882e-101	5.01114e-97	0.67966
MIS18BP1	0.862	0.675	7.20423e-74	2.58084e-69	0.673817
SGO2	0.639	0.297	2.3478e-80	8.41076e-76	0.673492
CENPK	0.839	0.481	3.84325e-100	1.3768e-95	0.672333
CKAP5	0.839	0.64	7.64764e-70	2.73969e-65	0.672008
CDCA2	0.611	0.229	5.06046e-93	1.81286e-88	0.667224
CDCA8	0.694	0.279	1.324e-109	4.7431e-105	0.665111
CCDC18	0.721	0.391	1.50523e-81	5.39235e-77	0.661194
CDKN3	0.774	0.465	1.64176e-68	5.88144e-64	0.659154
BRIP1	0.675	0.343	1.12169e-67	4.01836e-63	0.657157
PBK	0.71	0.291	2.17544e-100	7.7933e-96	0.64455
RAD21	0.963	0.845	6.12763e-73	2.19516e-68	0.642994
PRR11	0.637	0.367	8.01291e-58	2.87055e-53	0.640926
KPNA2	0.633	0.379	4.07961e-53	1.46148e-48	0.634258
STMN1	0.938	0.715	1.31524e-58	4.71173e-54	0.633313
TACC3	0.736	0.319	1.30448e-104	4.67316e-100	0.63003
POLQ	0.655	0.264	1.32636e-94	4.75155e-90	0.626302
H1-2	0.732	0.665	1.52237e-24	5.45375e-20	0.621861
NDC80	0.631	0.208	8.5044e-109	3.04661e-104	0.620258
ATAD2	0.721	0.432	1.4761e-54	5.28797e-50	0.619892
BUB1B	0.646	0.24	1.99193e-103	7.13588e-99	0.61626
BIRC5	0.738	0.395	3.02707e-77	1.08442e-72	0.613308
PLK1	0.534	0.216	8.93837e-70	3.20208e-65	0.611738
KIF22	0.756	0.528	1.35185e-59	4.84286e-55	0.611614
FANCI	0.743	0.404	4.57078e-77	1.63744e-72	0.609198
AURKA	0.626	0.36	3.67983e-57	1.31826e-52	0.60366
H1-4	0.739	0.622	1.6694e-29	5.98045e-25	0.60007
BRCA1	0.716	0.41	4.87603e-58	1.74679e-53	0.59732
DBF4	0.796	0.501	9.0903e-82	3.25651e-77	0.594378
NUCKS1	0.987	0.933	1.28814e-72	4.61465e-68	0.593891
HP1BP3	0.936	0.845	1.74298e-59	6.24404e-55	0.593743
MELK	0.679	0.303	3.12106e-87	1.11809e-82	0.592105
NCAPG	0.657	0.244	6.40733e-106	2.29536e-101	0.584681
MAD2L1	0.771	0.422	2.17533e-90	7.7929e-86	0.582804
KIF2C	0.585	0.194	3.54021e-99	1.26824e-94	0.569168
CEP128	0.617	0.263	1.99136e-79	7.13385e-75	0.568191
NUF2	0.6	0.22	3.98146e-91	1.42632e-86	0.567174
CKAP2	0.672	0.409	8.81805e-57	3.15898e-52	0.566699
DEPDC1B	0.646	0.299	1.49265e-80	5.34727e-76	0.563764
EZH2	0.857	0.632	5.00787e-66	1.79402e-61	0.56324
RTKN2	0.681	0.338	8.92555e-81	3.19749e-76	0.55696
BUB1	0.574	0.199	3.12771e-94	1.12047e-89	0.556677
RRM1	0.833	0.549	1.60907e-69	5.76434e-65	0.55267
DLEU2	0.851	0.679	1.76821e-49	6.33445e-45	0.550668
DEPDC1	0.547	0.195	1.7438e-85	6.24698e-81	0.546517
PCLAF	0.862	0.612	1.0134e-59	3.63041e-55	0.541517
DTYMK	0.861	0.527	6.96497e-79	2.49513e-74	0.539439
DUT	0.842	0.654	1.79143e-46	6.4176e-42	0.536986
TTK	0.563	0.194	5.11102e-94	1.83097e-89	0.535749
H2AC20	0.629	0.489	1.26211e-28	4.52137e-24	0.535367
BRCA2	0.639	0.299	1.209e-71	4.33112e-67	0.531495
PARPBP	0.684	0.358	9.24837e-73	3.31314e-68	0.530865
STIL	0.699	0.429	7.20643e-61	2.58163e-56	0.528074
KIFC1	0.571	0.2	4.65491e-91	1.66758e-86	0.527932
CBX5	0.914	0.755	2.2455e-64	8.04429e-60	0.527655
CCNB2	0.668	0.345	2.18735e-68	7.83597e-64	0.527348
NCAPG2	0.681	0.326	4.261e-81	1.52646e-76	0.527088
TUBA1C	0.928	0.842	2.17112e-43	7.77783e-39	0.52658
C21orf58	0.617	0.318	1.4457e-61	5.17906e-57	0.526074
RANBP1	0.96	0.783	8.07802e-56	2.89387e-51	0.522312
KIF23	0.523	0.19	3.72594e-76	1.33478e-71	0.522149
SKA2	0.811	0.56	6.52914e-66	2.339e-61	0.520506
HELLS	0.626	0.395	5.40808e-37	1.93739e-32	0.513104
TYMS	0.778	0.468	2.34322e-64	8.39435e-60	0.510446
SMC1A	0.837	0.601	3.557e-58	1.27426e-53	0.499878
ARL6IP1	0.73	0.674	8.27966e-20	2.96611e-15	0.499295
NCAPD3	0.71	0.404	6.18398e-64	2.21535e-59	0.49896
RACGAP1	0.606	0.306	2.31234e-64	8.28371e-60	0.491958
NEK2	0.523	0.203	5.11289e-72	1.83164e-67	0.484648
NASP	0.941	0.767	2.65163e-48	9.49919e-44	0.483974
KIF18A	0.484	0.176	4.1269e-70	1.47842e-65	0.481892
CDK5RAP2	0.758	0.534	1.33956e-53	4.79885e-49	0.481457
SMC3	0.899	0.715	7.70028e-53	2.75855e-48	0.4812
PRKDC	0.976	0.873	1.02368e-45	3.66722e-41	0.479365
UBE2T	0.727	0.399	9.73886e-65	3.48885e-60	0.478028
ESCO2	0.56	0.224	1.29842e-74	4.65145e-70	0.476605
KIF18B	0.505	0.176	1.48959e-74	5.33629e-70	0.471536
RETNLB	0.837	0.79	1.91708e-08	0.000686775	0.470054
CENPW	0.833	0.55	9.79678e-51	3.5096e-46	0.468376
GPSM2	0.719	0.553	1.44589e-34	5.17974e-30	0.468144
RFC3	0.639	0.327	2.47094e-63	8.85189e-59	0.467766
HSPA8	0.965	0.859	1.3472e-35	4.8262e-31	0.465813
CDC25C	0.488	0.184	2.44834e-65	8.77094e-61	0.464893
MTHFD1L	0.908	0.771	2.09052e-31	7.48907e-27	0.46408
LBR	0.941	0.85	3.84571e-34	1.37769e-29	0.459804
BUB3	0.794	0.608	1.63091e-45	5.84257e-41	0.459708
H2AC17	0.444	0.233	1.87968e-35	6.73375e-31	0.458642
H3C2	0.424	0.148	1.72516e-58	6.18022e-54	0.457215
DHFR	0.741	0.516	1.01003e-43	3.61834e-39	0.456758
NSD2	0.945	0.847	6.10042e-51	2.18542e-46	0.456173
BARD1	0.662	0.407	1.34604e-51	4.82205e-47	0.45423
MAP3K20	0.883	0.709	5.50099e-42	1.97068e-37	0.453944
ANP32E	0.761	0.56	2.84167e-38	1.018e-33	0.453287
STAG1	0.947	0.807	2.79275e-41	1.00047e-36	0.452296
NCAPD2	0.681	0.465	2.49087e-43	8.92329e-39	0.450413
CDC20	0.51	0.256	1.54706e-45	5.54221e-41	0.449342
HJURP	0.516	0.161	7.55537e-87	2.70664e-82	0.448919
PCNA	0.679	0.512	9.44624e-28	3.38402e-23	0.447295
VRK1	0.727	0.447	4.08239e-57	1.46247e-52	0.444168
HMGB1	1	0.981	3.10012e-43	1.11059e-38	0.443297
TTF2	0.664	0.376	5.30892e-59	1.90187e-54	0.442916
CKAP2L	0.501	0.159	7.59189e-84	2.71972e-79	0.441566
CENPU	0.637	0.349	1.16286e-53	4.16581e-49	0.440828
SPC25	0.572	0.271	6.19891e-59	2.2207e-54	0.439094
USP1	0.831	0.609	1.26021e-48	4.51457e-44	0.437163
CENPA	0.495	0.206	1.79588e-59	6.43356e-55	0.436219
MTHFD2	0.932	0.829	3.18597e-40	1.14134e-35	0.436186
GEN1	0.593	0.316	1.39132e-56	4.98428e-52	0.433502
PRC1	0.549	0.2	4.56038e-83	1.63371e-78	0.432945
DNMT1	0.767	0.544	2.48589e-38	8.90547e-34	0.431758
INCENP	0.495	0.245	2.08077e-49	7.45416e-45	0.427581
CENPI	0.506	0.179	4.33135e-76	1.55166e-71	0.425852
PRIM2	0.719	0.525	2.27317e-33	8.14341e-29	0.421468
DEK	0.985	0.921	1.20812e-44	4.32796e-40	0.421352
ATAD5	0.602	0.335	3.53246e-47	1.26547e-42	0.420856
CMSS1	0.756	0.528	1.35871e-32	4.86743e-28	0.420294
ARHGAP11A	0.521	0.219	4.68531e-64	1.67846e-59	0.419553
MUC2	0.941	0.876	2.77789e-23	9.95153e-19	0.417448
G2E3	0.657	0.521	1.30807e-30	4.68602e-26	0.40764
CSE1L	0.798	0.614	6.78595e-39	2.431e-34	0.40345
MMS22L	0.624	0.422	2.01539e-28	7.21994e-24	0.402854
SGO1	0.514	0.202	8.91306e-69	3.19301e-64	0.402347
H2AX	0.578	0.305	2.23974e-49	8.02364e-45	0.402203
KNSTRN	0.552	0.271	5.33247e-53	1.9103e-48	0.401127
POLA1	0.659	0.512	1.54519e-22	5.53549e-18	0.398978
SHCBP1	0.508	0.178	3.46537e-76	1.24143e-71	0.39768
CEP192	0.789	0.66	1.10975e-29	3.97558e-25	0.395528
NCAPH	0.534	0.207	1.37874e-72	4.93921e-68	0.392539
TK1	0.714	0.471	3.03995e-40	1.08903e-35	0.3915
ANP32B	0.989	0.957	1.46892e-45	5.26227e-41	0.391459
MCM4	0.675	0.443	9.42056e-33	3.37482e-28	0.390548
CKAP4	0.947	0.88	3.79598e-35	1.35987e-30	0.389942
ZRANB3	0.712	0.536	2.59815e-28	9.3076e-24	0.388959
RAD51AP1	0.538	0.247	4.37634e-57	1.56778e-52	0.388662
RGS3	0.576	0.405	3.7983e-30	1.3607e-25	0.387974
DTL	0.464	0.26	8.47805e-30	3.03718e-25	0.387464
ITGB3BP	0.754	0.515	3.01492e-43	1.08007e-38	0.382203
AURKB	0.505	0.22	5.59735e-54	2.0052e-49	0.382164
ZWINT	0.596	0.308	5.78605e-55	2.07279e-50	0.381565
L1TD1	0.811	0.702	3.5364e-17	1.26688e-12	0.380115
MZT1	0.701	0.53	5.29089e-33	1.89541e-28	0.378809
UACA	0.857	0.737	1.85186e-30	6.6341e-26	0.376349
CIP2A	0.517	0.207	5.6595e-65	2.02746e-60	0.376155
FANCA	0.633	0.36	4.23741e-45	1.51801e-40	0.375219
NDC1	0.703	0.497	3.83509e-39	1.37388e-34	0.374956
E2F8	0.475	0.187	1.46949e-60	5.26431e-56	0.373681
FOXM1	0.569	0.267	6.71769e-58	2.40655e-53	0.372296
FBXO5	0.479	0.194	1.66794e-57	5.97524e-53	0.372266
ENSG00000283674	0.624	0.534	5.95114e-16	2.13194e-11	0.369574
SPATA5	0.613	0.402	2.14561e-33	7.68643e-29	0.368797
CHEK2	0.596	0.342	1.35953e-47	4.87038e-43	0.366367
XPO1	0.916	0.83	2.69328e-32	9.64839e-28	0.366249
PCK2	0.914	0.793	1.44919e-30	5.1916e-26	0.36604
RSRC1	0.866	0.779	2.24587e-33	8.04561e-29	0.365724
ASRGL1	0.787	0.644	1.04241e-30	3.73432e-26	0.365298
POU2F1	0.8	0.673	1.27556e-19	4.56955e-15	0.364834
SAPCD2	0.572	0.38	5.24892e-34	1.88037e-29	0.362003
MPHOSPH9	0.62	0.432	4.35086e-31	1.55865e-26	0.361523
EXOSC8	0.796	0.649	7.51964e-29	2.69384e-24	0.359934
HNRNPR	0.971	0.902	6.46274e-38	2.31521e-33	0.359727
MCM7	0.743	0.547	1.3133e-28	4.70476e-24	0.358974
FAF1	0.932	0.876	4.92369e-20	1.76386e-15	0.35458
GAS2L3	0.611	0.466	2.28657e-23	8.19141e-19	0.354383
RTTN	0.594	0.324	3.30771e-47	1.18495e-42	0.354068
ORC6	0.582	0.295	9.10376e-52	3.26133e-47	0.352274
RAD18	0.64	0.42	5.50211e-37	1.97107e-32	0.351875
ITPR2	0.905	0.866	2.16854e-16	7.7686e-12	0.350115
MIS18A	0.629	0.412	5.74489e-36	2.05805e-31	0.349986
RBL1	0.591	0.362	1.92947e-31	6.91213e-27	0.348503
BLM	0.495	0.228	1.28542e-49	4.60489e-45	0.348243
MCM3	0.684	0.588	1.11987e-15	4.01184e-11	0.347037
CLSPN	0.411	0.239	8.24765e-24	2.95464e-19	0.346247
ENSG00000227598	0.503	0.24	1.00916e-47	3.61521e-43	0.343879
POC1A	0.591	0.31	6.71042e-52	2.40394e-47	0.343419
LINC01515	0.629	0.496	1.67508e-16	6.00081e-12	0.342145
SLC1A5	0.905	0.786	7.04682e-31	2.52445e-26	0.341474
NDE1	0.552	0.392	8.47628e-26	3.03654e-21	0.341108
H2AC16	0.363	0.133	1.01028e-44	3.61923e-40	0.340083
DYNC2I2	0.672	0.487	3.26383e-29	1.16924e-24	0.339601
PSIP1	0.745	0.56	2.0235e-29	7.24899e-25	0.339583
HMGB3	0.782	0.654	2.26786e-23	8.12436e-19	0.338378
CENPM	0.679	0.439	8.91866e-41	3.19502e-36	0.336999
LIG1	0.606	0.365	4.77657e-40	1.71116e-35	0.336716
FAM83D	0.411	0.189	2.5341e-39	9.07816e-35	0.335488
ZGRF1	0.422	0.168	1.97123e-50	7.06174e-46	0.335231
CEP152	0.556	0.355	1.21301e-32	4.3455e-28	0.334776
FANCC	0.71	0.582	5.48417e-22	1.96465e-17	0.334175
SUZ12	0.866	0.749	8.50437e-30	3.0466e-25	0.334113
KNTC1	0.519	0.317	2.16454e-30	7.75423e-26	0.333891
IQGAP3	0.453	0.174	2.91589e-56	1.04459e-51	0.332665
SPDL1	0.472	0.224	5.88876e-46	2.10959e-41	0.332321
DNA2	0.494	0.21	6.55567e-57	2.3485e-52	0.332175
FBXL5	0.822	0.671	8.70288e-30	3.11772e-25	0.331776
RANGAP1	0.6	0.379	1.32847e-37	4.75909e-33	0.331529
CCNF	0.428	0.192	6.88213e-43	2.46545e-38	0.331077
CA8	0.833	0.725	7.75913e-18	2.77963e-13	0.328308
PHIP	0.881	0.764	1.30747e-26	4.6839e-22	0.327995
HNRNPA3	0.991	0.967	3.93383e-28	1.40926e-23	0.32716
SCMH1	0.833	0.692	4.14123e-22	1.48356e-17	0.326227
NEIL3	0.418	0.122	1.65983e-71	5.94619e-67	0.326035
CNTRL	0.552	0.343	8.81735e-33	3.15873e-28	0.325523
NCL	0.985	0.975	8.74782e-28	3.13382e-23	0.324839
MT-ND6	0.983	0.973	3.51131e-18	1.25789e-13	0.323695
SRSF3	0.971	0.92	3.13117e-25	1.12171e-20	0.323446
LSM3	0.925	0.819	7.43214e-24	2.66249e-19	0.321837
PDS5B	0.844	0.744	4.74707e-25	1.70059e-20	0.321637
SNRPD1	0.963	0.891	5.13232e-28	1.8386e-23	0.320897
TAF15	0.961	0.921	5.48376e-28	1.9645e-23	0.320825
H2AZ2	0.954	0.877	1.12556e-28	4.03219e-24	0.314957
HNRNPDL	0.903	0.801	1.83408e-23	6.57042e-19	0.314904
NHSL1	0.894	0.867	1.74739e-15	6.25984e-11	0.314477
WBP11	0.811	0.632	2.53482e-30	9.08073e-26	0.313008
CENPJ	0.49	0.207	1.04416e-55	3.7406e-51	0.312703
CENPH	0.624	0.422	8.29873e-30	2.97294e-25	0.310887
DNAJC9	0.602	0.444	1.1778e-23	4.21936e-19	0.310329
SASS6	0.56	0.306	1.21473e-42	4.35165e-38	0.309765
PHGDH	0.901	0.778	1.1847e-19	4.24408e-15	0.309448
PPM1G	0.939	0.858	8.73406e-25	3.12889e-20	0.309274
SMC6	0.763	0.614	1.02669e-26	3.67802e-22	0.307588
HCCS-DT	0.352	0.204	3.46315e-19	1.24064e-14	0.306578
SNRNP25	0.752	0.555	1.18637e-31	4.25004e-27	0.306022
PIF1	0.288	0.1	1.22726e-36	4.39655e-32	0.305955
SIVA1	0.859	0.73	4.64517e-22	1.66409e-17	0.305165
HNRNPAB	0.965	0.928	5.62105e-25	2.01369e-20	0.304627
FANCD2	0.492	0.25	2.53464e-41	9.0801e-37	0.304481
H2AC12	0.378	0.164	1.35581e-36	4.85706e-32	0.303451
FAM111B	0.407	0.262	2.17599e-18	7.79528e-14	0.30273
EIF4EBP1	0.967	0.893	2.0335e-22	7.28483e-18	0.302621
GMNN	0.71	0.571	4.45952e-23	1.59758e-18	0.302088
TMEM106C	0.785	0.673	1.27029e-19	4.5507e-15	0.301107
PGP	0.802	0.662	2.61078e-22	9.35286e-18	0.299332
H2AC14	0.35	0.168	2.57671e-27	9.2308e-23	0.297422
GALNT12	0.822	0.753	1.00314e-21	3.59366e-17	0.296764
ASF1B	0.503	0.251	7.99485e-44	2.86408e-39	0.295657
SRGAP2	0.374	0.125	2.59533e-53	9.2975e-49	0.294659
LMNB2	0.611	0.416	5.84779e-30	2.09491e-25	0.294237
RHEB	0.837	0.752	8.85552e-22	3.1724e-17	0.294234
IARS1	0.952	0.853	1.42251e-22	5.096e-18	0.293879
TPR	0.93	0.869	5.85616e-26	2.09791e-21	0.293856
SPAG5	0.393	0.15	7.36405e-48	2.6381e-43	0.293852
PHTF2	0.598	0.429	2.15054e-25	7.7041e-21	0.293317
CDC27	0.749	0.661	2.53866e-20	9.0945e-16	0.292023
SRSF2	0.903	0.793	5.9254e-21	2.12272e-16	0.289233
CENPX	0.883	0.806	3.13841e-17	1.1243e-12	0.288584
PTGES3	0.989	0.976	8.68197e-26	3.11023e-21	0.288115
CEP70	0.624	0.553	1.6828e-12	6.02845e-08	0.287897
SYNE2	0.934	0.863	2.64009e-21	9.45785e-17	0.28729
MYBL2	0.53	0.292	5.33907e-37	1.91267e-32	0.287163
ZDHHC12	0.76	0.611	1.43625e-24	5.14522e-20	0.286523
BRD8	0.521	0.363	3.31113e-23	1.18618e-18	0.285608
RAN	0.987	0.951	1.03176e-24	3.69617e-20	0.284923
GALNT8	0.868	0.812	2.48321e-14	8.89586e-10	0.284576
CDCA5	0.448	0.184	1.52585e-50	5.46622e-46	0.284494
CDT1	0.622	0.421	1.5475e-25	5.54377e-21	0.284336
CEP57	0.813	0.716	1.98917e-22	7.12601e-18	0.284108
CEP295	0.598	0.435	2.60652e-26	9.33759e-22	0.283212
HNRNPUL1	0.879	0.801	3.42036e-21	1.22531e-16	0.282548
PKP4	0.914	0.839	2.23577e-21	8.00941e-17	0.282494
NRF1	0.695	0.532	9.41628e-23	3.37329e-18	0.281912
CDCA3	0.387	0.15	2.26736e-44	8.1226e-40	0.279755
SUPT16H	0.864	0.767	1.80619e-18	6.47049e-14	0.279473
NUDT1	0.725	0.558	6.15153e-22	2.20373e-17	0.279399
ENOSF1	0.89	0.797	6.9194e-17	2.47881e-12	0.279121
H2AC11	0.349	0.16	3.85271e-30	1.38019e-25	0.278922
TUBA4A	0.8	0.737	3.78349e-18	1.3554e-13	0.278372
MTHFD1	0.703	0.541	1.25746e-21	4.50473e-17	0.278257
LIN54	0.514	0.323	5.12632e-28	1.83645e-23	0.277514
CTNNAL1	0.738	0.557	4.73011e-23	1.69452e-18	0.277276
BORA	0.389	0.204	6.7207e-29	2.40762e-24	0.277185
H3C8	0.372	0.137	2.06639e-45	7.40262e-41	0.27614
KIAA0586	0.596	0.466	9.01983e-19	3.23127e-14	0.275256
SRSF7	0.921	0.852	1.67119e-18	5.98688e-14	0.275221
GINS1	0.479	0.275	5.89496e-30	2.11181e-25	0.27508
ODF2	0.479	0.321	1.21263e-24	4.34414e-20	0.274742
GSTCD	0.594	0.461	3.49489e-19	1.25201e-14	0.274222
HNRNPF	0.952	0.915	2.74488e-22	9.83327e-18	0.274199
JPT1	0.899	0.858	3.07114e-11	1.10021e-06	0.273114
CHAF1A	0.527	0.365	6.37766e-19	2.28473e-14	0.272954
CCDC150	0.363	0.132	9.28378e-47	3.32582e-42	0.271377
R3HDM1	0.846	0.793	9.60581e-16	3.44119e-11	0.27096
RPA3	0.807	0.706	3.89432e-18	1.3951e-13	0.270329
SMCHD1	0.87	0.788	5.33094e-17	1.90975e-12	0.269466
SEPTIN11	0.897	0.848	2.80468e-19	1.00475e-14	0.269235
TLN2	0.912	0.829	2.37345e-16	8.50264e-12	0.26908
NUP107	0.628	0.466	3.31823e-22	1.18872e-17	0.269045
TNFAIP8L1	0.363	0.207	1.42783e-21	5.11505e-17	0.268108
KMT5A	0.639	0.477	5.6827e-26	2.03577e-21	0.267658
BTG3	0.629	0.453	3.41313e-25	1.22272e-20	0.267536
WDHD1	0.475	0.336	1.20549e-17	4.31853e-13	0.267386
GSPT1	0.965	0.919	4.77623e-20	1.71104e-15	0.265389
NAV2	0.528	0.424	2.94388e-14	1.05462e-09	0.26479
SARS1	0.945	0.887	1.17742e-21	4.21798e-17	0.264708
TCOF1	0.569	0.357	1.74898e-29	6.26554e-25	0.264339
FRZB	0.569	0.394	1.20551e-22	4.31863e-18	0.26347
TPM3	0.985	0.969	1.46979e-23	5.26538e-19	0.262964
NUP50	0.624	0.464	1.94276e-22	6.95974e-18	0.261945
RAD23A	0.89	0.786	3.03444e-20	1.08706e-15	0.261695
GARS1	0.969	0.899	1.60486e-21	5.74925e-17	0.261114
PIGN	0.741	0.639	7.58272e-16	2.71644e-11	0.261011
OSBPL3	0.708	0.612	1.09108e-16	3.90868e-12	0.260701
NUP98	0.732	0.622	4.98282e-19	1.78505e-14	0.260232
PI4K2B	0.655	0.522	5.52824e-19	1.98044e-14	0.25988
PTMA	1	1	1.39862e-21	5.01041e-17	0.258995
UCHL5	0.785	0.642	1.36548e-21	4.8917e-17	0.258904
HMG20B	0.75	0.676	4.6489e-17	1.66542e-12	0.258564
C19orf48	0.807	0.701	1.84141e-15	6.59666e-11	0.257991
SKA3	0.409	0.189	3.40428e-38	1.21955e-33	0.257309
MRE11	0.609	0.456	3.1414e-22	1.12538e-17	0.257012
DKC1	0.778	0.67	2.95768e-17	1.05956e-12	0.256947
PSPC1	0.798	0.687	1.16046e-16	4.15723e-12	0.256393
OXCT1	0.646	0.478	7.94889e-24	2.84761e-19	0.255767
OIP5	0.437	0.23	3.34822e-33	1.19947e-28	0.255497
DDX21	0.89	0.834	1.50839e-15	5.40367e-11	0.255255
TRIP13	0.464	0.269	4.92951e-29	1.76595e-24	0.254787
LIN9	0.516	0.356	6.57426e-22	2.35516e-17	0.254398
DDB2	0.53	0.437	4.3847e-12	1.57077e-07	0.25298
GOT1	0.758	0.623	1.14513e-20	4.10233e-16	0.252742
CHEK1	0.571	0.424	2.03193e-20	7.27919e-16	0.252485
TIMM10	0.794	0.687	2.03384e-13	7.28603e-09	0.252233
POLE2	0.473	0.307	1.99276e-21	7.13888e-17	0.25108
NUSAP1	0.349	0.106	1.8411e-54	6.59554e-50	0.249862
CBX3	0.943	0.896	4.64918e-19	1.66552e-14	0.249769
IPO7	0.875	0.786	6.61033e-16	2.36809e-11	0.249464
PBX3	0.407	0.245	1.07689e-19	3.85784e-15	0.249128
SKA1	0.371	0.126	5.5124e-53	1.97476e-48	0.249004
KPNB1	0.956	0.886	2.53451e-16	9.07964e-12	0.248815
TFDP1	0.725	0.627	2.66963e-16	9.56369e-12	0.24867
HEPACAM2	0.51	0.38	1.4297e-13	5.12175e-09	0.247654
TERT	0.451	0.293	3.17824e-19	1.13857e-14	0.247631
CEP78	0.495	0.294	1.92243e-30	6.8869e-26	0.247364
PHACTR4	0.916	0.858	2.77345e-15	9.9356e-11	0.246909
NEURL1B	0.389	0.235	3.96306e-21	1.41973e-16	0.24689
SRSF10	0.886	0.828	8.2728e-16	2.96365e-11	0.245793
PSAT1	0.888	0.777	1.18437e-14	4.24287e-10	0.245388
HNRNPD	0.972	0.926	2.00413e-17	7.1796e-13	0.245357
TRA2B	0.826	0.705	2.79725e-17	1.00209e-12	0.24388
PCM1	0.908	0.856	9.10102e-18	3.26035e-13	0.243739
XRCC2	0.363	0.178	1.23744e-28	4.433e-24	0.243602
DNAJC1	0.829	0.776	9.98881e-13	3.57839e-08	0.243591
TAF3	0.602	0.483	5.45933e-14	1.95575e-09	0.243147
RPL22L1	0.906	0.833	1.02741e-10	3.68061e-06	0.242942
NUP35	0.433	0.275	3.31318e-21	1.18692e-16	0.242926
FANCM	0.446	0.258	2.18129e-28	7.81427e-24	0.24279
FKBP5	0.69	0.567	3.32231e-17	1.19018e-12	0.242768
ILF2	0.875	0.802	1.24631e-13	4.4648e-09	0.242425
RANBP17	0.488	0.439	1.56987e-06	0.0562389	0.242169
NFIA	0.87	0.769	2.47369e-09	8.86176e-05	0.240845
NAP1L4	0.868	0.806	1.1384e-15	4.0782e-11	0.240313
PSMD14	0.848	0.778	2.06134e-15	7.38454e-11	0.240102
CCDC14	0.945	0.906	3.36653e-18	1.20602e-13	0.23899
S100P	0.949	0.903	1.60122e-14	5.73621e-10	0.238599
MXD3	0.352	0.18	2.94391e-26	1.05463e-21	0.23733
UQCC2	0.794	0.699	8.11266e-16	2.90628e-11	0.237089
MDC1	0.453	0.243	5.76558e-33	2.06546e-28	0.237032
PSMC3	0.763	0.656	2.07556e-14	7.43549e-10	0.236287
HNRNPA2B1	0.998	0.987	4.22457e-17	1.51341e-12	0.2351
BRI3BP	0.818	0.689	1.31454e-17	4.70919e-13	0.234204
IMMP1L	0.655	0.557	1.79489e-16	6.43002e-12	0.23406
CTDSPL2	0.743	0.648	3.59773e-16	1.28885e-11	0.233443
ARGLU1	0.901	0.88	6.7183e-15	2.40676e-10	0.233215
CALM2	0.996	0.983	1.32871e-20	4.75997e-16	0.233172
ELF2	0.862	0.773	1.20248e-15	4.30778e-11	0.233025
SLC39A8	0.783	0.715	5.76607e-15	2.06564e-10	0.232754
ARHGEF39	0.363	0.202	6.89847e-23	2.47131e-18	0.232484
GNPNAT1	0.837	0.749	9.53085e-14	3.41433e-09	0.23216
ATR	0.677	0.604	5.74248e-09	0.000205718	0.231703
LRRC26	0.62	0.516	5.32164e-16	1.90643e-11	0.231675
POLE3	0.593	0.462	5.43621e-17	1.94747e-12	0.2309
SNRPB	0.963	0.903	7.06211e-16	2.52993e-11	0.230878
TENT4A	0.552	0.402	4.61293e-21	1.65254e-16	0.2306
WNK1	0.853	0.779	3.02347e-13	1.08313e-08	0.230343
SNX5	0.917	0.824	5.50553e-15	1.9723e-10	0.230148
LRR1	0.558	0.412	4.79469e-20	1.71765e-15	0.229726
PSD3	0.934	0.886	8.90567e-13	3.19037e-08	0.229132
PDE3B	0.824	0.792	1.57821e-09	5.65379e-05	0.229104
KITLG	0.448	0.324	6.87944e-14	2.46449e-09	0.228548
MSH2	0.585	0.474	9.6613e-12	3.46106e-07	0.228295
HSP90AA1	0.993	0.975	3.14773e-12	1.12764e-07	0.228237
KIF24	0.429	0.202	3.18204e-38	1.13993e-33	0.228183
POLD3	0.523	0.399	8.8923e-14	3.18558e-09	0.228096
KIAA1328	0.585	0.468	1.55365e-13	5.56579e-09	0.227882
MYO19	0.602	0.487	1.18241e-13	4.23586e-09	0.226994
FANCB	0.374	0.176	1.61262e-32	5.77706e-28	0.226883
PIMREG	0.297	0.119	1.23938e-31	4.43994e-27	0.226868
ANKRD11	0.971	0.938	4.89985e-16	1.75532e-11	0.225827
ILF3	0.884	0.78	2.26375e-12	8.10964e-08	0.225825
PA2G4	0.941	0.856	3.31482e-14	1.1875e-09	0.225797
PCBD2	0.609	0.508	4.06447e-14	1.45606e-09	0.22552
REEP4	0.534	0.395	1.00934e-18	3.61585e-14	0.225504
LSM8	0.817	0.705	9.54786e-15	3.42043e-10	0.224655
UBALD2	0.572	0.479	7.49176e-13	2.68385e-08	0.224489
ZNF714	0.503	0.357	6.50794e-19	2.3314e-14	0.224458
DSN1	0.442	0.286	1.22747e-20	4.39728e-16	0.223925
ORC3	0.572	0.422	9.43882e-20	3.38136e-15	0.223714
SET	0.993	0.96	2.06052e-14	7.3816e-10	0.22343
DDX39A	0.673	0.52	7.54987e-21	2.70466e-16	0.223197
HLTF	0.534	0.397	2.6941e-17	9.65134e-13	0.223164
MNS1	0.347	0.203	2.56099e-19	9.1745e-15	0.223057
IPO9	0.65	0.558	9.57057e-13	3.42856e-08	0.222916
CBX1	0.75	0.652	1.9219e-13	6.88503e-09	0.22184
TEDC1	0.407	0.244	5.57225e-23	1.9962e-18	0.221838
RAD51B	0.905	0.913	5.00553e-07	0.0179318	0.221802
MCM5	0.512	0.396	1.00535e-11	3.60157e-07	0.221469
TCERG1	0.883	0.811	1.14854e-14	4.11453e-10	0.221466
LCORL	0.848	0.834	2.6565e-10	9.51663e-06	0.220943
LEO1	0.758	0.667	2.86198e-16	1.02528e-11	0.22094
TGFBI	0.952	0.887	1.13618e-12	4.07027e-08	0.220442
DDX10	0.635	0.549	6.9264e-12	2.48131e-07	0.219846
ZMYM1	0.45	0.351	2.2622e-12	8.10412e-08	0.219786
RIF1	0.783	0.699	9.49323e-13	3.40085e-08	0.219704
MORC4	0.644	0.567	7.91967e-10	2.83714e-05	0.219084
FEN1	0.424	0.297	1.95192e-14	6.99257e-10	0.218971
RCC2	0.772	0.678	1.32943e-13	4.76257e-09	0.218421
UGGT2	0.745	0.66	4.2326e-14	1.51629e-09	0.218098
XRCC5	0.976	0.948	8.75329e-14	3.13578e-09	0.218048
EXPH5	0.791	0.74	1.4799e-11	5.30159e-07	0.217757
PAICS	0.919	0.809	4.80495e-15	1.72133e-10	0.217548
ARNTL2	0.563	0.454	1.70063e-13	6.09233e-09	0.217249
ALPK1	0.596	0.561	2.86851e-07	0.0102762	0.217082
LARS1	0.923	0.867	1.81913e-14	6.51685e-10	0.216607
ATL2	0.642	0.536	3.22448e-15	1.15514e-10	0.21604
LAMTOR5-AS1	0.481	0.365	3.71208e-14	1.32982e-09	0.21519
EMC9	0.6	0.506	8.71861e-13	3.12335e-08	0.214952
LSM5	0.901	0.806	6.82337e-13	2.4444e-08	0.214926
HNRNPU	0.971	0.951	5.81304e-16	2.08246e-11	0.214706
TOPBP1	0.639	0.508	2.65048e-17	9.49507e-13	0.214237
SMC5	0.82	0.757	5.36098e-12	1.92052e-07	0.214234
CBFB	0.677	0.593	1.69616e-12	6.07634e-08	0.214152
COX17	0.844	0.77	2.1375e-15	7.65736e-11	0.214112
XRCC3	0.459	0.294	6.2702e-22	2.24624e-17	0.213771
PSMD7	0.868	0.829	1.24486e-12	4.45958e-08	0.213522
FUS	0.883	0.809	2.25137e-13	8.0653e-09	0.212987
CALU	0.806	0.711	6.98899e-14	2.50373e-09	0.212951
CTCF	0.774	0.681	1.21053e-13	4.33659e-09	0.212759
RFWD3	0.488	0.366	3.15601e-14	1.13061e-09	0.212488
BMPR1A	0.862	0.794	1.24447e-10	4.45819e-06	0.21243
GGCT	0.82	0.724	8.45191e-12	3.02781e-07	0.212392
LYAR	0.629	0.464	3.2511e-15	1.16467e-10	0.212126
SNRPG	0.941	0.881	1.35118e-13	4.84045e-09	0.211833
FCHSD2	0.695	0.581	9.16453e-12	3.2831e-07	0.211801
NUP58	0.679	0.554	1.57906e-14	5.65684e-10	0.211266
CENPO	0.363	0.193	2.51835e-25	9.02174e-21	0.210819
NUP153	0.688	0.596	5.11531e-12	1.83251e-07	0.20998
NUP160	0.653	0.564	4.92429e-12	1.76408e-07	0.209845
STT3B	0.916	0.862	1.80083e-13	6.4513e-09	0.209524
SLBP	0.617	0.562	9.67677e-08	0.00346661	0.209497
MCM10	0.305	0.175	2.73279e-16	9.78995e-12	0.209325
RFC4	0.464	0.295	5.48768e-21	1.96591e-16	0.209293
MTBP	0.409	0.236	1.07148e-23	3.83847e-19	0.208924
PLCH1	0.717	0.694	9.19365e-08	0.00329353	0.208648
DCP2	0.578	0.476	1.40862e-12	5.04625e-08	0.208424
SLC3A2	0.875	0.776	4.20279e-14	1.50561e-09	0.208226
ANKRD36	0.591	0.477	6.319e-14	2.26372e-09	0.208107
MAZ	0.864	0.809	8.79137e-12	3.14942e-07	0.208102
MCUB	0.426	0.283	4.45071e-17	1.59442e-12	0.207827
TSPAN13	0.883	0.864	3.89144e-13	1.39407e-08	0.20779
SMARCA2	0.761	0.68	1.8623e-11	6.67151e-07	0.207366
HMGA2	0.688	0.603	1.41797e-08	0.000507972	0.207321
SLC7A1	0.752	0.645	5.05945e-13	1.8125e-08	0.207139
LONP1	0.774	0.691	6.6169e-11	2.37044e-06	0.206404
CACYBP	0.776	0.645	8.68423e-13	3.11104e-08	0.206299
KIF20A	0.281	0.088	3.02316e-40	1.08302e-35	0.20606
TCEA1	0.941	0.902	6.80369e-11	2.43735e-06	0.205909
GGH	0.842	0.787	2.92088e-09	0.000104638	0.205764
SS18	0.571	0.472	2.66831e-13	9.55897e-09	0.20573
SNRNP200	0.804	0.738	1.41351e-11	5.06376e-07	0.205687
PPP2R5E	0.912	0.838	7.63023e-12	2.73345e-07	0.20507
EMSY	0.695	0.583	1.28457e-12	4.60184e-08	0.204911
PLK4	0.327	0.15	1.55157e-28	5.55833e-24	0.204714
TENT5C	0.635	0.52	5.03598e-15	1.80409e-10	0.203897
LRPPRC	0.928	0.865	9.4578e-12	3.38816e-07	0.203858
E2F7	0.29	0.136	9.16277e-24	3.28247e-19	0.203376
NUP85	0.506	0.401	4.21912e-13	1.51146e-08	0.202888
GPN3	0.538	0.398	9.58327e-17	3.43311e-12	0.202801
NUP37	0.628	0.5	1.13655e-14	4.07157e-10	0.202642
GSS	0.763	0.707	5.44657e-13	1.95118e-08	0.202286
PKMYT1	0.352	0.181	1.10241e-24	3.94927e-20	0.202192
TMCO3	0.587	0.459	2.09318e-14	7.49862e-10	0.20184
CEP57L1	0.459	0.339	4.58832e-14	1.64372e-09	0.201829
TYMSOS	0.508	0.381	5.29288e-14	1.89612e-09	0.201248
SRBD1	0.719	0.646	5.0044e-10	1.79278e-05	0.201214
JPH1	0.739	0.673	7.93158e-13	2.84141e-08	0.201145
RCCD1	0.459	0.314	1.38718e-17	4.96943e-13	0.201055
NNT	0.631	0.541	1.36581e-11	4.89287e-07	0.200904
PUM2	0.917	0.867	2.4138e-11	8.6472e-07	0.2009
SPC24	0.33	0.163	1.33877e-25	4.79601e-21	0.200689
ERH	0.916	0.85	4.79907e-13	1.71922e-08	0.200569
KCNMA1	0.675	0.611	4.20274e-07	0.0150559	0.200234
ANXA13	0.758	0.672	3.58566e-13	1.28453e-08	0.200038
MGME1	0.591	0.512	3.39559e-10	1.21644e-05	0.19994
HAT1	0.565	0.466	5.26148e-12	1.88487e-07	0.199662
H1-10	0.716	0.583	3.81498e-13	1.36668e-08	0.199652
NEMP1	0.352	0.194	3.99921e-21	1.43268e-16	0.199564
BCL2	0.642	0.569	3.91648e-08	0.00140304	0.199549
C1orf112	0.356	0.188	1.50741e-24	5.40014e-20	0.199361
TBC1D31	0.413	0.264	2.77739e-19	9.94972e-15	0.199272
SLC1A4	0.541	0.472	5.52082e-09	0.000197778	0.19914
LIMS1	0.879	0.821	1.08114e-09	3.87307e-05	0.199086
FAM3D	0.989	0.964	5.49967e-12	1.9702e-07	0.198849
IKBIP	0.325	0.168	4.24454e-22	1.52056e-17	0.197583
RFC1	0.813	0.749	6.77228e-12	2.4261e-07	0.197147
PARP2	0.382	0.242	4.70218e-17	1.68451e-12	0.196805
NOL7	0.927	0.877	5.61656e-11	2.01208e-06	0.195912
POLD2	0.833	0.71	5.76784e-10	2.06627e-05	0.19581
NHLRC2	0.651	0.55	3.74247e-12	1.3407e-07	0.195778
ANKRD28	0.791	0.756	4.73806e-09	0.000169736	0.195606
EPRS1	0.967	0.951	1.6576e-14	5.93818e-10	0.195252
ZC3H14	0.8	0.709	7.25039e-10	2.59738e-05	0.195151
PARP1	0.828	0.732	4.39779e-11	1.57547e-06	0.195111
SSRP1	0.87	0.758	1.3855e-11	4.96341e-07	0.194342
PDS5A	0.921	0.867	2.74536e-11	9.83496e-07	0.194105
CDC7	0.36	0.223	4.1676e-17	1.493e-12	0.194065
SLC36A4	0.705	0.633	9.64436e-11	3.455e-06	0.193708
TICRR	0.312	0.143	1.31841e-26	4.72307e-22	0.193659
PPIH	0.639	0.506	1.65228e-16	5.91912e-12	0.193612
DTNB	0.589	0.5	3.57846e-10	1.28195e-05	0.193509
SPINK4	0.987	0.966	1.63368e-09	5.85248e-05	0.193508
CILK1	0.666	0.627	3.10672e-09	0.000111295	0.192575
PCNT	0.563	0.468	2.28624e-12	8.19021e-08	0.192558
DDX11	0.411	0.247	6.54152e-22	2.34343e-17	0.192154
AHCTF1	0.721	0.64	1.23158e-11	4.41202e-07	0.192031
RMI2	0.38	0.242	3.18936e-16	1.14256e-11	0.191977
ASXL1	0.661	0.592	3.58876e-10	1.28564e-05	0.191959
WEE1	0.521	0.417	8.49505e-12	3.04327e-07	0.191682
TM7SF3	0.701	0.643	3.07984e-08	0.00110332	0.191599
TARS1	0.919	0.887	1.04683e-12	3.75015e-08	0.191132
DCAF7	0.738	0.701	3.17004e-08	0.00113564	0.190778
ZNF718	0.512	0.449	3.44795e-07	0.012352	0.190732
CKLF	0.609	0.504	1.14355e-11	4.09667e-07	0.190681
SRGAP2B	0.27	0.087	1.16233e-36	4.16392e-32	0.190327
EXOC6	0.659	0.578	6.21711e-11	2.22722e-06	0.189802
TDP1	0.477	0.327	2.44232e-18	8.74938e-14	0.189728
NAA50	0.829	0.756	1.69524e-10	6.07301e-06	0.189676
CDCA7L	0.598	0.487	5.69693e-14	2.04087e-09	0.189111
NFYB	0.521	0.443	1.36438e-09	4.88775e-05	0.188991
PPP2R3B	0.378	0.241	1.52561e-17	5.46534e-13	0.188984
FAM111A	0.402	0.271	6.76603e-15	2.42386e-10	0.188862
U2SURP	0.84	0.808	1.51962e-09	5.4439e-05	0.188511
ERCC6L	0.312	0.115	1.6909e-36	6.05748e-32	0.188271
DBF4B	0.316	0.167	9.85889e-21	3.53185e-16	0.188238
SUZ12P1	0.756	0.683	2.053e-08	0.000735468	0.187643
CDC45	0.336	0.189	8.26894e-19	2.96227e-14	0.187643
TUBGCP3	0.565	0.476	1.64984e-10	5.91038e-06	0.187575
FKBP11	0.668	0.615	1.09086e-08	0.000390791	0.187414
LSM4	0.932	0.875	5.52469e-11	1.97916e-06	0.187398
RBM17	0.866	0.777	2.87843e-10	1.03117e-05	0.18733
SAP30	0.472	0.35	1.49267e-13	5.34733e-09	0.186606
RFC2	0.481	0.366	2.74158e-11	9.82145e-07	0.186403
LIN52	0.483	0.369	2.10701e-12	7.54815e-08	0.186323
AFDN	0.938	0.899	8.50539e-12	3.04697e-07	0.186302
TUBG1	0.484	0.39	1.61267e-11	5.77723e-07	0.186254
SAC3D1	0.514	0.386	9.36325e-15	3.35429e-10	0.186002
NDUFAF6	0.561	0.48	1.21846e-08	0.000436502	0.185874
KHSRP	0.732	0.627	2.20077e-11	7.88405e-07	0.185566
GART	0.763	0.688	3.72824e-10	1.3356e-05	0.185139
ERI2	0.472	0.324	1.15959e-17	4.1541e-13	0.184837
IFT122	0.475	0.377	2.66898e-12	9.56135e-08	0.184621
SEC63	0.927	0.895	5.66662e-11	2.03001e-06	0.184387
NPDC1	0.936	0.916	5.76417e-10	2.06496e-05	0.183891
POLH	0.45	0.33	1.6227e-13	5.81317e-09	0.183739
CCDC34	0.67	0.549	2.61903e-11	9.3824e-07	0.183367
DIAPH1	0.822	0.749	3.65423e-09	0.000130909	0.183198
ARHGAP21	0.881	0.861	3.08086e-10	1.10369e-05	0.18304
ENSG00000259768	0.406	0.327	4.91402e-08	0.0017604	0.182946
TMEM238	0.939	0.908	5.53699e-11	1.98357e-06	0.182867
YWHAH	0.82	0.758	6.21122e-11	2.22511e-06	0.182843
MAGI3	0.884	0.859	3.82798e-07	0.0137134	0.181944
TNPO1	0.916	0.872	7.61485e-13	2.72794e-08	0.181905
NEDD1	0.448	0.334	1.08494e-13	3.8867e-09	0.181094
NUP54	0.706	0.609	5.34439e-11	1.91458e-06	0.180697
HSPA9	0.941	0.876	2.89386e-11	1.0367e-06	0.180337
CCL24	0.793	0.775	2.23142e-08	0.000799385	0.180272
EXO1	0.224	0.106	1.59711e-16	5.72147e-12	0.180231
XPOT	0.714	0.628	5.30329e-11	1.89985e-06	0.180061
RCC1	0.593	0.499	1.59302e-09	5.70683e-05	0.180027
GFUS	0.776	0.734	1.50068e-10	5.37603e-06	0.179716
RPN2	0.965	0.939	2.04214e-12	7.31576e-08	0.17965
THRAP3	0.932	0.89	1.53988e-10	5.51648e-06	0.179439
NARS1	0.945	0.909	2.57571e-09	9.22721e-05	0.1792
ZNF367	0.339	0.22	1.52633e-12	5.46793e-08	0.178833
SRRM1	0.932	0.907	2.27777e-11	8.15988e-07	0.178764
CMC2	0.521	0.428	2.69526e-11	9.65549e-07	0.178514
WNK2	0.921	0.863	4.80523e-09	0.000172143	0.178504
MAP4	0.952	0.912	2.77326e-09	9.93493e-05	0.178493
C11orf53	0.415	0.311	6.78523e-10	2.43074e-05	0.178189
SUGP2	0.664	0.6	1.43226e-08	0.000513091	0.178033
OSBPL1A	0.839	0.826	1.52127e-06	0.0544981	0.17786
METAP2	0.943	0.883	1.05228e-09	3.7697e-05	0.17776
WDR62	0.297	0.146	3.44735e-22	1.23498e-17	0.177667
CCM2	0.613	0.501	2.63444e-12	9.4376e-08	0.177657
DPY19L3	0.673	0.637	4.79578e-07	0.0171804	0.177479
MRTO4	0.701	0.612	3.58693e-08	0.00128498	0.177091
EIF2S2	0.987	0.968	3.49456e-13	1.25189e-08	0.17681
PIH1D1	0.811	0.718	4.90862e-10	1.75846e-05	0.176478
RNF168	0.596	0.545	1.86384e-07	0.00667702	0.176248
KATNA1	0.439	0.333	1.08459e-12	3.88543e-08	0.176168
NAA16	0.488	0.408	5.73978e-09	0.000205622	0.175798
KCTD3	0.64	0.604	6.9082e-07	0.0247479	0.175666
UBE2Q2	0.65	0.561	2.39802e-10	8.59066e-06	0.175404
KANTR	0.543	0.462	3.89657e-09	0.000139591	0.17517
UBA2	0.864	0.78	1.92523e-09	6.89694e-05	0.175145
SEMA5A	0.637	0.571	4.63412e-07	0.0166013	0.17509
USP14	0.783	0.719	3.66961e-09	0.00013146	0.174907
ICMT	0.519	0.427	6.93484e-11	2.48434e-06	0.174877
DPYSL2	0.591	0.516	9.94056e-10	3.5611e-05	0.174739
HELLPAR	0.268	0.129	2.17888e-20	7.8056e-16	0.174506
FMOD	0.422	0.33	1.39825e-08	0.000500908	0.174321
BRD7	0.857	0.789	6.93978e-09	0.000248611	0.174058
UPF3A	0.774	0.694	5.91342e-09	0.000211842	0.173962
NCKAP1	0.828	0.783	4.10348e-10	1.47003e-05	0.173913
TROAP	0.376	0.26	9.79812e-13	3.51008e-08	0.173552
CAPRIN1	0.93	0.889	1.10046e-08	0.000394228	0.173077
DLEU1	0.547	0.469	1.8792e-07	0.00673204	0.17305
STRN	0.829	0.786	1.29444e-09	4.6372e-05	0.173021
DCLRE1C	0.475	0.356	2.15998e-14	7.7379e-10	0.172864
MSH6	0.488	0.433	2.74533e-06	0.0983486	0.172664
HDGF	0.943	0.896	2.08796e-09	7.4799e-05	0.17258
DHX15	0.864	0.819	4.03906e-10	1.44695e-05	0.172264
RAD54B	0.361	0.234	6.33771e-15	2.27042e-10	0.171706
WDR76	0.332	0.252	3.64073e-08	0.00130425	0.17142
PPP6R3	0.901	0.86	1.183e-08	0.000423797	0.171287
WDR43	0.822	0.746	1.01052e-07	0.0036201	0.171245
EIF4E	0.747	0.691	5.42864e-10	1.94476e-05	0.17094
PPP2R5C	0.93	0.897	3.01943e-11	1.08168e-06	0.170828
SYPL1	0.873	0.816	3.97428e-08	0.00142375	0.170774
MRPS35	0.958	0.935	2.00531e-11	7.18383e-07	0.170756
IPO11	0.477	0.393	2.37934e-10	8.52374e-06	0.170616
AGPS	0.846	0.813	1.43035e-11	5.12409e-07	0.170543
G3BP1	0.859	0.826	1.03689e-07	0.00371457	0.170401
GMPS	0.756	0.71	1.50549e-08	0.000539327	0.170239
NUP214	0.675	0.591	9.16473e-09	0.000328317	0.169883
RAD54L	0.297	0.153	3.20478e-20	1.14808e-15	0.169787
DDIAS	0.248	0.093	4.57654e-28	1.6395e-23	0.169714
TP53	0.664	0.57	4.18185e-10	1.49811e-05	0.169547
RANBP2	0.932	0.89	6.48341e-12	2.32262e-07	0.169472
MRPL27	0.82	0.762	3.14604e-09	0.000112704	0.169311
MASTL	0.347	0.243	2.18399e-11	7.82394e-07	0.169258
ADSS2	0.73	0.671	4.49853e-09	0.000161155	0.169239
CENPQ	0.347	0.19	7.94892e-21	2.84762e-16	0.168981
SLC25A40	0.417	0.329	1.71638e-09	6.14874e-05	0.16898
YEATS4	0.578	0.479	3.05968e-10	1.0961e-05	0.168843
BCL2L12	0.439	0.314	5.465e-14	1.95778e-09	0.168799
RBBP7	0.78	0.697	1.04679e-09	3.75003e-05	0.168421
PPM1D	0.466	0.376	6.73242e-10	2.41182e-05	0.168405
RAD51	0.365	0.232	1.53126e-15	5.48559e-11	0.168397
CALM3	0.881	0.846	2.05726e-08	0.000736994	0.168271
SAE1	0.732	0.651	5.02101e-07	0.0179873	0.168053
NUP155	0.516	0.409	7.29513e-12	2.61341e-07	0.167942
CPD	0.824	0.774	1.57545e-08	0.00056439	0.16791
YARS1	0.895	0.837	1.21654e-09	4.35815e-05	0.167901
CENPC	0.517	0.466	5.77165e-08	0.00206764	0.167877
XRCC4	0.527	0.464	5.3542e-07	0.0191809	0.167843
POLE	0.417	0.318	2.14869e-10	7.69747e-06	0.167841
EHBP1	0.761	0.723	2.52618e-06	0.0904978	0.167445
RFC5	0.371	0.287	4.35918e-09	0.000156163	0.167436
LMO4	0.585	0.522	7.73778e-08	0.00277198	0.167409
CDC6	0.327	0.234	5.15096e-10	1.84528e-05	0.167231
COMMD4	0.618	0.547	7.22972e-09	0.000258997	0.167146
NAA15	0.752	0.694	2.10524e-06	0.0754181	0.167125
HAUS8	0.38	0.246	4.5119e-16	1.61634e-11	0.16681
KDELR2	0.963	0.919	1.59769e-10	5.72356e-06	0.166473
CCDC77	0.316	0.187	8.49997e-16	3.04503e-11	0.16626
VSNL1	0.594	0.529	3.33619e-07	0.0119516	0.166245
CNOT10	0.679	0.609	5.72869e-08	0.00205224	0.165907
PHF19	0.481	0.39	2.73691e-09	9.80471e-05	0.165832
COMTD1	0.817	0.755	4.9991e-07	0.0179088	0.165453
BAZ1B	0.798	0.739	5.54958e-07	0.0198808	0.164927
NUP205	0.587	0.49	2.06772e-11	7.40739e-07	0.164809
NOP56	0.783	0.667	3.98373e-09	0.000142713	0.164672
NUP62CL	0.378	0.22	3.6124e-19	1.29411e-14	0.164645
PMS2P1	0.536	0.461	1.05975e-08	0.000379643	0.164596
SLC7A5	0.708	0.584	1.25887e-09	4.50979e-05	0.163808
SIK2	0.765	0.718	1.64335e-06	0.0588713	0.163703
CDCA4	0.404	0.259	6.09025e-17	2.18177e-12	0.163539
H2AC13	0.198	0.073	1.54762e-21	5.54421e-17	0.1635
RASSF1	0.361	0.267	2.06968e-09	7.41442e-05	0.16343
SF3A3	0.668	0.566	1.16275e-10	4.16542e-06	0.163414
SNHG6	0.941	0.919	6.71468e-08	0.00240547	0.163317
SIPA1L2	0.866	0.814	7.29421e-09	0.000261308	0.163017
DDX42	0.765	0.715	1.79195e-08	0.000641949	0.162754
HIRIP3	0.352	0.228	5.86777e-14	2.10207e-09	0.162741
EIF1AX	0.927	0.867	1.92813e-07	0.00690732	0.162716
HES6	0.884	0.81	7.787e-12	2.78962e-07	0.162653
DHRS7B	0.668	0.562	1.93832e-11	6.94382e-07	0.162605
LRPAP1	0.848	0.821	8.51464e-08	0.00305028	0.162585
ZNF519	0.286	0.145	1.39012e-19	4.97996e-15	0.162247
SERBP1	0.991	0.985	4.06141e-11	1.45496e-06	0.161976
MAGOHB	0.594	0.503	2.27356e-10	8.1448e-06	0.16156
DDAH1	0.85	0.792	1.19237e-08	0.000427156	0.16153
GRK2	0.703	0.649	4.88875e-09	0.000175135	0.16132
PDIA6	0.98	0.974	5.65327e-12	2.02523e-07	0.161112
KHDRBS1	0.963	0.91	5.41479e-08	0.00193979	0.160936
ACTL6A	0.67	0.592	3.80175e-08	0.00136194	0.160496
PSRC1	0.27	0.126	2.91723e-21	1.04507e-16	0.160074
NONO	0.894	0.843	1.1751e-07	0.00420967	0.159963
ELAPOR1	0.903	0.874	6.4579e-11	2.31348e-06	0.15981
SHMT2	0.866	0.767	7.22246e-08	0.00258737	0.159797
SF3B2	0.901	0.852	2.60398e-07	0.0093285	0.159719
ARID1B	0.941	0.906	5.12971e-08	0.00183767	0.159658
IMMT	0.892	0.832	2.40978e-09	8.63279e-05	0.159572
SOAT1	0.492	0.389	7.99755e-11	2.86504e-06	0.159147
YWHAQ	0.917	0.87	4.19261e-07	0.0150196	0.159098
RAB15	0.596	0.521	3.18593e-09	0.000114133	0.158992
GUSBP18	0.528	0.477	1.58563e-06	0.0568037	0.158368
AMD1	0.736	0.684	1.12956e-07	0.00404652	0.157864
MCM2	0.393	0.303	1.28188e-08	0.000459219	0.157414
FN3KRP	0.53	0.449	1.24088e-09	4.44534e-05	0.157273
MDFIC	0.369	0.264	3.31879e-10	1.18892e-05	0.156986
MAPK9	0.661	0.628	1.33712e-06	0.0479009	0.156463
ATM	0.629	0.567	9.12406e-08	0.0032686	0.156402
MORF4L2	0.901	0.887	4.68026e-08	0.00167666	0.15623
NUDC	0.89	0.837	2.21924e-08	0.000795021	0.15617
STXBP6	0.949	0.921	1.00064e-07	0.00358468	0.156034
QSER1	0.646	0.546	3.75414e-10	1.34488e-05	0.155902
RNF26	0.33	0.223	1.10839e-11	3.97071e-07	0.155616
FUBP1	0.727	0.676	1.04855e-07	0.00375633	0.155607
LYPD6	0.424	0.33	9.61392e-09	0.000344409	0.154893
SNTB2	0.598	0.521	1.35168e-07	0.00484226	0.154875
DYRK1A	0.806	0.773	1.29722e-06	0.0464717	0.154486
SEL1L3	0.861	0.826	1.75511e-08	0.000628751	0.15448
EIF1	0.994	0.999	2.32175e-09	8.31745e-05	0.154025
TFAM	0.787	0.721	2.58819e-07	0.00927192	0.153718
RRP7A	0.675	0.563	5.64318e-10	2.02161e-05	0.153655
PALLD	0.87	0.827	3.5235e-07	0.0126226	0.153379
CEP83	0.651	0.577	1.42355e-07	0.00509973	0.153287
GUSB	0.741	0.687	9.58503e-10	3.43374e-05	0.152864
CEP89	0.473	0.384	2.09845e-08	0.000751749	0.152386
SERPINA1	0.886	0.842	7.61573e-09	0.000272826	0.152285
AGTPBP1	0.626	0.557	3.52038e-08	0.00126114	0.152129
VPS29	0.884	0.839	7.5994e-08	0.00272241	0.151844
RPN1	0.807	0.762	3.2816e-08	0.0011756	0.15173
NUP43	0.406	0.269	4.68985e-15	1.68009e-10	0.151679
KATNBL1	0.692	0.659	2.10993e-06	0.0755861	0.151662
MRPS16	0.85	0.78	9.1561e-09	0.000328008	0.151651
ALYREF	0.583	0.488	5.85909e-09	0.000209896	0.15114
TOMM70	0.73	0.669	1.0194e-06	0.0365191	0.151008
OXR1	0.774	0.732	6.74119e-07	0.0241496	0.150962
FAM13B	0.615	0.554	3.91065e-07	0.0140095	0.150916
REV3L	0.857	0.772	1.955e-08	0.000700359	0.150587
CEP120	0.448	0.352	2.89861e-10	1.0384e-05	0.150544
NUDCD2	0.723	0.665	5.39513e-07	0.0193275	0.150487
CNOT6	0.662	0.583	1.28085e-08	0.000458853	0.150438
SEPTIN7	0.901	0.862	2.12621e-07	0.00761692	0.150364
NUCB2	0.826	0.785	6.03245e-09	0.000216106	0.150364
H2BC4	0.284	0.171	2.6985e-13	9.6671e-09	0.150338
IFRD2	0.6	0.511	9.72348e-08	0.00348334	0.150287
CEP44	0.429	0.322	1.76078e-10	6.30782e-06	0.150194
PSMG2	0.815	0.757	1.20405e-08	0.000431339	0.150059
CPSF3	0.583	0.514	9.2748e-08	0.0033226	0.150007
SNRPF	0.961	0.902	8.68382e-07	0.0311089	0.149829
FAR1	0.78	0.734	9.06603e-07	0.0324782	0.14978
CHRNA5	0.338	0.268	1.01761e-06	0.036455	0.14943
CEP85	0.406	0.285	1.43066e-12	5.12518e-08	0.149253
NAE1	0.776	0.676	3.03727e-08	0.00108807	0.148836
CDC25B	0.596	0.563	2.46644e-06	0.0883579	0.148834
ARID1A	0.82	0.755	1.68661e-07	0.0060421	0.148673
CEP135	0.356	0.233	2.02756e-13	7.26353e-09	0.148187
PDE7A	0.587	0.518	7.4169e-07	0.0265703	0.148128
EXOSC9	0.4	0.296	2.06018e-11	7.38041e-07	0.148088
RNGTT	0.716	0.679	5.10474e-07	0.0182872	0.147974
PBRM1	0.839	0.8	1.04145e-07	0.00373088	0.147963
FABP2	0.683	0.595	3.34397e-10	1.19794e-05	0.147871
CNOT1	0.875	0.845	1.27749e-09	4.57648e-05	0.147808
C2orf69	0.378	0.311	7.02614e-07	0.0251704	0.147781
RBM26	0.84	0.811	8.46221e-08	0.0030315	0.147484
ASPH	0.989	0.975	2.56669e-09	9.19493e-05	0.147271
MRPS25	0.813	0.766	7.04903e-07	0.0252525	0.146985
MRPL57	0.925	0.875	1.84259e-07	0.0066009	0.146979
NME1	0.831	0.746	2.99251e-07	0.0107204	0.146854
PAXX	0.659	0.551	1.49406e-10	5.35231e-06	0.146796
CDKN2D	0.244	0.139	8.63703e-12	3.09413e-07	0.146625
SCML1	0.642	0.562	5.63683e-09	0.000201934	0.146586
UBL7-DT	0.391	0.305	1.30549e-09	4.6768e-05	0.146413
TACC1	0.936	0.883	4.30644e-09	0.000154274	0.146371
ESPL1	0.261	0.113	4.8062e-23	1.72177e-18	0.146152
KIF21A	0.67	0.61	4.24178e-07	0.0151957	0.145908
CWF19L2	0.477	0.395	2.3996e-08	0.000859634	0.145898
ANP32A	0.932	0.884	1.38503e-07	0.00496172	0.145744
PPP2R2D	0.664	0.605	1.10387e-07	0.0039545	0.145238
TMEM97	0.62	0.536	5.13429e-08	0.00183931	0.145235
LRRCC1	0.461	0.378	1.61079e-08	0.000577048	0.145133
NOP58	0.831	0.75	3.5462e-07	0.0127039	0.145029
UBE2E3	0.794	0.724	4.66906e-08	0.00167264	0.144975
MLH1	0.442	0.355	2.62072e-08	0.000938848	0.144843
MESD	0.774	0.749	4.41964e-07	0.0158329	0.144771
RPA1	0.567	0.477	2.83314e-08	0.00101494	0.144325
MARS1	0.716	0.641	3.08396e-07	0.011048	0.144294
PRIM1	0.367	0.275	1.24795e-09	4.47064e-05	0.144257
GALNT7	0.956	0.925	1.30296e-08	0.000466771	0.143927
KIF2A	0.688	0.62	9.67909e-07	0.0346744	0.143845
SHMT1	0.589	0.51	5.72169e-07	0.0204974	0.143742
TIMELESS	0.343	0.229	1.61948e-12	5.80162e-08	0.143604
SIN3A	0.613	0.552	3.22427e-07	0.0115506	0.14348
NSL1	0.464	0.371	3.68377e-09	0.000131967	0.143357
PIN1	0.701	0.639	1.36937e-07	0.00490562	0.143285
MZT2B	0.989	0.975	6.9802e-09	0.000250059	0.143193
ITPR3	0.642	0.585	1.79596e-06	0.0643385	0.143115
NUP210	0.418	0.357	2.70435e-06	0.0968807	0.142952
TCF19	0.261	0.142	4.18122e-15	1.49788e-10	0.142529
HAUS6	0.541	0.454	3.70557e-08	0.00132748	0.142525
DCK	0.343	0.242	8.11882e-11	2.90849e-06	0.142258
SLC43A1	0.422	0.352	4.03833e-07	0.0144669	0.142156
DESI2	0.703	0.663	1.24108e-06	0.0444605	0.141965
CYTIP	0.314	0.206	4.09358e-10	1.46648e-05	0.141908
CRELD2	0.672	0.601	8.80999e-07	0.0315609	0.141749
RBBP8	0.477	0.408	7.05819e-07	0.0252852	0.141718
SYK	0.747	0.701	3.72505e-07	0.0133446	0.141567
H3-3B	0.994	0.987	2.57532e-06	0.0922582	0.14151
SYNE1	0.314	0.229	4.10896e-07	0.0147199	0.141405
NFATC2IP	0.666	0.626	7.22834e-08	0.00258948	0.141328
EP400	0.677	0.61	7.61602e-08	0.00272836	0.141317
TBXAS1	0.738	0.653	7.25583e-08	0.00259933	0.141258
MRPS34	0.954	0.901	1.22485e-06	0.0438789	0.141201
TPRKB	0.602	0.547	2.05389e-07	0.00735785	0.140813
WTAP	0.754	0.701	2.55474e-07	0.00915212	0.139778
ANAPC11	0.908	0.864	2.06196e-08	0.000738678	0.13959
SNRPD3	0.866	0.828	2.37357e-06	0.0850308	0.139534
DAZAP1	0.761	0.679	5.18202e-08	0.00185641	0.139467
ERGIC1	0.934	0.901	6.43563e-08	0.0023055	0.139254
NOP14	0.675	0.604	5.5909e-07	0.0200288	0.138949
CENPN	0.383	0.273	8.63875e-12	3.09474e-07	0.138895
MCU	0.899	0.882	1.16728e-06	0.0418168	0.13879
IMPA2	0.95	0.919	5.52958e-07	0.0198092	0.138757
GK	0.435	0.354	1.33345e-07	0.00477696	0.1387
HNRNPA0	0.835	0.756	1.08698e-07	0.00389399	0.138542
DSCC1	0.273	0.159	3.69217e-14	1.32268e-09	0.13839
COA1	0.793	0.74	6.99319e-07	0.0250524	0.137911
DCAF16	0.453	0.385	1.55578e-07	0.00557342	0.137885
RPA2	0.413	0.339	1.50044e-07	0.00537516	0.137766
RMI1	0.483	0.384	2.31665e-09	8.29915e-05	0.13773
MYH10	0.519	0.456	5.83502e-07	0.0209034	0.137604
REXO5	0.244	0.126	1.73902e-15	6.22988e-11	0.137352
PIGK	0.415	0.303	5.28553e-11	1.89349e-06	0.137337
PARK7	0.987	0.965	3.06737e-07	0.0109885	0.136939
SUV39H2	0.303	0.195	4.29974e-12	1.54034e-07	0.136873
TLK1	0.875	0.848	1.44199e-06	0.0516579	0.136743
SNRPA1	0.789	0.729	2.68528e-06	0.0961975	0.136679
SLC25A33	0.547	0.487	3.32365e-07	0.0119067	0.136563
HAX1	0.804	0.72	1.1047e-06	0.0395747	0.136273
VKORC1L1	0.815	0.75	4.34276e-07	0.0155575	0.136199
MRPL51	0.947	0.899	1.7996e-06	0.064469	0.136103
MELTF	0.367	0.259	5.61178e-11	2.01037e-06	0.135958
ZCCHC8	0.517	0.449	4.10451e-07	0.014704	0.135817
CALR	0.974	0.975	3.66532e-07	0.0131306	0.135469
PRELID1	0.989	0.952	2.69995e-06	0.096723	0.134935
APLP2	0.919	0.897	4.62889e-08	0.00165825	0.134873
UAP1	0.769	0.745	5.66786e-07	0.0203045	0.134705
TERF1	0.633	0.578	1.11896e-06	0.0400857	0.134682
PDIK1L	0.35	0.279	1.0126e-06	0.0362753	0.134173
IL1R2	0.528	0.451	3.01758e-07	0.0108102	0.134124
GRK6	0.45	0.373	3.90225e-07	0.0139794	0.133996
GINS4	0.257	0.143	1.97352e-14	7.06995e-10	0.133978
PNPT1	0.6	0.539	1.87889e-06	0.0673095	0.13376
MOCOS	0.376	0.298	4.10471e-07	0.0147047	0.133466
KCTD9	0.514	0.438	6.84999e-08	0.00245394	0.133453
NECTIN1	0.664	0.619	5.3356e-07	0.0191143	0.13342
SH2D4A	0.611	0.522	1.858e-08	0.00066561	0.133324
DGCR8	0.367	0.291	1.38322e-07	0.00495525	0.133264
LRRC8B	0.503	0.423	3.74575e-07	0.0134188	0.133244
CDKN2C	0.185	0.075	2.10772e-17	7.5507e-13	0.132726
MBP	0.806	0.782	1.80152e-06	0.0645377	0.132464
OSBPL8	0.794	0.762	8.69402e-07	0.0311454	0.132361
RPP30	0.484	0.422	9.73e-07	0.0348568	0.132173
AURKAIP1	0.954	0.938	5.92117e-07	0.021212	0.132141
SNHG1	0.466	0.383	6.5184e-08	0.00233515	0.131944
GINS2	0.477	0.389	1.3693e-06	0.0490538	0.131905
LSM2	0.778	0.692	2.70303e-07	0.00968335	0.131354
NUP93	0.494	0.416	4.01171e-07	0.0143716	0.130744
DNAJC8	0.791	0.746	1.8425e-07	0.00660058	0.130666
CRTAP	0.62	0.557	2.09107e-06	0.0749106	0.129847
FAM133B	0.809	0.776	1.12815e-06	0.0404148	0.129528
PDIA4	0.932	0.932	3.63057e-09	0.000130062	0.12927
MCM8	0.284	0.163	1.7116e-14	6.13163e-10	0.128124
EFCAB11	0.301	0.206	7.52471e-10	2.69565e-05	0.128095
POLR2I	0.839	0.781	1.17429e-06	0.0420677	0.127858
COPS3	0.668	0.592	2.11913e-07	0.00759157	0.127854
UHRF1	0.266	0.189	2.05337e-07	0.00735599	0.127691
SCRIB	0.394	0.331	1.24109e-06	0.0444607	0.127415
ENSG00000267383	0.218	0.134	1.50352e-08	0.000538622	0.12692
SLC25A10	0.503	0.438	1.33178e-06	0.0477096	0.126813
CSPP1	0.644	0.581	2.67485e-06	0.0958237	0.126788
H2BC15	0.224	0.144	3.9751e-08	0.00142404	0.126671
PRIMPOL	0.453	0.39	1.34973e-06	0.0483528	0.126564
EMC3-AS1	0.33	0.253	2.07651e-07	0.00743888	0.12615
UMPS	0.475	0.411	2.73988e-06	0.0981533	0.126128
LRRC37A4P	0.503	0.44	2.62484e-06	0.0940324	0.125939
ATP5ME	0.983	0.98	2.11702e-08	0.000758401	0.125399
TRAPPC10	0.677	0.619	2.18516e-06	0.0782811	0.124858
PRPS2	0.55	0.474	1.60925e-07	0.00576497	0.124723
EXOSC10	0.596	0.51	3.15418e-08	0.00112995	0.123795
FIGNL1	0.27	0.18	1.41995e-09	5.08684e-05	0.123585
H2BC9	0.215	0.112	1.57779e-12	5.65229e-08	0.123139
CDC25A	0.244	0.179	1.92573e-06	0.0689875	0.12307
TAF5	0.272	0.15	2.16277e-14	7.7479e-10	0.122818
GINM1	0.552	0.503	2.30309e-06	0.0825058	0.122407
METTL4	0.356	0.264	1.5407e-08	0.000551939	0.121341
ACTB	1	0.995	2.73156e-06	0.0978553	0.121253
CCP110	0.358	0.282	6.04458e-07	0.0216541	0.120097
RAD51C	0.321	0.249	1.05471e-06	0.0377838	0.119848
P4HB	0.983	0.97	2.47339e-06	0.0886067	0.119677
PPIA	0.998	0.996	9.91479e-09	0.000355187	0.119407
ARMC1	0.517	0.447	2.71154e-06	0.0971382	0.119151
POC5	0.306	0.235	1.42443e-06	0.0510289	0.118888
SEPTIN7P14	0.697	0.647	2.02439e-06	0.0725219	0.118854
COLCA1	0.503	0.43	1.51123e-06	0.0541382	0.118829
CENPL	0.259	0.144	2.99421e-14	1.07265e-09	0.118735
ALDH7A1	0.719	0.652	1.29342e-06	0.0463356	0.118376
TRIM37	0.492	0.411	6.29276e-07	0.0225432	0.118068
FGFR2	0.776	0.741	1.35063e-06	0.048385	0.117567
CCSAP	0.275	0.175	7.81636e-11	2.80013e-06	0.117427
ENSG00000224905	0.193	0.1	2.35988e-11	8.45403e-07	0.117397
LINC01224	0.196	0.1	1.56132e-12	5.59328e-08	0.117376
LUC7L3	0.916	0.891	6.89459e-07	0.0246992	0.117025
ZWILCH	0.336	0.244	5.40559e-09	0.00019365	0.116852
NUP62	0.494	0.423	1.68848e-06	0.060488	0.116726
CHTF18	0.242	0.161	2.89381e-08	0.00103668	0.116505
ILKAP	0.6	0.537	1.4919e-06	0.0534457	0.115774
MAGOH	0.686	0.614	1.13271e-06	0.0405783	0.115312
E2F2	0.295	0.228	2.54779e-06	0.091272	0.115131
H3C4	0.138	0.045	1.0168e-16	3.64258e-12	0.114077
CCDC15	0.18	0.082	7.89791e-14	2.82935e-09	0.11263
SLF1	0.361	0.279	1.56277e-07	0.00559848	0.112301
GPX8	0.332	0.25	8.19147e-07	0.0293451	0.111574
ARHGAP11B	0.187	0.068	7.40297e-21	2.65204e-16	0.111391
MAPRE1	0.547	0.473	5.99204e-07	0.0214659	0.109861
ORC1	0.272	0.203	2.1454e-06	0.0768567	0.109638
TMED10	0.969	0.957	2.05567e-07	0.00736423	0.109441
SLC16A4	0.244	0.156	9.48622e-09	0.000339834	0.109295
B2M	1	0.999	1.91687e-11	6.867e-07	0.108433
GPR137C	0.248	0.171	1.73068e-06	0.0619998	0.107263
ZNF66	0.231	0.158	9.88215e-07	0.0354018	0.106934
STARD9	0.319	0.239	9.56529e-07	0.0342667	0.106733
ZNF850	0.169	0.075	2.71658e-13	9.73186e-09	0.106611
GALNT3	0.851	0.853	2.5847e-06	0.0925942	0.104514
C5orf34	0.207	0.1	2.56348e-14	9.18341e-10	0.103658
H2BC12	0.191	0.072	1.37132e-19	4.9126e-15	0.103537
TRAIP	0.172	0.087	3.89311e-11	1.39467e-06	0.102335
C18orf54	0.149	0.058	1.0416e-14	3.73141e-10	0.101999
EME1	0.183	0.087	3.84433e-13	1.37719e-08	0.100859
CPSF4	0.358	0.286	1.13125e-06	0.0405259	0.100663
H2BC7	0.165	0.066	2.6611e-15	9.53314e-11	0.0993866
ENSG00000289194	0.196	0.08	2.09245e-18	7.49598e-14	0.0985225
APOLD1	0.169	0.097	5.0191e-08	0.00179804	0.0953068
TEX30	0.242	0.168	3.219e-07	0.0115317	0.0950487
OAS3	0.283	0.208	1.52313e-06	0.0545648	0.0915571
HROB	0.178	0.101	6.69582e-09	0.000239871	0.0909203
MTFR2	0.174	0.105	2.10547e-07	0.00754264	0.0897065
ENSG00000260664	0.171	0.091	1.55697e-09	5.57768e-05	0.0875039
AUNIP	0.171	0.097	2.52317e-08	0.0009039	0.0871283
H2AC4	0.13	0.047	2.19328e-14	7.85722e-10	0.0865399
CGAS	0.206	0.138	2.16183e-06	0.0774453	0.0848274
ITLN1	0.169	0.095	2.85303e-07	0.0102207	0.0834072
RECQL4	0.194	0.124	2.6462e-07	0.00947973	0.0819813
PASK	0.211	0.14	1.44215e-06	0.0516635	0.0805339
ENSG00000280206	0.145	0.079	1.42479e-07	0.00510416	0.0792088
FAM72D	0.112	0.033	7.78866e-16	2.79021e-11	0.0786823
H4C5	0.204	0.126	1.42745e-07	0.00511371	0.0737167
RDM1	0.165	0.092	4.63164e-08	0.00165924	0.0725439
H3C7	0.13	0.057	2.87549e-10	1.03011e-05	0.0724733
SRGAP2C	0.13	0.059	8.94009e-10	3.2027e-05	0.0720033
ENSG00000197332	0.141	0.057	4.12274e-13	1.47693e-08	0.0713165
DDX12P	0.156	0.095	2.33527e-06	0.0836585	0.0707767
RDM1P5	0.119	0.052	9.52301e-10	3.41152e-05	0.0691994
H3C3	0.125	0.048	2.98434e-12	1.06911e-07	0.0660939
H2AC15	0.156	0.08	5.02328e-09	0.000179954	0.0640414
ARHGAP19	0.163	0.096	4.08949e-07	0.0146502	0.0630249
SUV39H1	0.13	0.056	7.20307e-11	2.58043e-06	0.0620582
ZNF724	0.127	0.058	2.17097e-09	7.77727e-05	0.0612909
MYBL1	0.103	0.042	2.14598e-09	7.68775e-05	0.0606036
HASPIN	0.108	0.041	7.31056e-11	2.61894e-06	0.0591055
NEMP2	0.138	0.073	1.60924e-07	0.00576493	0.0579907
H2BC18	0.136	0.077	2.07526e-06	0.0743442	0.0572119
SLFN13	0.105	0.052	1.35784e-06	0.0486432	0.0567174
H3C11	0.143	0.082	1.78214e-06	0.0638435	0.0544737
H2AC21	0.103	0.049	3.99782e-07	0.0143218	0.0497904
H2BC17	0.101	0.039	9.1656e-10	3.28348e-05	0.0452513
DSC3	0.114	0.058	1.84078e-06	0.0659442	0.0436592
TFF3	1	1	2.77926e-09	9.95642e-05	0.00264911
OTUB2	0.044	0.115	1.76847e-06	0.0633537	-0.0264514
DMD	0.073	0.17	9.8988e-08	0.00354615	-0.0271452
SMIM1	0.053	0.136	2.26154e-07	0.00810175	-0.028455
IGFL4	0.031	0.102	2.39939e-07	0.00859558	-0.0297854
GYG2	0.035	0.101	1.41693e-06	0.0507601	-0.0298574
CFAP70	0.042	0.119	2.57616e-07	0.00922885	-0.0300616
ENSG00000267073	0.029	0.101	1.88336e-07	0.00674697	-0.0304697
RHOD	0.044	0.118	9.56589e-07	0.0342688	-0.0307764
RNF165	0.053	0.131	8.87251e-07	0.0317849	-0.030778
GALC	0.198	0.323	1.70976e-06	0.0612506	-0.0310079
PACSIN3	0.079	0.169	9.9509e-07	0.0356481	-0.0313491
GPR55	0.028	0.103	5.07302e-08	0.00181736	-0.0325464
TNFSF15	0.029	0.101	1.8883e-07	0.00676464	-0.0332595
LRIG3-DT	0.039	0.106	2.29056e-06	0.0820569	-0.0334516
ADD3-AS1	0.031	0.103	2.27542e-07	0.00815145	-0.0336159
ENSG00000270605	0.064	0.15	3.3836e-07	0.0121214	-0.0341011
TM4SF1-AS1	0.033	0.101	5.81609e-07	0.0208356	-0.034772
IRAK2	0.057	0.135	1.57754e-06	0.0565139	-0.0356957
ENSG00000258455	0.075	0.159	1.32476e-06	0.0474581	-0.0358535
NEK5	0.037	0.102	2.01286e-06	0.0721087	-0.0358963
C19orf12	0.13	0.237	7.3049e-07	0.0261691	-0.0359077
ZNF204P	0.081	0.173	3.24339e-07	0.0116191	-0.0361628
MERTK	0.055	0.157	2.8668e-09	0.0001027	-0.03635
SLC4A8	0.059	0.162	2.21802e-09	7.94585e-05	-0.0364924
FAM214B	0.053	0.129	1.3256e-06	0.0474883	-0.0366373
HAS3	0.035	0.121	6.71931e-09	0.000240712	-0.0373823
ZC3H12A	0.059	0.135	1.79883e-06	0.0644412	-0.0382214
NXN	0.125	0.228	1.33493e-06	0.0478225	-0.0383094
CNN3-DT	0.108	0.207	1.12746e-06	0.04039	-0.0384034
LINC00173	0.015	0.106	1.89241e-11	6.77938e-07	-0.0396795
DDN-AS1	0.05	0.129	3.53551e-07	0.0126656	-0.0399029
C16orf74	0.086	0.192	3.01708e-08	0.00108084	-0.0404218
CXCL3	0.103	0.198	1.24328e-06	0.0445392	-0.0405103
SEC31B	0.059	0.143	2.86731e-07	0.0102718	-0.0409469
BIRC3	0.037	0.117	4.0453e-08	0.00144919	-0.041247
OSGIN1	0.033	0.107	1.0685e-07	0.00382778	-0.0413423
NINJ2	0.051	0.135	1.48505e-07	0.00532004	-0.041526
ISG15	0.064	0.141	2.33047e-06	0.0834868	-0.0416596
ENSG00000228506	0.081	0.174	2.58846e-07	0.0092729	-0.0417094
CFAP251	0.046	0.118	9.85595e-07	0.0353079	-0.0418581
SLCO1B1	0.035	0.111	1.22762e-07	0.00439784	-0.0420172
NME5	0.033	0.105	2.34675e-07	0.008407	-0.0430025
RPS6KA6	0.031	0.104	1.27979e-07	0.00458471	-0.0434302
TEX14	0.083	0.178	2.09306e-07	0.00749818	-0.0437964
NBPF15	0.106	0.233	9.24418e-10	3.31164e-05	-0.0439433
CNTNAP2	0.117	0.218	1.13509e-06	0.0406634	-0.0444276
KLHL3	0.105	0.205	4.75038e-07	0.0170177	-0.0445581
KCP	0.055	0.137	1.8646e-07	0.00667973	-0.0445745
BCL9L	0.161	0.275	9.88448e-07	0.0354102	-0.0453752
SEPTIN6	0.128	0.245	8.0457e-08	0.00288229	-0.0454071
ARHGEF37	0.119	0.221	1.0113e-06	0.0362287	-0.0454922
CLSTN3	0.083	0.167	2.37706e-06	0.085156	-0.0455904
ARHGDIG	0.022	0.1	5.17094e-09	0.000185244	-0.0457136
SLC27A1	0.105	0.2	1.12191e-06	0.0401912	-0.0458546
ENSG00000272449	0.108	0.225	2.31216e-08	0.000828307	-0.0461873
PDLIM2	0.04	0.135	1.61921e-09	5.80065e-05	-0.0463119
SLC22A18AS	0.095	0.188	1.16784e-06	0.0418367	-0.0469115
ENSG00000205622	0.061	0.169	6.51867e-10	2.33525e-05	-0.0470668
DOK4	0.141	0.26	1.01782e-07	0.00364624	-0.0471981
ATP2B4	0.037	0.106	6.68101e-07	0.023934	-0.0477491
GAMT	0.128	0.236	3.26351e-07	0.0116912	-0.047991
ABCC6	0.077	0.162	1.30743e-06	0.0468375	-0.0480864
SHB	0.145	0.254	1.27727e-06	0.0457569	-0.0482727
TMEM92	0.068	0.156	2.23544e-07	0.00800825	-0.0482844
IGSF3	0.046	0.132	3.28528e-08	0.00117692	-0.048318
CCDC170	0.02	0.106	4.01853e-10	1.4396e-05	-0.0485752
ENSG00000287778	0.083	0.179	1.7624e-07	0.00631361	-0.048739
STING1	0.138	0.245	1.29191e-06	0.0462814	-0.0490815
PPL	0.143	0.254	1.2996e-06	0.0465569	-0.0492614
TOX2	0.066	0.18	4.42381e-10	1.58478e-05	-0.0494094
RFX5	0.117	0.219	5.29928e-07	0.0189841	-0.0495231
ENSG00000257894	0.033	0.101	6.308e-07	0.0225978	-0.0497128
CITED4	0.121	0.241	2.29754e-08	0.000823072	-0.0497808
ENSG00000283633	0.103	0.197	9.1233e-07	0.0326833	-0.0499673
CTTNBP2	0.029	0.124	1.9718e-10	7.06376e-06	-0.0501769
ARHGEF40	0.083	0.2	7.48173e-10	2.68025e-05	-0.0503588
ZMIZ1-AS1	0.103	0.201	4.0251e-07	0.0144195	-0.0507246
ENSG00000273132	0.024	0.119	5.50622e-11	1.97255e-06	-0.0513165
EVA1A	0.026	0.131	3.9346e-12	1.40953e-07	-0.0516624
TNFRSF14-AS1	0.182	0.297	2.00373e-06	0.0717815	-0.0520557
C6orf141	0.07	0.177	1.95072e-09	6.98825e-05	-0.0523616
VWA5A	0.073	0.166	1.30811e-07	0.00468617	-0.0527163
BICD1	0.16	0.272	7.85849e-07	0.0281522	-0.0528005
CCDC24	0.123	0.233	2.05369e-07	0.00735713	-0.0529314
LRRC66	0.039	0.107	9.44026e-07	0.0338188	-0.0531253
ENSG00000254290	0.095	0.208	1.02967e-08	0.00036887	-0.0531566
KBTBD11	0.108	0.225	1.55671e-08	0.000557676	-0.0532269
NIN	0.139	0.244	2.23216e-06	0.0799649	-0.0537623
RARG	0.128	0.228	1.7201e-06	0.0616207	-0.053778
MPZL3	0.101	0.215	1.45557e-08	0.000521443	-0.0538926
NRTN	0.09	0.192	7.45997e-08	0.00267246	-0.0540029
ERRFI1-DT	0.031	0.1	3.2783e-07	0.0117442	-0.0544734
LINC02614	0.114	0.227	1.99901e-08	0.000716126	-0.0546567
HMOX1	0.072	0.152	2.43006e-06	0.0870545	-0.0551546
PLA2G10	0.09	0.176	1.84555e-06	0.0661151	-0.0552341
MAB21L4	0.046	0.117	1.0325e-06	0.0369884	-0.0557194
PSD4	0.128	0.245	7.89437e-08	0.00282808	-0.0557718
ENSG00000286739	0.024	0.101	1.11342e-08	0.000398872	-0.0559254
SYNPR-AS1	0.05	0.139	2.08837e-08	0.000748137	-0.0559476
TSPAN9	0.172	0.301	8.25687e-08	0.00295794	-0.0562482
KLF2	0.125	0.231	6.93542e-07	0.0248454	-0.0564007
POLR3GL	0.246	0.382	9.44623e-07	0.0338402	-0.056567
PLXNA3	0.092	0.198	2.83804e-08	0.0010167	-0.0568499
LINC01588	0.229	0.353	2.25125e-06	0.0806487	-0.0570525
ZNF358	0.209	0.336	5.62217e-07	0.0201409	-0.0571653
RASA4CP	0.05	0.123	8.12577e-07	0.0291098	-0.0572982
TINAG	0.117	0.232	6.82157e-08	0.00244376	-0.057607
SLCO2B1	0.037	0.144	2.15066e-11	7.70453e-07	-0.058132
LINC00685	0.139	0.245	1.05673e-06	0.0378562	-0.0584817
AQP5-AS1	0.064	0.166	3.24044e-09	0.000116086	-0.0585962
C1orf116	0.092	0.191	8.75538e-08	0.00313653	-0.0587215
HSPA12A	0.123	0.237	3.65835e-08	0.00131057	-0.0587953
LEMD1	0.046	0.158	2.775e-11	9.94117e-07	-0.0591471
ARL4C	0.086	0.188	5.59886e-08	0.00200574	-0.0592291
L3MBTL3	0.182	0.31	5.97139e-08	0.00213919	-0.0593529
DYNC1I1	0.039	0.165	6.73512e-14	2.41279e-09	-0.0599341
CLVS1	0.042	0.112	8.1484e-07	0.0291908	-0.0605943
TEAD2	0.149	0.252	2.71556e-06	0.0972821	-0.0611235
ABAT	0.059	0.152	1.13782e-08	0.000407613	-0.0613796
SIRT6	0.171	0.303	1.80834e-08	0.000647819	-0.0614441
RAB17	0.182	0.314	4.97469e-08	0.00178213	-0.0614462
MT1F	0.149	0.256	7.70587e-07	0.0276055	-0.0614463
OASL	0.062	0.145	1.94559e-07	0.00696987	-0.061885
SMIM8	0.257	0.394	1.04094e-06	0.0372905	-0.0622984
CES3	0.152	0.269	9.1318e-08	0.00327137	-0.062647
FAM227A	0.11	0.221	3.62631e-08	0.00129909	-0.0629306
ENSG00000259345	0.048	0.133	4.22781e-08	0.00151457	-0.063021
EGFL7	0.048	0.152	1.91136e-10	6.84724e-06	-0.0632333
NEIL1	0.103	0.217	4.85367e-09	0.000173878	-0.0634883
SLC5A1	0.077	0.19	1.26788e-09	4.54204e-05	-0.0637288
RALB	0.288	0.422	7.41277e-07	0.0265555	-0.0637843
HIVEP2	0.211	0.334	1.09321e-06	0.0391632	-0.0644135
GULP1	0.092	0.184	8.19668e-07	0.0293638	-0.0647223
PRSS12	0.095	0.197	1.15188e-07	0.0041265	-0.0648283
ARHGAP45	0.112	0.242	2.90449e-10	1.0405e-05	-0.06487
HUNK	0.039	0.168	3.40835e-14	1.22101e-09	-0.0650281
ABTB2	0.094	0.197	7.27883e-08	0.00260757	-0.0651899
CCDC200	0.141	0.258	4.77402e-08	0.00171025	-0.0652397
LINC02672	0.053	0.176	3.27332e-12	1.17263e-07	-0.0652953
RAB37	0.033	0.122	1.28854e-09	4.61606e-05	-0.06553
MYO16-AS1	0.128	0.24	1.49435e-07	0.00535335	-0.0656174
KLK6	0.075	0.175	2.31547e-08	0.000829493	-0.06586
TP53INP1	0.079	0.188	1.97973e-09	7.09219e-05	-0.0658868
ISX	0.176	0.303	4.30669e-08	0.00154283	-0.0659553
CALB2	0.026	0.153	3.418e-15	1.22446e-10	-0.0661136
ELF3-AS1	0.222	0.35	2.63009e-07	0.00942205	-0.0662844
RAD51-AS1	0.217	0.365	7.30023e-08	0.00261523	-0.0663995
GDPD3	0.077	0.16	1.42094e-06	0.0509038	-0.0665448
BMP2	0.029	0.116	1.49273e-09	5.34755e-05	-0.0671173
YBEY	0.211	0.359	2.43388e-08	0.000871912	-0.0672182
ENSG00000279602	0.062	0.172	3.10933e-10	1.11389e-05	-0.0674636
HRCT1	0.123	0.221	1.18392e-06	0.0424126	-0.0679999
MUC3A	0.301	0.427	2.15107e-06	0.07706	-0.0686303
CITED2	0.207	0.319	2.17849e-06	0.0780423	-0.069538
CCS	0.306	0.449	5.30619e-07	0.0190089	-0.0696561
SESN3	0.044	0.129	1.75927e-08	0.000630242	-0.0697559
FAM8A1	0.178	0.3	2.4927e-07	0.00892986	-0.0698523
TMEM139	0.185	0.33	2.77068e-09	9.92568e-05	-0.0698554
WASHC2C	0.204	0.338	8.18068e-08	0.00293065	-0.0701003
PPP1R13L	0.281	0.406	1.7063e-06	0.0611266	-0.0701071
RIN3	0.198	0.322	2.58209e-07	0.00925007	-0.0701351
IKBKE	0.059	0.176	3.39079e-11	1.21472e-06	-0.0701558
PTPN6	0.242	0.38	3.11381e-07	0.0111549	-0.070646
ARHGAP27	0.349	0.489	4.80231e-07	0.0172038	-0.0707597
YPEL3	0.145	0.257	1.70353e-07	0.00610273	-0.0707604
DUSP18	0.31	0.455	5.91896e-07	0.0212041	-0.0712696
SNORD3A	0.132	0.258	4.54446e-09	0.000162801	-0.0713382
ARAP1	0.189	0.348	3.78919e-10	1.35744e-05	-0.0716941
ENSG00000273748	0.22	0.345	1.83137e-06	0.065607	-0.0720501
PEX11A	0.169	0.313	1.54806e-09	5.54576e-05	-0.0721411
LINC02405	0.073	0.178	4.07598e-09	0.000146018	-0.0721466
EPAS1	0.147	0.252	9.35606e-07	0.0335172	-0.0722029
KIAA1191	0.292	0.424	2.43915e-06	0.0873801	-0.0725477
PFKFB2	0.204	0.33	2.47885e-07	0.00888022	-0.0726292
TRIM38	0.251	0.389	7.65291e-07	0.0274158	-0.0729441
UNC119	0.172	0.303	1.32838e-08	0.00047588	-0.0730396
ART3	0.161	0.303	2.83845e-09	0.000101685	-0.0730624
DNAAF11	0.222	0.387	1.34072e-09	4.80301e-05	-0.0733684
SIPA1	0.103	0.224	6.83922e-10	2.45008e-05	-0.0736704
LPIN3	0.154	0.263	8.79886e-07	0.031521	-0.0743173
NRP1	0.101	0.218	6.60738e-09	0.000236703	-0.074992
HBEGF	0.095	0.211	4.06724e-09	0.000145705	-0.0750092
GNPDA1	0.228	0.375	4.96148e-09	0.00017774	-0.0754518
SLC29A4	0.04	0.128	5.83454e-09	0.000209017	-0.0755838
SEZ6L2	0.15	0.283	3.25733e-09	0.000116691	-0.0758286
MLXIPL	0.116	0.263	5.31905e-12	1.9055e-07	-0.0762785
ENSG00000282564	0.04	0.163	2.13423e-13	7.64567e-09	-0.0763656
PNPLA7	0.132	0.23	8.80551e-07	0.0315448	-0.0764665
RPL3	1	0.999	7.7944e-07	0.0279226	-0.0765689
GBP3	0.152	0.274	6.6947e-08	0.00239831	-0.0766967
NGEF	0.317	0.459	1.00606e-06	0.0360412	-0.0767261
NDRG2	0.242	0.384	5.38377e-08	0.00192868	-0.0772941
PBXIP1	0.116	0.236	3.74656e-09	0.000134217	-0.0776694
CASC8	0.167	0.28	4.16493e-07	0.0149205	-0.0778184
PKDCC	0.117	0.264	5.92332e-12	2.12197e-07	-0.0782448
LURAP1L	0.22	0.357	6.10848e-08	0.0021883	-0.0782971
GIPR	0.07	0.184	1.75586e-10	6.2902e-06	-0.0783709
DUSP1	0.189	0.306	3.14741e-07	0.0112753	-0.0783906
LEFTY1	0.13	0.254	6.10791e-09	0.00021881	-0.0789326
TRIM29	0.031	0.129	5.99122e-11	2.14629e-06	-0.0792499
APOBEC3C	0.224	0.344	1.23949e-06	0.0444035	-0.0799346
UHRF1BP1L	0.073	0.238	4.14267e-16	1.48407e-11	-0.0804614
DYRK1B	0.05	0.18	9.14683e-14	3.27676e-09	-0.0804692
TMEM232	0.094	0.2	1.39597e-08	0.000500091	-0.0807058
TMEM229B	0.215	0.339	6.77706e-07	0.0242781	-0.0807967
DISP2	0.061	0.161	2.77556e-09	9.94316e-05	-0.0809723
CYP4F12	0.152	0.277	1.32058e-08	0.000473085	-0.0816501
SLC41A2	0.261	0.389	5.67646e-07	0.0203353	-0.0820107
CCDC196	0.128	0.247	1.09251e-08	0.00039138	-0.082164
HEBP1	0.36	0.505	1.18077e-06	0.0423001	-0.0823449
OSBPL2	0.394	0.547	2.2383e-06	0.080185	-0.0824492
AZGP1	0.169	0.286	4.18287e-07	0.0149847	-0.0826588
SULF2	0.086	0.234	2.03968e-13	7.30694e-09	-0.0827461
RPS4X	0.998	0.998	2.66129e-06	0.0953381	-0.0829703
NTRK2	0.079	0.205	6.48584e-11	2.32349e-06	-0.0830854
RSPH1	0.29	0.422	1.11829e-06	0.0400616	-0.0831844
SYNPR	0.024	0.14	6.69893e-14	2.39982e-09	-0.083454
BSDC1	0.367	0.506	2.46396e-06	0.0882689	-0.084092
RBMS2	0.303	0.438	4.06391e-07	0.0145585	-0.0845483
FAXDC2	0.097	0.207	8.88705e-09	0.00031837	-0.0848389
MCF2L2	0.138	0.259	1.13831e-08	0.000407788	-0.0850772
FAM3A	0.314	0.442	2.0899e-06	0.0748686	-0.0850878
MGC32805	0.028	0.181	6.09829e-19	2.18465e-14	-0.0853339
RAC2	0.143	0.298	7.19917e-12	2.57903e-07	-0.0857732
ABCC5	0.138	0.28	8.89249e-11	3.18564e-06	-0.0860292
PKIG	0.277	0.422	9.25101e-08	0.00331408	-0.0865693
ENSG00000284797	0.339	0.489	2.85603e-07	0.0102314	-0.0869912
TMC6	0.332	0.493	3.76955e-09	0.00013504	-0.088031
NEK11	0.185	0.303	3.85798e-07	0.0138208	-0.0880738
PTGDR	0.16	0.299	5.23581e-10	1.87568e-05	-0.0883554
PPARGC1A	0.187	0.321	2.50929e-08	0.000898929	-0.0883686
SERPINB5	0.158	0.288	5.60272e-09	0.000200712	-0.0886231
ST8SIA6	0.039	0.116	6.87277e-08	0.0024621	-0.0886444
EPPK1	0.176	0.331	2.40667e-11	8.62164e-07	-0.0887236
SMIM24	0.055	0.131	3.8637e-07	0.0138413	-0.0887847
KDM6B	0.207	0.344	1.41261e-08	0.000506053	-0.088912
TP53INP2	0.033	0.141	4.27812e-12	1.53259e-07	-0.0892257
ENSG00000262879	0.292	0.409	2.36389e-06	0.0846841	-0.0899102
AKR1C2	0.13	0.24	3.31359e-07	0.0118706	-0.0899418
CECR2	0.105	0.233	2.97967e-10	1.06744e-05	-0.0903155
RIT1	0.202	0.332	9.94961e-08	0.00356435	-0.0906149
CCDC32	0.431	0.576	1.53174e-06	0.0548731	-0.0909587
RPL15	0.996	0.998	1.96932e-08	0.000705488	-0.0913933
RPS9	1	0.999	8.06626e-08	0.00288966	-0.091824
EGF	0.09	0.211	3.41502e-10	1.2234e-05	-0.092237
ENSG00000275216	0.158	0.307	7.27527e-11	2.60629e-06	-0.0924316
LINC02691	0.068	0.215	1.4037e-14	5.02862e-10	-0.0927105
ZNF248	0.306	0.446	3.66616e-07	0.0131337	-0.0928593
ENSG00000260877	0.154	0.288	1.08597e-09	3.8904e-05	-0.0929805
RHOB	0.281	0.416	4.02448e-07	0.0144173	-0.0931684
RPS15A	1	0.999	1.48357e-07	0.00531474	-0.0932945
BIRC2	0.303	0.429	1.42013e-06	0.0508746	-0.0933027
CALCOCO1	0.176	0.313	2.68387e-09	9.6147e-05	-0.0939199
CDKN1A	0.466	0.597	1.9747e-06	0.0707416	-0.0940149
MIR23AHG	0.292	0.433	1.58886e-07	0.00569194	-0.0943449
MGAM2	0.088	0.213	8.43934e-11	3.02331e-06	-0.0944944
TMEM176B	0.367	0.492	2.39493e-06	0.085796	-0.0949857
EMP1	0.042	0.153	9.84679e-12	3.52752e-07	-0.0950238
KCNN4	0.259	0.404	1.44523e-08	0.000517741	-0.0951122
MALL	0.187	0.328	1.15653e-09	4.14315e-05	-0.0952281
RPL19	0.998	1	2.33294e-06	0.0835754	-0.0952612
HSPG2	0.292	0.439	1.76217e-08	0.00063128	-0.0953863
PGPEP1	0.371	0.528	3.9968e-09	0.000143181	-0.0954333
RPS6	1	1	1.64297e-08	0.000588576	-0.0954366
RPLP1	1	1	3.05036e-10	1.09276e-05	-0.0955472
ARRB1	0.328	0.46	9.19311e-07	0.0329334	-0.095565
CDC26	0.323	0.464	1.64228e-07	0.0058833	-0.095756
PLA2R1	0.077	0.207	3.43789e-12	1.23159e-07	-0.0957627
CPEB4	0.226	0.369	2.09659e-08	0.000751082	-0.095888
PTPRO	0.068	0.191	1.16307e-11	4.16657e-07	-0.0959839
ADORA2B	0.481	0.619	1.89044e-07	0.0067723	-0.0966853
SERPINE2	0.207	0.343	2.93609e-08	0.00105182	-0.096686
LACTB	0.369	0.531	1.05397e-07	0.00377575	-0.0970214
FAHD1	0.407	0.544	3.01516e-07	0.0108015	-0.0973731
DENND10	0.393	0.52	1.13053e-06	0.0405001	-0.0975826
CAMSAP2	0.237	0.366	1.29354e-07	0.00463397	-0.0976681
SMIM6	0.026	0.132	1.34567e-12	4.82072e-08	-0.0981127
EPCAM-DT	0.24	0.357	2.4124e-06	0.086422	-0.0985814
RRAS	0.314	0.46	7.96781e-08	0.00285439	-0.0987622
PINK1	0.202	0.353	4.36394e-10	1.56334e-05	-0.0988542
CLDN2	0.059	0.207	1.51468e-15	5.42618e-11	-0.0992375
SPAG4	0.141	0.247	1.62659e-07	0.00582709	-0.0998219
DEPTOR	0.218	0.377	1.51438e-10	5.4251e-06	-0.0998874
TM4SF1	0.125	0.273	8.61342e-12	3.08567e-07	-0.100089
SNX30	0.314	0.45	1.38395e-06	0.0495787	-0.100217
RPL18	1	0.999	1.07279e-08	0.000384317	-0.100587
AK4	0.354	0.49	1.06303e-06	0.0380821	-0.100921
RPL10	1	0.999	3.18648e-09	0.000114152	-0.101064
DUSP6	0.217	0.365	1.35429e-09	4.85161e-05	-0.101216
SP100	0.328	0.471	3.60166e-07	0.0129026	-0.101248
DNAH7	0.086	0.213	4.15163e-11	1.48728e-06	-0.101322
SLC22A3	0.13	0.274	3.49092e-11	1.25059e-06	-0.101627
QPCT	0.204	0.386	9.8801e-13	3.53945e-08	-0.101744
MT-CO2	0.998	1	8.48135e-07	0.0303836	-0.102344
MUC20	0.103	0.234	2.21575e-11	7.93771e-07	-0.102726
CDH3	0.295	0.456	6.22366e-09	0.000222956	-0.102789
SLC16A3	0.279	0.399	1.34891e-06	0.0483232	-0.102809
NMRK1	0.325	0.474	6.1987e-08	0.00222062	-0.102868
SLC1A1	0.317	0.451	1.10242e-06	0.0394932	-0.102914
PTPN22	0.097	0.225	8.92921e-11	3.1988e-06	-0.103154
ENSG00000261502	0.145	0.265	1.14199e-08	0.000409106	-0.103741
KLF12	0.183	0.309	1.23408e-07	0.00442098	-0.104146
RPS2	1	1	7.35823e-10	2.63601e-05	-0.104219
RNF217-AS1	0.073	0.211	2.8549e-13	1.02274e-08	-0.104276
RPL37	0.996	0.999	6.1449e-08	0.00220135	-0.10474
PYGL	0.284	0.438	3.82342e-08	0.0013697	-0.105061
MT-CO3	1	1	7.1015e-07	0.0254404	-0.105713
PLEKHG6	0.257	0.427	4.74048e-11	1.69823e-06	-0.105782
TNIP1	0.506	0.628	2.04349e-06	0.073206	-0.10651
RPS7	0.998	0.998	1.48651e-07	0.00532528	-0.106513
ZFP36	0.209	0.355	9.43946e-10	3.38159e-05	-0.106542
PXN	0.431	0.57	6.79734e-08	0.00243508	-0.106697
SH3GL2	0.055	0.187	1.51601e-13	5.43096e-09	-0.106741
TRERF1	0.409	0.544	4.70557e-07	0.0168572	-0.106943
EREG	0.042	0.179	3.86112e-15	1.38321e-10	-0.107018
ABCG1	0.068	0.161	2.71387e-08	0.000972219	-0.107638
RAB4A	0.71	0.794	1.07826e-06	0.0386276	-0.107911
ARHGEF3	0.418	0.557	2.16134e-07	0.0077428	-0.108198
RACK1	0.998	0.998	1.71045e-08	0.000612753	-0.108274
YPEL2	0.248	0.392	6.75195e-09	0.000241882	-0.1083
ENSG00000173727	0.084	0.194	2.07807e-09	7.44447e-05	-0.108632
MT-CO1	1	1	3.26122e-11	1.1683e-06	-0.108761
ENSG00000286850	0.215	0.364	1.63636e-09	5.86208e-05	-0.109698
LMBRD1	0.49	0.637	1.25173e-06	0.0448421	-0.110138
RAB32	0.312	0.441	3.57867e-07	0.0128202	-0.110347
NUDT22	0.637	0.746	1.07206e-06	0.0384055	-0.111244
LINC01559	0.123	0.215	8.43986e-07	0.030235	-0.111286
PPP1R2	0.574	0.675	2.0417e-07	0.00731418	-0.111389
MT-ND3	0.996	0.996	3.00388e-08	0.00107611	-0.111464
ENSG00000226149	0.077	0.231	5.06223e-15	1.81349e-10	-0.111508
RPL34	0.996	0.998	2.56854e-08	0.000920152	-0.11201
IFNGR2	0.45	0.594	9.83746e-07	0.0352417	-0.113088
COX7A2	0.991	0.985	3.05935e-07	0.0109598	-0.113412
RPL7A	0.998	1	8.88267e-11	3.18213e-06	-0.113537
LRP4	0.053	0.179	4.80024e-13	1.71964e-08	-0.11388
DYNLT3	0.299	0.459	8.33104e-09	0.000298451	-0.11473
RPS3A	1	1	6.35407e-11	2.27628e-06	-0.115345
SATB1	0.233	0.413	8.00357e-13	2.8672e-08	-0.116576
MT-ATP6	1	1	4.53097e-09	0.000162317	-0.116747
ACOT11	0.534	0.648	1.18782e-06	0.0425526	-0.116789
NOL3	0.305	0.467	1.23523e-09	4.42508e-05	-0.117107
CAPN1	0.648	0.726	1.49955e-06	0.0537198	-0.117112
TLE4	0.383	0.551	1.30495e-08	0.000467485	-0.117504
CATSPERB	0.206	0.317	1.00449e-06	0.0359849	-0.117701
TRIB1	0.354	0.483	2.34015e-06	0.0838336	-0.118132
ANKRD40CL	0.172	0.306	1.31146e-09	4.69819e-05	-0.118184
ATP9A	0.385	0.523	1.52181e-06	0.0545172	-0.118277
SCO2	0.437	0.563	7.34236e-07	0.0263033	-0.118709
NR5A2	0.141	0.329	3.40765e-16	1.22076e-11	-0.118796
IL33	0.072	0.225	3.299e-15	1.18184e-10	-0.118857
FNBP1	0.125	0.308	3.84314e-16	1.37677e-11	-0.118912
BTF3	0.989	0.991	4.08581e-08	0.0014637	-0.120048
STAP2	0.525	0.665	3.05057e-08	0.00109284	-0.120379
PTK6	0.345	0.475	4.59346e-07	0.0164556	-0.120379
FBLIM1	0.503	0.632	1.33607e-07	0.00478633	-0.120754
ANGPTL4	0.055	0.165	3.95232e-11	1.41588e-06	-0.120946
VSIG8	0.026	0.114	3.72043e-10	1.33281e-05	-0.12117
PDZK1IP1	0.15	0.337	7.57375e-17	2.71322e-12	-0.121357
GUK1	0.914	0.936	2.63273e-06	0.094315	-0.121412
ATP6V0A1	0.393	0.539	8.6835e-08	0.00311078	-0.121694
ITSN1	0.527	0.663	7.0856e-08	0.00253835	-0.121763
RPL9	0.998	0.999	7.29465e-10	2.61323e-05	-0.12202
RPL11	1	0.999	4.79964e-12	1.71942e-07	-0.122075
MPZL2	0.07	0.268	7.17331e-22	2.56977e-17	-0.122587
LINC02649	0.158	0.295	3.66058e-10	1.31137e-05	-0.122843
C4orf48	0.506	0.66	1.77437e-06	0.0635649	-0.122973
TMEM135	0.543	0.681	1.5438e-07	0.00553049	-0.123044
MB	0.09	0.207	3.74329e-10	1.341e-05	-0.123841
BCL2L15	0.334	0.481	1.5662e-08	0.000561077	-0.124769
TSPOAP1-AS1	0.431	0.551	2.24164e-06	0.0803045	-0.125093
EEF1A1	1	1	1.04566e-15	3.74597e-11	-0.125402
NT5DC2	0.382	0.513	2.67557e-08	0.000958497	-0.125638
RPL12	0.998	1	5.62884e-10	2.01647e-05	-0.126018
OSBPL10	0.47	0.585	6.9014e-07	0.0247236	-0.12626
UBL5	0.936	0.957	2.7705e-06	0.0992503	-0.126492
KRT7	0.062	0.19	8.76732e-13	3.1408e-08	-0.126739
NKD1	0.176	0.28	1.79862e-06	0.0644337	-0.127363
CA2	0.231	0.378	1.50626e-08	0.000539604	-0.127424
LIMCH1	0.339	0.477	4.07921e-07	0.0146134	-0.127739
RNF43	0.44	0.567	1.53534e-07	0.00550019	-0.128202
RPL23	0.993	0.993	3.00218e-07	0.010755	-0.128455
PPP1R14D	0.264	0.432	3.31532e-11	1.18768e-06	-0.12919
ANKRD9	0.372	0.507	1.29032e-07	0.00462246	-0.129391
SATB1-AS1	0.088	0.27	4.38659e-18	1.57145e-13	-0.129722
TNS4	0.374	0.516	1.55017e-08	0.000555335	-0.1299
CTTNBP2NL	0.607	0.714	1.62018e-06	0.0580415	-0.131048
SLC40A1	0.204	0.325	1.71991e-07	0.00616139	-0.131088
FTH1P10	0.435	0.554	4.43774e-08	0.00158978	-0.131227
RPL35A	1	0.999	7.35778e-13	2.63585e-08	-0.131279
EFNA1	0.22	0.336	4.20787e-07	0.0150743	-0.131988
CCNI	0.971	0.964	8.74042e-08	0.00313117	-0.132328
RAB25	0.886	0.912	1.49381e-07	0.00535143	-0.132418
ARL14	0.213	0.361	5.0685e-10	1.81574e-05	-0.132425
NPAS2	0.596	0.701	3.97766e-07	0.0142496	-0.132955
UQCRB	0.982	0.99	1.27622e-06	0.0457192	-0.133163
DMXL2	0.349	0.519	1.68774e-09	6.04615e-05	-0.133489
HEBP2	0.872	0.907	2.74183e-08	0.000982233	-0.133555
KIF13A	0.695	0.736	8.21841e-07	0.0294416	-0.133595
WNT2B	0.136	0.321	2.43749e-16	8.73205e-12	-0.133613
PELI1	0.587	0.681	2.48361e-06	0.0889728	-0.134001
CAPG	0.383	0.53	2.13786e-09	7.65868e-05	-0.134351
PLCD3	0.418	0.554	2.72705e-07	0.00976937	-0.135098
C6orf223	0.281	0.435	7.17391e-10	2.56998e-05	-0.13512
PCSK5	0.128	0.319	8.53007e-18	3.05581e-13	-0.135742
SLC22A18	0.42	0.55	1.24166e-06	0.0444811	-0.135775
TMPRSS2	0.565	0.68	1.6925e-06	0.0606321	-0.135804
DPCD	0.442	0.602	1.63604e-09	5.86096e-05	-0.13614
LINC00299	0.229	0.403	4.18422e-12	1.49895e-07	-0.136251
CAPN12	0.224	0.425	3.34479e-16	1.19824e-11	-0.136308
DAB2	0.149	0.329	1.8386e-16	6.58659e-12	-0.136333
GTF2H5	0.417	0.567	1.41661e-08	0.000507487	-0.136603
ARHGAP42	0.428	0.578	3.84906e-08	0.00137889	-0.136703
COX6C	0.993	0.992	4.42103e-07	0.0158379	-0.137275
TAOK3	0.879	0.925	1.04636e-06	0.0374848	-0.13736
UBL3	0.525	0.665	2.63531e-08	0.000944074	-0.137534
TSPO	0.978	0.987	1.07537e-10	3.8524e-06	-0.137715
CAPS	0.128	0.296	1.4312e-14	5.12714e-10	-0.138132
EPS8L3	0.503	0.647	1.8422e-09	6.59949e-05	-0.138224
TRIM31	0.143	0.276	4.79185e-10	1.71663e-05	-0.139146
PNPLA3	0.237	0.397	1.14644e-10	4.10702e-06	-0.139351
MAP2K2	0.842	0.878	7.57898e-07	0.0271509	-0.139397
MT-ND4	1	1	2.0033e-16	7.17663e-12	-0.139404
YPEL5	0.235	0.409	1.09495e-12	3.92255e-08	-0.14039
EPB41L4B	0.651	0.755	1.61066e-06	0.0577003	-0.140459
CEBPD	0.327	0.505	9.48374e-13	3.39746e-08	-0.140895
SAMD12-AS1	0.272	0.412	1.2072e-08	0.000432468	-0.141374
ANXA11	0.833	0.865	1.1192e-07	0.00400942	-0.141918
PDLIM4	0.084	0.215	2.4703e-12	8.84959e-08	-0.142175
DECR1	0.826	0.87	1.47621e-06	0.0528837	-0.142413
OCIAD2	0.857	0.903	2.35765e-06	0.0844606	-0.144025
GTF2IRD1	0.572	0.655	1.62376e-06	0.0581696	-0.14437
ELF1	0.782	0.871	1.67386e-07	0.00599643	-0.144854
ZNF736P9Y	0.138	0.326	1.173e-16	4.20215e-12	-0.144898
GLIS3	0.178	0.329	1.05376e-10	3.775e-06	-0.144951
TRAPPC6A	0.528	0.667	1.39294e-08	0.000499007	-0.145292
APOBEC1	0.081	0.175	2.41516e-08	0.000865209	-0.145353
PHLDA2	0.495	0.621	1.45774e-06	0.0522221	-0.145473
RPL39	1	1	1.4471e-15	5.18409e-11	-0.145782
NACA	1	0.999	4.50241e-15	1.61295e-10	-0.146139
STK38	0.657	0.757	5.21635e-07	0.018687	-0.146932
AKR1B10	0.248	0.389	2.14138e-08	0.000767129	-0.147791
ZFAS1	0.982	0.984	6.70881e-09	0.000240336	-0.147795
MEF2C	0.092	0.305	7.40376e-23	2.65232e-18	-0.14794
SKP1	0.954	0.953	1.06248e-07	0.00380622	-0.14831
SEMA6A	0.391	0.538	2.70942e-08	0.000970623	-0.148683
H2AJ	0.947	0.956	1.02232e-08	0.000366236	-0.14882
MAPRE3	0.163	0.378	3.65263e-20	1.30852e-15	-0.150026
TRIM25	0.626	0.727	4.54203e-07	0.0162714	-0.150028
APPL2	0.528	0.649	2.35628e-06	0.0844114	-0.150256
BHLHE40	0.261	0.391	1.29007e-07	0.00462156	-0.150321
FASN	0.534	0.643	5.76799e-07	0.0206632	-0.152336
ENSG00000225421	0.035	0.158	3.74765e-14	1.34256e-09	-0.152443
ARPC2	0.965	0.974	3.45797e-09	0.000123878	-0.152585
CTSD	0.736	0.809	4.16388e-07	0.0149167	-0.152714
COX7C	0.998	0.998	4.10974e-14	1.47227e-09	-0.153398
HES1	0.367	0.483	6.64825e-07	0.0238167	-0.153599
PHLPP2	0.409	0.537	1.01176e-08	0.000362452	-0.15383
SLC25A23	0.494	0.61	8.62774e-09	0.00030908	-0.153993
RPS27A	1	0.999	2.17494e-17	7.79149e-13	-0.154033
MYL6B	0.473	0.633	4.54018e-09	0.000162647	-0.154061
AGPAT2	0.618	0.7	5.05302e-07	0.0181019	-0.154335
DBI	0.987	0.986	7.31551e-07	0.0262071	-0.154498
ABO	0.664	0.76	3.65406e-09	0.000130903	-0.154599
PKP2	0.767	0.803	2.35594e-08	0.000843994	-0.155553
TMEM219	0.761	0.824	1.60161e-06	0.0573762	-0.155649
PRKN	0.209	0.386	9.7616e-13	3.497e-08	-0.155766
RPL29	1	1	3.62309e-14	1.29794e-09	-0.156294
FAM214A	0.435	0.58	1.98703e-08	0.000711834	-0.156817
NIPSNAP1	0.714	0.794	1.20063e-08	0.000430114	-0.156951
ZNF827	0.591	0.72	3.30694e-09	0.000118468	-0.157178
CCDC107	0.323	0.512	4.73499e-13	1.69626e-08	-0.157706
DRAIC	0.165	0.302	7.93119e-11	2.84127e-06	-0.158104
B4GALNT3	0.305	0.433	9.31506e-08	0.00333703	-0.158939
HNF4A	0.672	0.755	1.46425e-07	0.00524553	-0.160277
ABCA5	0.369	0.491	1.34707e-06	0.0482575	-0.160688
MT-CYB	1	0.998	2.18618e-08	0.000783179	-0.160727
GOLGA4	0.956	0.964	1.71157e-09	6.13153e-05	-0.161338
RPL36AL	0.989	0.989	2.0873e-12	7.47753e-08	-0.161617
RUBCNL	0.378	0.52	1.57294e-10	5.63491e-06	-0.161838
ADD3	0.661	0.747	2.55366e-08	0.000914822	-0.162076
ERBB3	0.697	0.79	4.78541e-10	1.71433e-05	-0.16218
DPF3	0.2	0.392	3.38804e-16	1.21373e-11	-0.162364
SFN	0.448	0.571	4.77213e-11	1.70957e-06	-0.162659
PRAC1	0.934	0.953	1.10451e-08	0.000395681	-0.163102
TM7SF2	0.407	0.573	9.30586e-11	3.33373e-06	-0.16333
MALRD1	0.072	0.166	1.24325e-08	0.000445382	-0.163404
AP1S1	0.765	0.851	1.28702e-10	4.61063e-06	-0.163465
SLC26A2	0.079	0.226	2.16109e-14	7.74191e-10	-0.163981
MAP4K3-DT	0.637	0.74	3.49706e-07	0.0125279	-0.164346
JUP	0.666	0.776	1.32826e-08	0.000475837	-0.164869
GPX4	0.943	0.95	1.10843e-07	0.00397083	-0.164945
RHOC	0.514	0.656	7.78071e-11	2.78736e-06	-0.165026
QTRT1	0.51	0.65	1.05479e-10	3.77868e-06	-0.166233
CCDC146	0.11	0.301	1.86141e-18	6.6683e-14	-0.166736
ZKSCAN1	0.927	0.952	3.66751e-07	0.0131385	-0.167661
CBR3-AS1	0.305	0.496	2.7146e-13	9.72479e-09	-0.16799
ARRDC4	0.24	0.416	2.14964e-12	7.70088e-08	-0.168368
S100A16	0.853	0.888	2.33445e-07	0.00836293	-0.168712
FBXL17	0.721	0.812	1.01002e-07	0.00361828	-0.169249
MYL12B	0.971	0.978	8.15042e-09	0.000291981	-0.169553
ANTXR2	0.554	0.693	2.64981e-08	0.000949269	-0.170511
ZBTB20	0.361	0.496	6.33942e-08	0.00227103	-0.170771
NDUFB4	0.923	0.948	2.06989e-10	7.41518e-06	-0.171275
PRR15	0.439	0.594	5.07904e-10	1.81951e-05	-0.171324
EXOC6B	0.604	0.707	2.14314e-06	0.0767759	-0.171405
ELOB	0.961	0.972	2.2944e-11	8.21946e-07	-0.171677
ITFG1	0.85	0.892	1.01814e-06	0.0364739	-0.172421
ADH5	0.919	0.94	1.37437e-09	4.92355e-05	-0.172629
EIF4G3	0.941	0.957	4.85325e-07	0.0173863	-0.172968
PEBP1	0.978	0.968	6.28636e-11	2.25203e-06	-0.172976
HSD17B12	0.862	0.908	2.50216e-06	0.0896375	-0.173269
PTMS	0.613	0.736	8.07385e-09	0.000289237	-0.173717
RASGRF2	0.051	0.287	8.58921e-30	3.077e-25	-0.173869
CASC19	0.899	0.91	2.16813e-06	0.0776711	-0.174929
SPINT1	0.675	0.752	4.01091e-08	0.00143687	-0.17506
CALB1	0.073	0.156	3.16834e-07	0.0113502	-0.175241
ENSG00000259628	0.415	0.587	2.4116e-11	8.63933e-07	-0.175595
GCNT1	0.431	0.556	2.40996e-08	0.000863344	-0.176364
SNHG14	0.492	0.66	3.93344e-11	1.40912e-06	-0.17734
IER3	0.574	0.679	3.75644e-07	0.0134571	-0.17766
BTBD9	0.503	0.648	3.40465e-08	0.00121968	-0.177738
ID1	0.912	0.943	6.08652e-08	0.00218043	-0.179154
BMP4	0.437	0.577	5.27687e-11	1.89039e-06	-0.179195
SELENOW	0.974	0.972	3.69984e-11	1.32543e-06	-0.179373
KIAA1671	0.754	0.819	6.55168e-09	0.000234707	-0.179494
LRP1	0.341	0.504	2.98853e-11	1.07061e-06	-0.179718
MT-ND5	0.998	0.998	1.95467e-14	7.00241e-10	-0.179883
INPP4B	0.246	0.427	3.87923e-13	1.3897e-08	-0.18009
CAMK2N1	0.758	0.835	2.2548e-07	0.00807759	-0.180276
CLIC3	0.147	0.27	5.74221e-09	0.000205709	-0.180554
TCEAL9	0.444	0.63	4.41159e-13	1.58041e-08	-0.180976
PAPSS2	0.517	0.611	2.38359e-08	0.000853897	-0.182045
DMKN	0.563	0.698	3.0268e-10	1.08432e-05	-0.182778
PLEKHG1	0.539	0.682	8.82566e-09	0.00031617	-0.182813
SPTAN1	0.572	0.702	2.85608e-12	1.02316e-07	-0.182834
OAF	0.484	0.631	2.26178e-11	8.1026e-07	-0.182917
RPL5	0.998	0.999	1.51045e-19	5.41105e-15	-0.182924
SPON1	0.484	0.603	3.44517e-10	1.2342e-05	-0.183029
MYO7B	0.532	0.692	1.28445e-13	4.6014e-09	-0.183334
DDIT4	0.831	0.883	5.07131e-07	0.0181675	-0.183904
KLK10	0.128	0.333	7.46512e-20	2.67431e-15	-0.183962
JUND	0.771	0.844	3.05514e-07	0.0109447	-0.18428
SLCO1B3-SLCO1B7	0.387	0.518	5.20587e-09	0.000186495	-0.185124
DENND4C	0.941	0.963	1.10255e-08	0.000394978	-0.185624
TTC3	0.963	0.966	1.96397e-12	7.03573e-08	-0.188389
DDAH2	0.404	0.601	7.97088e-15	2.85549e-10	-0.188868
AUTS2	0.635	0.733	5.34342e-10	1.91423e-05	-0.189924
MVD	0.477	0.605	1.08538e-06	0.0388827	-0.190616
CCND2	0.758	0.83	3.32813e-10	1.19227e-05	-0.190814
EEPD1	0.382	0.552	5.85592e-15	2.09782e-10	-0.190876
OPTN	0.552	0.67	4.37462e-07	0.0156716	-0.190985
COL17A1	0.141	0.346	2.90125e-20	1.03934e-15	-0.191256
ST6GAL1	0.284	0.445	4.16511e-12	1.49211e-07	-0.191365
MPG	0.653	0.77	4.66243e-12	1.67027e-07	-0.191586
ACAA2	0.785	0.865	1.04284e-09	3.73586e-05	-0.191685
NECTIN3	0.224	0.438	5.11677e-20	1.83303e-15	-0.192803
TLE1	0.268	0.462	1.48477e-14	5.31906e-10	-0.192827
FGD6	0.354	0.545	1.47477e-12	5.2832e-08	-0.193985
SNORC	0.552	0.684	3.07551e-11	1.10177e-06	-0.194338
MXI1	0.536	0.692	4.03019e-11	1.44377e-06	-0.194383
SDCBP2	0.051	0.187	5.29807e-15	1.89798e-10	-0.194549
AKAP13	0.903	0.935	3.85727e-07	0.0138183	-0.196266
ADIRF	0.268	0.465	7.4973e-16	2.68583e-11	-0.197397
TMC4	0.596	0.736	5.01453e-11	1.7964e-06	-0.197516
MISP	0.345	0.577	1.49296e-19	5.34839e-15	-0.198483
ATP5PF	0.967	0.969	2.64964e-13	9.49206e-09	-0.199574
BCL2L1	0.457	0.641	5.82105e-16	2.08533e-11	-0.200331
PRDX1	0.978	0.977	7.1182e-13	2.55002e-08	-0.200933
REPS2	0.448	0.593	8.36148e-12	2.99542e-07	-0.201037
TGFBR3	0.156	0.365	2.0325e-20	7.28121e-16	-0.201187
DNM2	0.914	0.925	1.39136e-07	0.0049844	-0.201596
PNRC1	0.415	0.615	1.27779e-14	4.57755e-10	-0.20161
TPCN1	0.561	0.716	6.74731e-13	2.41716e-08	-0.201987
MARCKSL1	0.905	0.928	1.07375e-09	3.8466e-05	-0.202438
MCL1	0.583	0.706	1.48406e-08	0.000531651	-0.202573
SEC61G	0.95	0.964	6.72608e-09	0.000240955	-0.202648
USH1C	0.806	0.881	4.9363e-12	1.76838e-07	-0.20303
FGFBP1	0.468	0.608	1.22355e-07	0.00438326	-0.203825
EPB41L1	0.206	0.454	7.71537e-24	2.76395e-19	-0.203956
TJP3	0.488	0.673	6.42957e-14	2.30333e-09	-0.204245
ARL15	0.877	0.916	4.06915e-07	0.0145773	-0.206133
WFDC3	0.116	0.247	7.21398e-12	2.58434e-07	-0.206375
TKT	0.972	0.987	1.36381e-14	4.88571e-10	-0.206492
GRIN2B	0.517	0.644	5.68582e-10	2.03689e-05	-0.20668
CCDC18-AS1	0.506	0.659	1.78116e-11	6.38083e-07	-0.207355
KDM7A	0.824	0.909	3.0636e-08	0.0010975	-0.20768
TSPAN5	0.466	0.614	4.7929e-10	1.71701e-05	-0.207931
DYNC2I1	0.725	0.811	1.79454e-08	0.000642875	-0.208764
FAT1	0.916	0.905	2.07178e-11	7.42194e-07	-0.209082
TMTC2	0.789	0.865	1.04677e-07	0.00374996	-0.209137
MET	0.723	0.791	1.06022e-10	3.79813e-06	-0.209149
TBC1D22A	0.826	0.895	6.71848e-10	2.40683e-05	-0.209204
FOSB	0.483	0.644	1.10355e-10	3.95337e-06	-0.209212
COTL1	0.481	0.592	2.67912e-11	9.59768e-07	-0.20925
PHYKPL	0.785	0.876	3.52414e-11	1.26249e-06	-0.209255
NEDD9	0.582	0.691	4.16897e-08	0.00149349	-0.210144
RIMBP2	0.061	0.145	1.07167e-07	0.00383914	-0.21165
PHLDA1	0.591	0.726	3.26497e-12	1.16964e-07	-0.213061
CIB1	0.917	0.93	1.03e-10	3.68985e-06	-0.213184
KDM5B	0.754	0.85	3.16963e-11	1.13549e-06	-0.213404
PPARA	0.794	0.856	8.09648e-12	2.90048e-07	-0.214244
ZSWIM5	0.486	0.639	1.55045e-13	5.55435e-09	-0.214581
MGST3	0.936	0.961	4.88509e-13	1.75004e-08	-0.214963
VIL1	0.947	0.959	1.81443e-13	6.50001e-09	-0.215146
RPS3	1	0.999	4.94597e-23	1.77184e-18	-0.216407
RPL6	0.998	0.997	7.48201e-24	2.68036e-19	-0.218034
HSD11B2	0.576	0.676	1.74205e-07	0.00624073	-0.218635
LAMTOR5	0.833	0.883	1.68515e-14	6.03687e-10	-0.218727
PCSK7	0.602	0.753	1.35938e-15	4.86984e-11	-0.220706
KRCC1	0.626	0.773	7.99597e-13	2.86448e-08	-0.221464
C10orf99	0.58	0.695	1.45429e-10	5.20983e-06	-0.222185
CYSTM1	0.846	0.919	1.08134e-13	3.87378e-09	-0.224064
POF1B	0.873	0.903	5.89416e-07	0.0211153	-0.225318
LINC01473	0.833	0.899	1.5193e-08	0.000544274	-0.225941
PCK1	0.152	0.322	6.2166e-15	2.22703e-10	-0.226975
ENSG00000238045	0.33	0.544	3.40883e-17	1.22118e-12	-0.227177
SRGAP1	0.679	0.783	4.0795e-09	0.000146144	-0.227533
MAML3	0.945	0.96	2.63715e-07	0.00944734	-0.228667
ASCL2	0.534	0.637	1.44771e-09	5.18627e-05	-0.229056
RIOK3	0.721	0.811	1.94396e-07	0.00696403	-0.229574
ID3	0.914	0.912	5.56081e-09	0.00019921	-0.230009
MSMO1	0.55	0.699	3.63429e-07	0.0130195	-0.230831
ENSG00000289609	0.072	0.19	2.97397e-11	1.06539e-06	-0.230963
MT-ND2	0.996	0.996	3.42535e-19	1.2271e-14	-0.231614
AQP5	0.172	0.345	3.36273e-15	1.20466e-10	-0.232324
ATP8A1	0.484	0.676	3.53655e-17	1.26694e-12	-0.232789
GCNT3	0.433	0.615	1.84196e-13	6.59863e-09	-0.233027
ERO1A	0.624	0.697	2.70137e-06	0.0967738	-0.233658
MT1G	0.396	0.547	3.70432e-11	1.32704e-06	-0.234599
MIR210HG	0.433	0.591	5.56154e-11	1.99237e-06	-0.234987
BAZ2B	0.844	0.906	4.22483e-11	1.5135e-06	-0.235887
LLGL2	0.932	0.956	2.41647e-15	8.65677e-11	-0.237026
NPSR1-AS1	0.237	0.382	1.31425e-09	4.70817e-05	-0.238801
CD24	0.895	0.93	1.65496e-10	5.92873e-06	-0.239529
P4HA2	0.332	0.458	9.34414e-08	0.00334744	-0.241809
HILPDA	0.448	0.577	3.82875e-07	0.0137161	-0.241933
HIVEP3	0.53	0.702	1.94282e-15	6.95996e-11	-0.243245
CEACAM1	0.16	0.379	4.14721e-22	1.4857e-17	-0.243982
AREG	0.128	0.328	6.26268e-20	2.24354e-15	-0.244664
FBXO32	0.316	0.493	1.35206e-13	4.84362e-09	-0.244741
TCF7L2	0.958	0.962	2.03562e-10	7.29242e-06	-0.2463
CBLB	0.686	0.817	7.41971e-09	0.000265804	-0.247294
ENO1	0.987	0.992	3.54147e-11	1.2687e-06	-0.247363
MXD1	0.385	0.542	8.50659e-11	3.0474e-06	-0.247848
S100A11	0.976	0.984	2.90557e-14	1.04089e-09	-0.248351
S100A14	0.994	0.994	1.73957e-15	6.23183e-11	-0.248576
CDX2	0.884	0.923	5.2462e-16	1.8794e-11	-0.249523
PCED1B	0.352	0.504	2.27047e-10	8.13375e-06	-0.249619
PRSS23	0.459	0.628	1.45723e-16	5.22037e-12	-0.252525
FDFT1	0.897	0.934	3.58956e-08	0.00128592	-0.253272
CA12	0.839	0.878	4.00975e-14	1.43645e-09	-0.254012
LCN2	0.226	0.485	4.58702e-27	1.64325e-22	-0.256112
LINC00278	0.534	0.699	4.93687e-13	1.76859e-08	-0.257088
FBXL20	0.404	0.674	5.98545e-26	2.14423e-21	-0.258961
FLNB	0.895	0.929	5.75701e-10	2.06239e-05	-0.259797
GPRC5A	0.2	0.427	1.25845e-21	4.50827e-17	-0.261161
ABCC3	0.912	0.946	5.69524e-16	2.04026e-11	-0.261332
DIAPH2	0.939	0.964	1.33484e-11	4.78193e-07	-0.262235
FTX	0.96	0.962	8.07143e-09	0.000289151	-0.262676
MYH14	0.815	0.878	6.9113e-15	2.4759e-10	-0.263762
ENSG00000287292	0.261	0.435	7.3508e-13	2.63335e-08	-0.266875
RNF186	0.149	0.352	1.65912e-20	5.94365e-16	-0.267092
SQSTM1	0.822	0.868	5.37531e-14	1.92565e-09	-0.268654
GLRX	0.554	0.741	3.36771e-18	1.20645e-13	-0.269136
BNIP3	0.811	0.87	9.82794e-08	0.00352076	-0.269289
[truncated: 102 more rows]

## Sheet: GC4
gene	pct.1	pct.2	p_val	p_val_adj	avg_log2FC
[truncated: 1,985 more rows]
