# Supplementary material for: SLE serum induces altered goblet cell differentiation and leakiness in human intestinal organoids
Source: EMBO Mol Med. 2024 Feb 5;16(3):7. doi: 10.1038/s44321-024-00023-3 (PMC10940301; doi:10.1038/s44321-024-00023-3)
Supplement: Supplementary file 10 — Dataset EV7 [file 44321_2024_23_MOESM10_ESM.xlsx]

## Sheet: Legend
Dataset EV7	scRNA-Seq differentially expressed genes of SLE compared to control serum stimulated organoids (72h) are shown. For each identified cluster genes with a cut-off of padj<0.1 are shown.
	pct.1 and pct.2 shows the fraction of cells expressing the given gene in analyzed comparison group 1 vs group 2
	direction indicates in which condition the gene was upregulated

## Sheet: GC0
cluster	gene	pct.1	pct.2	p_val	p_val_adj	avg_log2FC	direction
GC0	FTL	1	1	1.37148e-08	0.000491319	0.278554	SLE
GC0	CENPV	0.978	0.919	1.19434e-06	0.0427859	0.264347	SLE
GC0	ATP6V1G1	0.993	0.948	1.64805e-06	0.0590398	0.232111	SLE
GC0	RPL9	1	1	8.15767e-08	0.0029224	0.212071	SLE
GC0	HNRNPA1P48	0.659	0.4	9.10296e-08	0.00326104	0.187572	SLE
GC0	RPL37	1	1	3.71453e-07	0.0133069	-0.168916	Control
GC0	RPS27	1	1	2.05534e-06	0.0736303	-0.172615	Control
GC0	RPL36	1	1	1.01412e-08	0.000363299	-0.197689	Control
GC0	RPS21	1	1	8.93345e-10	3.20032e-05	-0.241437	Control
GC0	RPS28	1	1	1.79015e-10	6.41303e-06	-0.241632	Control
GC0	ARF5	0.859	0.919	1.22365e-06	0.043836	-0.267877	Control
GC0	MT-RNR2	1	1	2.24137e-07	0.00802948	-0.341667	Control
GC0	MT-RNR1	1	1	1.11833e-09	4.0063e-05	-0.425793	Control

## Sheet: GC1
cluster	gene	pct.1	pct.2	p_val	p_val_adj	avg_log2FC	direction
GC1	RPLP2	1	1	3.83134e-08	0.00137254	-0.165636	Control
GC1	RPS3	0.995	1	9.88542e-07	0.0354135	-0.179289	Control
GC1	RPL8	1	1	9.97572e-08	0.0035737	-0.190559	Control
GC1	UBA52	0.99	0.995	4.17069e-07	0.0149411	-0.191615	Control
GC1	RPS5	0.985	1	3.38828e-07	0.0121382	-0.19212	Control
GC1	RPS18	1	1	4.43586e-09	0.00015891	-0.196167	Control
GC1	RPL39	1	1	1.6147e-09	5.7845e-05	-0.197349	Control
GC1	RPS14	1	1	6.16081e-08	0.00220705	-0.199046	Control
GC1	RPL41	1	1	2.26659e-07	0.00811982	-0.205552	Control
GC1	RPL11	0.995	1	2.02302e-09	7.24726e-05	-0.20988	Control
GC1	GAPDH	1	1	1.64529e-06	0.0589407	-0.219389	Control
GC1	RPL18A	1	1	1.86955e-10	6.69746e-06	-0.220224	Control
GC1	RPS27A	0.995	1	4.61063e-08	0.00165171	-0.226977	Control
GC1	COX6B1	0.956	0.985	1.12529e-06	0.0403125	-0.234814	Control
GC1	RPL28	1	0.995	2.12874e-12	7.62601e-08	-0.242031	Control
GC1	RPL6	0.995	1	9.3695e-10	3.35653e-05	-0.24817	Control
GC1	RPS9	0.99	1	6.03601e-10	2.16234e-05	-0.248217	Control
GC1	TOMM7	0.941	0.975	7.50484e-07	0.0268853	-0.252244	Control
GC1	RPL37	0.995	1	4.98014e-11	1.78408e-06	-0.253501	Control
GC1	RPLP1	0.995	1	3.39365e-15	1.21574e-10	-0.25429	Control
GC1	RPL35A	0.995	0.995	9.47859e-13	3.39561e-08	-0.254611	Control
GC1	EIF6	0.554	0.779	1.69012e-06	0.0605467	-0.255184	Control
GC1	ELOB	0.936	0.966	5.45285e-07	0.0195343	-0.264912	Control
GC1	RPS19	0.995	1	1.78751e-12	6.40357e-08	-0.267702	Control
GC1	RPL35	0.995	1	1.2376e-09	4.43358e-05	-0.270688	Control
GC1	RPL29	0.995	1	2.61389e-11	9.364e-07	-0.275761	Control
GC1	RPS27	0.99	1	3.91724e-12	1.40331e-07	-0.304848	Control
GC1	RPL37A	0.995	0.995	7.94514e-15	2.84627e-10	-0.310501	Control
GC1	RPS15	0.985	1	1.98925e-14	7.12628e-10	-0.313959	Control
GC1	RPL36	0.995	1	9.60204e-17	3.43983e-12	-0.324049	Control
GC1	RPS21	0.99	0.995	1.77422e-14	6.35596e-10	-0.356713	Control
GC1	RPS28	0.99	1	8.04811e-22	2.88316e-17	-0.385598	Control
GC1	MT-RNR1	0.995	1	2.30172e-12	8.2457e-08	-0.401574	Control
GC1	MIF	0.951	0.951	9.08122e-10	3.25326e-05	-0.550871	Control

## Sheet: GC2
cluster	gene	pct.1	pct.2	p_val	p_val_adj	avg_log2FC	direction
GC2	IFI27	0.94	0.863	4.02909e-07	0.0144338	0.750046	SLE
GC2	RPL34	1	0.994	3.91507e-07	0.0140254	-0.197429	Control
GC2	RPLP1	1	1	5.4538e-08	0.00195377	-0.217473	Control
GC2	RPL39	1	0.994	4.315e-07	0.0154581	-0.26003	Control
GC2	RPL35A	1	1	6.50284e-08	0.00232958	-0.262226	Control
GC2	RPS27	1	1	1.49959e-08	0.000537212	-0.276591	Control
GC2	RPL37	1	0.994	2.58776e-08	0.000927037	-0.282457	Control
GC2	RPS19	1	0.994	8.90937e-08	0.00319169	-0.286989	Control
GC2	RPS28	1	1	9.23311e-10	3.30767e-05	-0.305508	Control
GC2	RPL37A	1	0.988	6.36442e-11	2.27999e-06	-0.30752	Control
GC2	RPL36	1	1	5.41455e-11	1.93971e-06	-0.312799	Control
GC2	RPS21	1	0.994	4.19927e-09	0.000150434	-0.315573	Control
GC2	MIF	0.958	0.988	1.15588e-09	4.14082e-05	-0.643529	Control

## Sheet: GC4
cluster	gene	pct.1	pct.2	p_val	p_val_adj	avg_log2FC	direction
GC3	RPLP1	1	1	7.08296e-07	0.025374	-0.174448	Control
GC3	RPL18	1	1	7.79467e-07	0.0279236	-0.190096	Control
GC3	RPL35A	1	1	1.40731e-06	0.0504153	-0.194347	Control
GC3	RPL8	1	1	3.64036e-07	0.0130412	-0.213754	Control
GC3	RPL29	1	1	7.29696e-08	0.00261406	-0.244003	Control
GC3	RPL37	0.993	1	7.35114e-08	0.00263347	-0.245878	Control
GC3	RPL28	1	1	2.71282e-09	9.71839e-05	-0.247016	Control
GC3	RPL34	0.993	1	2.24911e-09	8.05721e-05	-0.248096	Control
GC3	RPS15	1	1	1.73233e-10	6.20589e-06	-0.26009	Control
GC3	RPL37A	1	1	2.73803e-08	0.000980872	-0.265022	Control
GC3	RPL35	0.993	1	6.9959e-09	0.000250621	-0.276801	Control
GC3	RPS21	1	1	3.48753e-09	0.000124937	-0.292647	Control
GC3	GSTP1	0.987	1	1.26019e-06	0.0451452	-0.305273	Control
GC3	RPL36	1	1	5.3613e-14	1.92063e-09	-0.316739	Control
GC3	RPS28	1	1	2.87498e-12	1.02993e-07	-0.324645	Control
GC3	ASCL2	0.44	0.667	1.234e-06	0.044207	-0.382423	Control
GC3	MIF	0.933	0.973	4.68211e-11	1.67732e-06	-0.649451	Control
