# Supplementary material for: SLE serum induces altered goblet cell differentiation and leakiness in human intestinal organoids
Source: EMBO Mol Med. 2024 Feb 5;16(3):7. doi: 10.1038/s44321-024-00023-3 (PMC10940301; doi:10.1038/s44321-024-00023-3)
Supplement: Supplementary file 11 — Dataset EV8 [file 44321_2024_23_MOESM11_ESM.xlsx]

## Sheet: Legend
Dataset EV8	scRNA-Seq differentially expressed genes of SLE compared to control serum stimulated organoids (72h) are shown. For each identified cluster genes with a cut-off of padj<0.1and log2fc >0.1 are shown.
	pct.1 and pct.2 shows the fraction of cells expressing the given gene in analyzed comparison group 1 vs group 2
	direction indicates in which condition the gene was upregulated

## Sheet: SC1
gene	pct.1	pct.2	p_val	p_val_adj	avg_log2FC	direction
FTL	0.997	0.998	8.83707e-33	3.16579e-28	0.225847	SLE
S100P	0.766	0.718	3.09372e-09	0.000110829	0.223696	SLE
XACT	0.969	0.962	3.83731e-08	0.00137468	0.220957	SLE
MBNL1	0.944	0.947	1.73454e-14	6.21382e-10	0.202801	SLE
AOAH	0.912	0.91	5.49457e-10	1.96837e-05	0.202639	SLE
ID1	0.936	0.93	6.4287e-09	0.000230302	0.183921	SLE
FERMT1	0.978	0.981	8.71387e-17	3.12166e-12	0.183314	SLE
RTN4	0.959	0.941	2.81453e-12	1.00828e-07	0.180461	SLE
MTHFD2	0.867	0.867	2.645e-09	9.47544e-05	0.177083	SLE
MECOM	0.977	0.961	4.29496e-08	0.00153863	0.176705	SLE
SLC7A11	0.669	0.6	1.45259e-07	0.00520377	0.174591	SLE
ANKRD11	0.958	0.952	1.88333e-11	6.74685e-07	0.171342	SLE
PDE8A	0.834	0.858	1.56509e-07	0.00560677	0.165567	SLE
PPARG	0.965	0.979	1.35465e-06	0.048529	0.164951	SLE
SRI	0.963	0.955	4.94556e-10	1.7717e-05	0.162785	SLE
GPA33	0.902	0.916	4.12643e-10	1.47825e-05	0.158734	SLE
PRELID2	0.895	0.903	1.19717e-07	0.00428874	0.157988	SLE
MAP3K5	0.756	0.74	1.61237e-07	0.00577617	0.157173	SLE
ID3	0.951	0.952	4.36718e-07	0.015645	0.156843	SLE
CEACAM5	0.772	0.75	7.60067e-08	0.00272286	0.156721	SLE
CHPT1	0.873	0.863	1.27798e-08	0.000457824	0.155147	SLE
DENND4C	0.951	0.959	5.71673e-08	0.00204796	0.153859	SLE
CEMIP	0.97	0.97	1.8826e-06	0.0674424	0.151975	SLE
CLIC4	0.668	0.62	3.59305e-07	0.0128718	0.151929	SLE
PABPC1	0.995	0.996	2.25663e-16	8.08417e-12	0.145449	SLE
RPL9	0.997	0.999	1.25832e-22	4.5078e-18	0.145132	SLE
NCOR1	0.965	0.956	2.39181e-09	8.56841e-05	0.144958	SLE
ANKH	0.881	0.878	1.79295e-06	0.0642306	0.144308	SLE
KHSRP	0.737	0.707	2.8165e-08	0.00100898	0.143166	SLE
SUMO2	0.987	0.975	8.14808e-11	2.91897e-06	0.137935	SLE
PLCB4	0.992	0.987	3.10807e-07	0.0111344	0.135542	SLE
SLC25A5	0.994	0.994	1.57723e-12	5.65026e-08	0.134964	SLE
SELENOF	0.827	0.83	1.09782e-06	0.0393283	0.133934	SLE
RAC1	0.974	0.979	3.85313e-09	0.000138035	0.133933	SLE
H3-3B	0.987	0.991	3.58688e-09	0.000128496	0.132266	SLE
ATP6V1G1	0.873	0.867	4.7096e-09	0.000168717	0.130493	SLE
TTC3	0.975	0.975	1.25942e-08	0.000451176	0.130338	SLE
EIF3A	0.991	0.991	4.25384e-09	0.00015239	0.129395	SLE
SFT2D1	0.77	0.757	1.60032e-08	0.000573299	0.127125	SLE
ARHGAP5	0.886	0.874	1.10623e-06	0.0396297	0.124489	SLE
LINC00511	0.991	0.992	1.75373e-06	0.0628256	0.123797	SLE
MYO1E	0.908	0.902	1.95085e-06	0.0698872	0.121195	SLE
CDH17	0.881	0.889	1.02871e-06	0.0368524	0.120727	SLE
TMEM123	0.95	0.965	1.40097e-07	0.00501883	0.12031	SLE
GMDS	1	0.998	7.0724e-07	0.0253362	0.120215	SLE
COX7A2L	0.954	0.958	3.23627e-08	0.00115936	0.117951	SLE
BTF3	0.995	0.993	8.50438e-12	3.04661e-07	0.113434	SLE
GGH	0.829	0.835	2.42844e-06	0.0869966	0.109451	SLE
ARPC2	0.975	0.976	1.4949e-06	0.0535533	0.108448	SLE
SLC25A3	0.991	0.992	2.5822e-08	0.000925049	0.10812	SLE
LDHB	0.992	0.991	3.90278e-07	0.0139813	0.107826	SLE
SNHG3	0.822	0.799	2.44762e-06	0.0876834	0.107692	SLE
ANP32B	0.991	0.985	1.57855e-06	0.0565499	0.105416	SLE
B2M	0.996	0.996	1.24108e-06	0.0444606	0.103913	SLE
NDUFC2	0.953	0.958	1.5922e-07	0.00570389	0.102209	SLE
EIF1	0.994	0.993	4.53747e-08	0.0016255	0.101886	SLE
EIF4G2	0.974	0.969	1.76624e-06	0.0632737	0.101731	SLE
AQP5-AS1	0.318	0.438	4.11639e-09	0.000147466	-0.100545	Control
PA2G4	0.962	0.975	1.15136e-06	0.0412464	-0.102166	Control
ARL6IP4	0.733	0.811	4.32451e-08	0.00154921	-0.102429	Control
MZT2A	0.951	0.978	1.27417e-07	0.00456459	-0.102978	Control
MT-CO3	1	1	1.05732e-11	3.78774e-07	-0.104529	Control
NDUFS5	0.991	0.994	2.63e-07	0.00942173	-0.105044	Control
ATP5MJ	0.972	0.986	3.57159e-07	0.0127949	-0.105832	Control
RPL22	0.996	0.995	2.18296e-07	0.00782023	-0.105891	Control
RPS25	0.996	0.997	1.91112e-09	6.84639e-05	-0.106033	Control
ENSG00000225616	0.064	0.198	1.76123e-21	6.30942e-17	-0.106068	Control
ITPR2	0.384	0.501	3.01778e-07	0.0108109	-0.106756	Control
PRDX2	0.983	0.986	8.51378e-09	0.000304998	-0.106841	Control
NME2	0.315	0.438	3.25224e-10	1.16508e-05	-0.108464	Control
COPS9	0.791	0.87	6.40932e-07	0.0229608	-0.109725	Control
RPL27A	0.998	0.999	3.22203e-11	1.15426e-06	-0.109729	Control
C12orf57	0.693	0.801	5.77281e-08	0.00206805	-0.109735	Control
RPS26	0.993	0.992	1.21814e-10	4.36386e-06	-0.110549	Control
TMEM160	0.787	0.869	5.97971e-08	0.00214217	-0.111501	Control
FADS2	0.444	0.568	2.99978e-09	0.000107464	-0.111564	Control
NAP1L4	0.832	0.903	2.37138e-07	0.00849522	-0.112137	Control
SNRPD2	0.97	0.98	3.428e-08	0.00122805	-0.113502	Control
MZT2B	0.98	0.985	1.37994e-09	4.9435e-05	-0.115454	Control
RRBP1	0.91	0.955	1.14047e-06	0.0408561	-0.118429	Control
RPL18	0.999	0.997	1.11004e-20	3.97661e-16	-0.118942	Control
CCDC170	0.195	0.278	1.34318e-06	0.048118	-0.119701	Control
NDUFA3	0.746	0.831	2.58176e-08	0.000924891	-0.120713	Control
CRIP1	0.193	0.322	2.23334e-13	8.00071e-09	-0.121181	Control
FCGRT	0.866	0.911	1.65898e-07	0.00594313	-0.121474	Control
ZG16	0.221	0.379	5.90729e-17	2.11623e-12	-0.121547	Control
ROMO1	0.827	0.886	7.67996e-07	0.0275127	-0.122483	Control
ETFB	0.945	0.977	5.68603e-07	0.0203696	-0.123833	Control
SMOC1	0.204	0.331	2.51743e-12	9.01844e-08	-0.124794	Control
HSPB1	0.556	0.668	6.35589e-08	0.00227693	-0.126616	Control
SSR4	0.966	0.98	9.32373e-10	3.34013e-05	-0.126996	Control
TMA7	0.976	0.987	3.00415e-09	0.000107621	-0.12726	Control
RPS19	1	1	2.37265e-21	8.49979e-17	-0.128082	Control
MT-ND3	1	1	1.45599e-15	5.21596e-11	-0.130638	Control
UQCRQ	0.985	0.988	2.49562e-11	8.94032e-07	-0.131552	Control
NDUFS6	0.96	0.976	1.79249e-11	6.42142e-07	-0.132396	Control
OST4	0.922	0.97	2.19189e-09	7.85221e-05	-0.132798	Control
TIMM13	0.957	0.972	1.7102e-12	6.12662e-08	-0.135684	Control
NDUFA1	0.944	0.979	2.13533e-07	0.00764961	-0.136305	Control
NAA38	0.942	0.966	6.15453e-11	2.2048e-06	-0.136485	Control
SCD	0.676	0.764	8.72946e-07	0.0312724	-0.136635	Control
ATP5ME	0.98	0.986	9.20972e-11	3.29929e-06	-0.136967	Control
RPL38	0.997	0.996	3.43904e-16	1.232e-11	-0.137233	Control
NUPR1	0.366	0.516	7.14056e-14	2.55804e-09	-0.138092	Control
RPLP1	1	0.999	1.73297e-28	6.20818e-24	-0.138479	Control
NDUFB7	0.953	0.972	1.11729e-11	4.00257e-07	-0.138551	Control
LEFTY1	0.43	0.545	2.6339e-09	9.43568e-05	-0.143558	Control
RAMP1	0.143	0.277	2.31877e-16	8.30676e-12	-0.146067	Control
SMIM22	0.822	0.902	7.55518e-10	2.70657e-05	-0.147518	Control
FDPS	0.935	0.958	7.09775e-08	0.0025427	-0.147778	Control
MT-ATP8	0.996	0.996	8.60686e-11	3.08332e-06	-0.148903	Control
LRRC75A	0.479	0.59	7.80102e-07	0.0279464	-0.150948	Control
TMEM258	0.911	0.964	5.2314e-13	1.8741e-08	-0.151552	Control
RPL35A	0.998	0.997	1.53851e-27	5.51156e-23	-0.152288	Control
RPL28	0.999	0.998	7.52253e-31	2.69487e-26	-0.152813	Control
ATP5F1E	0.988	0.996	3.58485e-16	1.28424e-11	-0.154433	Control
RPL18A	1	1	5.1858e-33	1.85776e-28	-0.154892	Control
SLIRP	0.954	0.981	7.64979e-12	2.74046e-07	-0.155733	Control
ARF5	0.637	0.765	4.20456e-14	1.50624e-09	-0.156705	Control
RPL39	0.998	0.999	4.60511e-27	1.64973e-22	-0.157352	Control
C19orf33	0.65	0.771	1.35096e-11	4.83967e-07	-0.157877	Control
RPL34	0.999	0.998	1.78816e-26	6.40592e-22	-0.160986	Control
SOD3	0.444	0.588	1.32912e-14	4.76145e-10	-0.161052	Control
RPL29	0.998	0.999	3.93095e-30	1.40822e-25	-0.164364	Control
MT-RNR2	1	1	5.74559e-13	2.0583e-08	-0.164534	Control
ENSG00000276345	0.599	0.746	3.34823e-18	1.19947e-13	-0.165232	Control
COX6B1	0.979	0.988	3.87801e-17	1.38926e-12	-0.165884	Control
POLR2L	0.834	0.897	8.82306e-14	3.16077e-09	-0.166743	Control
RPL35	0.997	0.998	1.00974e-33	3.61731e-29	-0.174609	Control
SERF2	0.993	0.997	3.99625e-29	1.43162e-24	-0.18579	Control
PTMS	0.765	0.871	1.97858e-13	7.08805e-09	-0.188089	Control
LSM7	0.969	0.981	8.0037e-17	2.86725e-12	-0.190332	Control
MT-ND4L	0.989	0.993	2.44534e-13	8.76018e-09	-0.191094	Control
TESC	0.861	0.919	1.04211e-11	3.73326e-07	-0.192533	Control
DACH1	0.577	0.712	1.76771e-11	6.33265e-07	-0.195679	Control
AGR2	0.993	0.997	2.34902e-12	8.41512e-08	-0.204577	Control
H4C3	0.919	0.95	1.63382e-15	5.85298e-11	-0.208062	Control
TMSB10	1	0.999	1.58939e-38	5.69382e-34	-0.212285	Control
CYBA	0.983	0.989	6.54496e-22	2.34467e-17	-0.213365	Control
RPS15	0.996	0.998	6.60614e-51	2.36658e-46	-0.214123	Control
RPS27	0.999	0.997	5.82689e-49	2.08743e-44	-0.216934	Control
OLFM4	0.942	0.963	5.78414e-07	0.0207211	-0.22219	Control
RPS21	0.997	0.999	3.70867e-49	1.32859e-44	-0.228282	Control
RPL37	1	0.999	1.9737e-62	7.07057e-58	-0.247257	Control
RPL36	0.999	0.999	6.59285e-63	2.36182e-58	-0.249696	Control
RPL37A	0.998	0.999	3.05715e-67	1.09519e-62	-0.252078	Control
MT-RNR1	1	1	8.01236e-26	2.87035e-21	-0.274521	Control
AQP5	0.594	0.726	9.68725e-16	3.47036e-11	-0.300624	Control
TFF3	0.784	0.906	2.21551e-27	7.93685e-23	-0.300748	Control
RPS28	0.998	0.998	4.26975e-90	1.5296e-85	-0.314665	Control
SMOC2	0.774	0.887	1.60262e-21	5.74121e-17	-0.452214	Control
MTATP6P1	0.991	0.986	2.41798e-18	8.66217e-14	-0.514807	Control
ENSG00000279483	0.984	0.984	1.85291e-22	6.63787e-18	-0.516845	Control
MIF	0.982	0.99	1.97461e-57	7.07386e-53	-0.602817	Control

## Sheet: SC2
gene	pct.1	pct.2	p_val	p_val_adj	avg_log2FC	direction
MT1G	0.827	0.794	1.63816e-06	0.0586853	0.253164	SLE
COG5	0.893	0.897	5.74212e-07	0.0205706	0.207132	SLE
FTL	0.999	1	9.73632e-21	3.48794e-16	0.205012	SLE
MBNL1	0.957	0.966	1.51857e-08	0.000544014	0.183202	SLE
ANKH	0.913	0.904	8.47244e-07	0.0303517	0.17266	SLE
GMDS	0.998	0.997	9.34532e-09	0.000334787	0.168693	SLE
TTC3	0.986	0.987	4.75185e-12	1.7023e-07	0.166411	SLE
FERMT1	0.985	0.995	7.27454e-13	2.60603e-08	0.16079	SLE
H3-3B	0.984	0.983	3.88587e-09	0.000139207	0.152111	SLE
RAB5IF	0.688	0.689	7.40653e-07	0.0265332	0.151062	SLE
TMEM123	0.967	0.955	1.12696e-08	0.000403722	0.150842	SLE
TFRC	0.807	0.802	1.73004e-06	0.0619771	0.150588	SLE
PLEKHA5	0.919	0.923	1.52366e-06	0.0545837	0.150425	SLE
LIMS1	0.904	0.911	1.14301e-06	0.0409473	0.137195	SLE
MAP7	0.968	0.976	2.20353e-06	0.0789393	0.1362	SLE
RPL9	0.997	1	8.83684e-17	3.16571e-12	0.135931	SLE
NDUFC2	0.951	0.96	3.99354e-09	0.000143065	0.12855	SLE
STEAP1B	0.592	0.539	2.01481e-07	0.00721786	0.127318	SLE
ATP2B1	0.791	0.77	2.42605e-06	0.0869106	0.116155	SLE
EIF3A	0.996	0.993	8.16142e-08	0.00292375	0.115616	SLE
PABPC1	0.996	0.998	6.54767e-09	0.000234564	0.115547	SLE
MT-ND2	0.999	0.999	4.74516e-08	0.00169991	0.115194	SLE
NCOR1	0.955	0.974	2.46127e-07	0.00881725	0.113452	SLE
HNRNPC	0.993	0.998	1.00486e-06	0.0359981	0.106029	SLE
ANP32B	0.993	0.991	8.9025e-07	0.0318923	0.104661	SLE
TOMM5	0.635	0.741	8.56173e-07	0.0306715	-0.101488	Control
MT-CO3	1	1	1.15527e-09	4.13862e-05	-0.102539	Control
MZT2A	0.972	0.99	1.04455e-06	0.03742	-0.103788	Control
MZT2B	0.985	0.995	4.5739e-07	0.0163856	-0.106409	Control
POLR2I	0.861	0.912	3.01023e-08	0.00107838	-0.106558	Control
ATP5MJ	0.974	0.988	1.85329e-06	0.0663922	-0.107179	Control
PRMT1	0.91	0.959	4.42446e-07	0.0158502	-0.107897	Control
NDUFS5	0.987	0.996	4.69316e-07	0.0168128	-0.107916	Control
GAPDH	0.998	1	4.04005e-10	1.44731e-05	-0.108011	Control
UBA52	0.995	1	1.16462e-10	4.17213e-06	-0.108046	Control
ENSG00000218426	0.219	0.368	5.03148e-13	1.80248e-08	-0.108094	Control
PA2G4	0.973	0.987	9.39502e-09	0.000336567	-0.108099	Control
NDUFA3	0.738	0.849	2.88567e-08	0.00103376	-0.108246	Control
ARL6IP4	0.748	0.826	4.21137e-08	0.00150868	-0.10949	Control
QTRT1	0.687	0.788	1.23286e-06	0.0441659	-0.110805	Control
RPL22	0.995	0.999	2.81685e-09	0.000100911	-0.111024	Control
ZG16	0.234	0.401	1.76483e-15	6.32232e-11	-0.112048	Control
7SK.4	0.398	0.502	5.60567e-07	0.0200817	-0.114014	Control
RPS19	1	1	5.59734e-20	2.00519e-15	-0.115122	Control
ZNHIT1	0.887	0.945	8.73158e-07	0.03128	-0.115721	Control
NME2	0.303	0.441	1.252e-10	4.48516e-06	-0.116522	Control
KRTCAP2	0.644	0.741	1.1429e-06	0.0409434	-0.116927	Control
RPS26	0.989	0.994	1.55402e-08	0.000556711	-0.117526	Control
RPLP1	1	1	2.88101e-20	1.03209e-15	-0.118712	Control
BSG	0.955	0.974	2.17436e-08	0.000778944	-0.119562	Control
ATP5IF1	0.985	0.997	4.91804e-07	0.0176184	-0.120208	Control
RPL18	0.997	1	1.46427e-19	5.24562e-15	-0.120513	Control
STARD10	0.901	0.942	3.15421e-08	0.00112996	-0.120966	Control
NDUFB7	0.965	0.973	2.30027e-08	0.00082405	-0.12149	Control
LEFTY1	0.286	0.435	2.20871e-11	7.91248e-07	-0.122889	Control
NAA38	0.959	0.979	5.28068e-08	0.00189175	-0.123555	Control
MT-ND3	0.998	0.999	6.00562e-11	2.15145e-06	-0.125053	Control
SERF2	0.996	1	4.48479e-12	1.60663e-07	-0.125694	Control
SLIRP	0.946	0.964	7.44431e-07	0.0266685	-0.129182	Control
PRDX2	0.981	0.992	6.03591e-11	2.1623e-06	-0.130641	Control
ENSG00000272763	0.855	0.916	1.99452e-07	0.00714517	-0.134512	Control
NDUFA1	0.949	0.983	5.14932e-10	1.84469e-05	-0.13608	Control
NDUFS6	0.962	0.985	1.9134e-07	0.00685456	-0.136139	Control
ARF5	0.646	0.774	9.06444e-13	3.24725e-08	-0.137816	Control
PPDPF	0.946	0.973	7.78905e-11	2.79035e-06	-0.138336	Control
DACH1	0.486	0.602	1.238e-06	0.0443501	-0.141733	Control
SMIM22	0.856	0.93	4.8179e-12	1.72597e-07	-0.141938	Control
DPM3	0.708	0.82	1.21549e-10	4.35436e-06	-0.142391	Control
ROMO1	0.849	0.912	1.06284e-10	3.80753e-06	-0.144625	Control
POLR2L	0.836	0.898	1.56082e-10	5.59147e-06	-0.14592	Control
RRBP1	0.907	0.954	2.44347e-09	8.75348e-05	-0.147727	Control
RPL38	0.996	0.999	1.38796e-16	4.97222e-12	-0.14775	Control
ELOB	0.987	0.996	7.98543e-12	2.8607e-07	-0.149023	Control
RPL18A	0.999	1	2.95826e-29	1.05977e-24	-0.149048	Control
RPL28	0.999	1	1.00286e-30	3.59266e-26	-0.154093	Control
RPL35A	0.997	0.999	5.49067e-24	1.96698e-19	-0.154159	Control
ENSG00000276345	0.643	0.775	9.78064e-14	3.50382e-09	-0.155183	Control
MT-ATP8	0.996	0.997	2.35283e-12	8.4288e-08	-0.156559	Control
ATP5ME	0.984	0.997	8.67502e-14	3.10774e-09	-0.15753	Control
CRIP1	0.236	0.391	6.03814e-14	2.1631e-09	-0.157968	Control
RPL34	0.998	0.998	4.19167e-23	1.50162e-18	-0.158547	Control
MT-ND6	0.99	0.994	2.52567e-09	9.04795e-05	-0.158985	Control
SSR4	0.962	0.985	4.79573e-13	1.71802e-08	-0.159362	Control
RPS17	0.972	0.991	6.71168e-07	0.0240439	-0.161335	Control
AGR2	0.994	0.998	1.65588e-06	0.0593203	-0.161478	Control
RPL29	0.999	0.999	9.02721e-28	3.23391e-23	-0.163357	Control
LSM7	0.966	0.982	2.92471e-13	1.04775e-08	-0.165677	Control
RPL39	0.998	1	1.87912e-27	6.73178e-23	-0.165689	Control
RPL35	0.995	0.999	1.63644e-26	5.86238e-22	-0.166239	Control
COX6B1	0.983	0.995	1.23499e-19	4.42423e-15	-0.172003	Control
MT-RNR2	1	1	3.96075e-17	1.4189e-12	-0.181529	Control
NUPR1	0.391	0.562	6.93144e-17	2.48312e-12	-0.183101	Control
AQP5	0.509	0.624	2.07533e-06	0.0743468	-0.183445	Control
CYBA	0.982	0.997	6.25398e-14	2.24043e-09	-0.183876	Control
ATP5F1E	0.988	0.995	1.80992e-19	6.48387e-15	-0.189974	Control
H4C3	0.956	0.974	1.31429e-06	0.0470831	-0.195222	Control
RPS15	0.999	0.999	1.62035e-44	5.80476e-40	-0.197608	Control
MT-ND4L	0.992	0.997	1.93052e-13	6.91589e-09	-0.203326	Control
TMSB10	0.998	1	3.97913e-34	1.42548e-29	-0.21164	Control
RPL37	0.998	0.999	1.2992e-44	4.65426e-40	-0.215946	Control
RPS27	0.999	1	6.23997e-47	2.23541e-42	-0.235697	Control
RPL37A	0.998	1	2.71665e-53	9.73214e-49	-0.237882	Control
RPS21	0.998	1	2.91955e-52	1.0459e-47	-0.242872	Control
MT-RNR1	1	1	1.55939e-24	5.58635e-20	-0.262265	Control
RPL36	0.999	1	4.81386e-60	1.72452e-55	-0.265006	Control
RPS28	0.999	1	2.54993e-70	9.13487e-66	-0.278042	Control
TFF3	0.843	0.915	1.71612e-14	6.14782e-10	-0.311993	Control
ENSG00000279483	0.986	0.985	2.5151e-19	9.01008e-15	-0.53017	Control
MTATP6P1	0.994	0.985	5.16354e-18	1.84979e-13	-0.566941	Control
MIF	0.983	0.991	3.34952e-54	1.19993e-49	-0.634283	Control

## Sheet: TA1
gene	pct.1	pct.2	p_val	p_val_adj	avg_log2FC	direction
CALB1	0.285	0.195	8.20356e-08	0.00293884	0.330499	SLE
FTL	1	1	3.34607e-26	1.1987e-21	0.248322	SLE
FABP5	0.991	0.991	6.97327e-08	0.0024981	0.218461	SLE
MT-ND2	0.997	0.992	1.02723e-18	3.67994e-14	0.210609	SLE
PPARG	0.989	0.985	4.82988e-09	0.000173026	0.20262	SLE
C15orf48	0.838	0.816	1.41319e-06	0.050626	0.197913	SLE
PRELID2	0.959	0.96	3.9232e-08	0.00140545	0.183412	SLE
MBNL1	0.97	0.97	2.22109e-08	0.000795682	0.15848	SLE
LINC02086	0.83	0.833	2.13622e-06	0.0765278	0.156734	SLE
FERMT1	0.987	0.981	4.91123e-12	1.7594e-07	0.153116	SLE
GGH	0.94	0.935	1.82463e-11	6.53654e-07	0.151993	SLE
DENND4C	0.975	0.966	2.13622e-06	0.0765279	0.144985	SLE
MT-ATP6	0.999	0.999	1.67317e-08	0.000599398	0.143953	SLE
RPL9	0.998	1	1.6737e-19	5.99586e-15	0.143312	SLE
NFE2L2	0.977	0.957	1.7977e-09	6.44008e-05	0.141994	SLE
NCOR1	0.983	0.979	2.85648e-10	1.0233e-05	0.14013	SLE
RHOBTB3	0.969	0.959	1.60216e-07	0.00573959	0.13969	SLE
GMDS	0.995	0.992	1.62113e-06	0.0580755	0.138281	SLE
TACC2	0.894	0.873	7.3927e-08	0.00264836	0.137688	SLE
CDC42BPA	0.886	0.875	3.41536e-07	0.0122352	0.137508	SLE
GOLGA4	0.984	0.989	9.96738e-09	0.000357071	0.135149	SLE
MPP7	0.701	0.655	1.66666e-06	0.0597065	0.134232	SLE
ARF6	0.885	0.866	3.71012e-09	0.000132911	0.133889	SLE
CDH17	0.94	0.927	4.6936e-07	0.0168143	0.133092	SLE
TMEM131	0.853	0.848	4.45576e-07	0.0159623	0.132963	SLE
RAB5IF	0.705	0.675	2.72629e-08	0.000976667	0.131602	SLE
ESRP1	0.955	0.945	2.71889e-06	0.0974016	0.130265	SLE
EPB41L4B	0.821	0.806	2.0119e-06	0.0720742	0.1292	SLE
LINC00511	0.993	0.981	1.64019e-06	0.0587582	0.128456	SLE
RTN4	0.978	0.972	7.33309e-07	0.0262701	0.126967	SLE
TTC3	0.982	0.986	1.94659e-08	0.000697348	0.126756	SLE
TBC1D12	0.754	0.729	1.88651e-07	0.00675822	0.126741	SLE
ROCK2	0.985	0.981	2.38792e-08	0.00085545	0.124811	SLE
PDLIM5	0.854	0.825	1.52467e-06	0.0546199	0.122434	SLE
TGOLN2	0.862	0.855	2.07268e-06	0.0742516	0.119039	SLE
PLCB4	0.994	0.99	2.72916e-06	0.0977695	0.118631	SLE
SELENOF	0.894	0.887	3.28981e-08	0.00117854	0.111174	SLE
FTH1	1	1	2.07082e-08	0.000741851	0.111149	SLE
PIGR	0.998	0.996	2.44612e-06	0.0876298	0.10555	SLE
SPINT2	0.991	0.983	7.46904e-07	0.0267571	0.10218	SLE
TOMM20	0.994	0.989	3.26182e-07	0.0116851	0.102145	SLE
FCGBP	0.334	0.447	2.58489e-06	0.092601	-0.101389	Control
MRPS34	0.968	0.975	1.30931e-07	0.00469048	-0.101463	Control
HMGB1	0.998	0.999	3.20305e-10	1.14746e-05	-0.101808	Control
SYNPR	0.206	0.318	3.4184e-08	0.00122461	-0.101848	Control
NME2	0.33	0.458	5.07121e-09	0.000181671	-0.101916	Control
ATP5ME	0.987	0.991	2.45774e-06	0.0880462	-0.102377	Control
UQCRQ	0.984	0.99	1.053e-06	0.0377228	-0.103331	Control
SERBP1	0.994	0.998	1.37574e-07	0.00492845	-0.103774	Control
RPL32	1	1	3.02921e-12	1.08518e-07	-0.104104	Control
SPINK4	0.138	0.233	2.1128e-07	0.0075689	-0.105238	Control
SLC25A6	0.996	0.996	7.28979e-09	0.000261149	-0.105578	Control
UQCR10	0.983	0.994	3.94349e-07	0.0141272	-0.105605	Control
HNRNPAB	0.99	0.984	1.37937e-06	0.0494145	-0.105764	Control
RPS5	0.998	1	2.58798e-12	9.27119e-08	-0.106031	Control
FBL	0.967	0.972	1.97824e-06	0.0708685	-0.106295	Control
TIMM13	0.971	0.965	6.92569e-07	0.0248106	-0.106356	Control
GAPDH	1	1	3.10895e-08	0.00111375	-0.107743	Control
RPL12	1	0.999	2.15565e-13	7.72241e-09	-0.10816	Control
MRPL54	0.869	0.911	9.16689e-07	0.0328395	-0.108639	Control
ATP5F1D	0.995	0.995	1.12546e-09	4.03185e-05	-0.11039	Control
RPS25	0.998	0.999	5.61633e-08	0.00201199	-0.111	Control
SERF2	0.996	0.999	1.1584e-09	4.14987e-05	-0.111059	Control
RPL8	1	1	4.4026e-13	1.57719e-08	-0.112834	Control
ARF5	0.723	0.807	1.11608e-09	3.99824e-05	-0.113734	Control
UTRN	0.483	0.599	4.63278e-07	0.0165965	-0.115674	Control
MRPL12	0.896	0.931	1.44667e-07	0.00518254	-0.1159	Control
LEFTY1	0.207	0.345	2.74247e-12	9.82464e-08	-0.116154	Control
PTPRN2	0.332	0.442	1.48237e-07	0.00531045	-0.116225	Control
RPS24	1	1	2.32312e-15	8.32236e-11	-0.11664	Control
PHPT1	0.961	0.974	6.9229e-07	0.0248006	-0.116687	Control
CRIP1	0.255	0.394	6.84377e-12	2.45171e-07	-0.117989	Control
UBL5	0.927	0.973	4.76498e-07	0.0170701	-0.118598	Control
RPS15A	0.999	1	1.68809e-16	6.0474e-12	-0.118699	Control
SSR4	0.971	0.985	3.44118e-10	1.23277e-05	-0.119036	Control
TUBB4B	0.995	0.998	8.64203e-08	0.00309592	-0.120081	Control
SMIM22	0.884	0.923	8.87193e-08	0.00317828	-0.120597	Control
RPS14	1	1	3.59606e-21	1.28825e-16	-0.120868	Control
CYBA	0.99	0.989	1.04654e-08	0.000374913	-0.121659	Control
MRPL28	0.681	0.796	1.01025e-09	3.61912e-05	-0.121955	Control
RPL6	0.999	1	3.70578e-14	1.32756e-09	-0.123001	Control
RPL18	1	0.999	3.20826e-19	1.14933e-14	-0.124158	Control
UBA52	0.998	0.998	2.70892e-18	9.70443e-14	-0.124376	Control
TKT	0.996	0.993	4.68482e-12	1.67829e-07	-0.124545	Control
EIF3J	0.92	0.953	2.31997e-08	0.000831107	-0.125327	Control
RPS19	1	1	2.12304e-22	7.60558e-18	-0.126295	Control
TMEM160	0.852	0.898	5.39276e-08	0.0019319	-0.127226	Control
ATP5IF1	0.994	0.996	3.29579e-10	1.18068e-05	-0.129081	Control
RPLP1	1	1	2.37788e-25	8.5185e-21	-0.129424	Control
TMEM258	0.972	0.977	3.19502e-10	1.14458e-05	-0.129785	Control
MRPL52	0.904	0.94	1.06855e-09	3.82798e-05	-0.130217	Control
RPS26	0.989	0.99	1.90142e-11	6.81164e-07	-0.131882	Control
RPS9	1	0.999	2.71198e-21	9.71541e-17	-0.134118	Control
NUDC	0.949	0.961	1.10493e-07	0.00395828	-0.134176	Control
POLR2I	0.875	0.922	4.42811e-11	1.58633e-06	-0.134635	Control
DPM3	0.697	0.797	3.86812e-09	0.000138571	-0.135768	Control
ENSG00000272763	0.917	0.949	2.55262e-06	0.0914451	-0.136276	Control
H3C4	0.109	0.281	5.71393e-22	2.04696e-17	-0.13645	Control
ARL6IP4	0.79	0.865	1.15811e-10	4.14883e-06	-0.139991	Control
SNRPD2	0.979	0.984	3.1523e-10	1.12928e-05	-0.140472	Control
RPL35A	0.999	0.999	2.00658e-24	7.18837e-20	-0.141597	Control
NUPR1	0.456	0.601	1.88637e-10	6.75774e-06	-0.142197	Control
PRMT1	0.952	0.958	3.83813e-10	1.37497e-05	-0.145678	Control
KRTCAP2	0.704	0.801	2.04481e-10	7.32534e-06	-0.147167	Control
DACH1	0.407	0.526	5.03038e-08	0.00180208	-0.14907	Control
RPL38	0.999	0.999	1.19846e-17	4.29336e-13	-0.149763	Control
POLR2L	0.799	0.875	9.42067e-13	3.37486e-08	-0.154804	Control
RPL39	0.999	0.999	1.48475e-27	5.31897e-23	-0.156477	Control
ELOB	0.987	0.993	6.03118e-14	2.16061e-09	-0.156753	Control
COX6B1	0.989	0.993	2.22824e-15	7.98245e-11	-0.156874	Control
SOD3	0.465	0.631	1.61004e-13	5.7678e-09	-0.158768	Control
NDUFB7	0.971	0.977	9.81454e-15	3.51596e-10	-0.161667	Control
SLIRP	0.962	0.968	8.3787e-11	3.00159e-06	-0.162261	Control
PA2G4	0.979	0.986	9.74563e-14	3.49127e-09	-0.163367	Control
MUC2	0.223	0.341	1.81442e-08	0.000649996	-0.165354	Control
RPS17	0.98	0.981	9.09497e-09	0.000325818	-0.166921	Control
NDUFS6	0.966	0.974	4.25418e-12	1.52402e-07	-0.168655	Control
H2AC12	0.45	0.574	1.41429e-09	5.06654e-05	-0.170083	Control
ATP5F1E	0.989	0.992	1.60278e-18	5.74181e-14	-0.17191	Control
STARD10	0.923	0.952	6.26665e-14	2.24496e-09	-0.174105	Control
MT-ND4L	0.988	0.99	5.40476e-10	1.9362e-05	-0.176167	Control
ENSG00000276345	0.662	0.777	1.6081e-17	5.76085e-13	-0.178732	Control
RPL18A	1	0.999	4.10636e-37	1.47106e-32	-0.179374	Control
PTMS	0.728	0.817	4.6122e-09	0.000165228	-0.179797	Control
RPL34	1	1	1.74285e-34	6.2436e-30	-0.183401	Control
RPL35	1	0.999	8.73025e-38	3.12752e-33	-0.188844	Control
RPL29	1	0.999	1.36698e-32	4.89707e-28	-0.190114	Control
RPL28	1	0.999	7.42306e-44	2.65924e-39	-0.193464	Control
LGR5	0.61	0.721	4.61609e-08	0.00165367	-0.198753	Control
LSM7	0.976	0.983	1.30093e-18	4.66045e-14	-0.204681	Control
MT-RNR1	0.998	0.999	1.50161e-15	5.37936e-11	-0.206442	Control
TMSB10	0.999	1	1.2787e-29	4.58082e-25	-0.209378	Control
RPS15	1	1	2.65736e-48	9.51973e-44	-0.210091	Control
AGR2	0.992	0.996	2.76677e-11	9.91169e-07	-0.215174	Control
RPS21	0.999	0.998	1.77455e-47	6.35714e-43	-0.231019	Control
RPS27	0.999	1	6.24496e-50	2.23719e-45	-0.234486	Control
TESC	0.748	0.814	1.7653e-09	6.32399e-05	-0.234888	Control
RPL37	1	0.999	1.61764e-48	5.79503e-44	-0.236861	Control
RPL37A	0.997	1	1.91138e-59	6.84732e-55	-0.239048	Control
AQP5	0.468	0.6	2.97294e-10	1.06503e-05	-0.270321	Control
H2AC17	0.562	0.688	1.41521e-14	5.06985e-10	-0.271072	Control
RPS28	0.999	1	1.004e-79	3.59673e-75	-0.29006	Control
H1-5	0.836	0.87	1.12656e-06	0.040358	-0.294352	Control
RPL36	0.999	0.999	1.05266e-79	3.77103e-75	-0.302277	Control
H1-4	0.804	0.853	1.53631e-08	0.000550369	-0.304447	Control
OLFM4	0.882	0.913	1.19167e-07	0.00426903	-0.32077	Control
H2AC14	0.498	0.622	3.03327e-16	1.08664e-11	-0.327349	Control
H2AC20	0.689	0.756	5.07529e-08	0.00181817	-0.335301	Control
H4C3	0.98	0.988	6.78177e-11	2.4295e-06	-0.339285	Control
TFF3	0.874	0.947	4.13106e-18	1.47991e-13	-0.410476	Control
MTATP6P1	0.986	0.974	1.22638e-09	4.39338e-05	-0.41915	Control
SMOC2	0.606	0.747	5.03063e-17	1.80217e-12	-0.43996	Control
MIF	0.989	0.989	2.27496e-45	8.14983e-41	-0.537603	Control
ENSG00000279483	0.989	0.984	1.25201e-21	4.48521e-17	-0.554461	Control

## Sheet: TA2
gene	pct.1	pct.2	p_val	p_val_adj	avg_log2FC	direction
FTL	0.999	0.999	4.02966e-26	1.44359e-21	0.28404	SLE
MT-ND2	0.997	0.99	1.57598e-15	5.64579e-11	0.240722	SLE
FERMT1	0.982	0.926	5.73798e-15	2.05558e-10	0.211001	SLE
H1-0	0.799	0.724	2.21115e-08	0.000792123	0.201591	SLE
GGH	0.909	0.841	1.31805e-11	4.72177e-07	0.171518	SLE
MT-ND1	0.994	0.989	8.49114e-08	0.00304187	0.167233	SLE
MT-ND4	0.999	0.999	1.09741e-08	0.000393138	0.166244	SLE
TAF9	0.81	0.707	4.24257e-10	1.51986e-05	0.165462	SLE
EIF4G3	0.961	0.895	2.23215e-06	0.0799645	0.163534	SLE
MTHFD2	0.959	0.895	1.76281e-06	0.0631509	0.161506	SLE
COX7A2L	0.957	0.887	8.63549e-09	0.000309358	0.159331	SLE
FANCI	0.916	0.813	2.59269e-07	0.00928804	0.158383	SLE
NAP1L1	0.985	0.935	1.31577e-08	0.000471363	0.156811	SLE
JTB	0.915	0.848	6.22807e-07	0.0223114	0.156574	SLE
SUMO2	0.979	0.942	1.11747e-11	4.00324e-07	0.156518	SLE
LCN2	0.784	0.687	2.77199e-06	0.0993038	0.151976	SLE
SLC25A5	0.991	0.976	4.29663e-12	1.53922e-07	0.151083	SLE
GNAS	0.984	0.941	5.42503e-08	0.00194346	0.149664	SLE
H2AX	0.797	0.718	1.66589e-08	0.000596787	0.149495	SLE
BRI3	0.904	0.837	9.45726e-07	0.0338797	0.148756	SLE
RPL9	0.995	0.997	2.13171e-17	7.63665e-13	0.147929	SLE
CDS1	0.721	0.637	7.27122e-07	0.0260484	0.147894	SLE
H3-3B	0.981	0.954	2.25429e-08	0.000807577	0.147355	SLE
RTN4	0.96	0.911	5.51705e-08	0.00197643	0.146388	SLE
PCNA	0.93	0.85	5.97382e-08	0.00214006	0.145967	SLE
CTDNEP1	0.787	0.714	1.96447e-08	0.000703753	0.144413	SLE
NCOR1	0.959	0.905	1.40994e-08	0.000505095	0.141034	SLE
RBFOX2	0.952	0.875	4.25424e-07	0.0152404	0.140209	SLE
CNPY2	0.863	0.783	9.5855e-09	0.000343391	0.138351	SLE
DAZAP1	0.821	0.753	1.52892e-06	0.054772	0.13587	SLE
CENPV	0.904	0.803	2.79598e-08	0.00100163	0.135437	SLE
CHPT1	0.883	0.812	4.75334e-08	0.00170284	0.134454	SLE
GOLPH3	0.784	0.711	2.23451e-07	0.0080049	0.133997	SLE
RNGTT	0.786	0.694	1.74344e-06	0.0624568	0.13351	SLE
UBE2D3	0.946	0.881	1.28216e-06	0.045932	0.133458	SLE
TOMM20	0.975	0.945	4.70399e-10	1.68516e-05	0.132619	SLE
ANP32B	0.99	0.959	3.55834e-08	0.00127474	0.131003	SLE
BRIP1	0.871	0.784	2.22988e-06	0.079883	0.130971	SLE
CEP152	0.737	0.66	4.0654e-07	0.0145639	0.130705	SLE
ALYREF	0.769	0.679	1.96446e-09	7.03749e-05	0.130272	SLE
CUL5	0.805	0.726	2.13724e-07	0.00765645	0.130179	SLE
BTF3	0.987	0.982	2.5925e-12	9.28738e-08	0.130067	SLE
PTBP3	0.964	0.939	4.50079e-08	0.00161236	0.129303	SLE
MACROH2A1	0.952	0.89	6.98404e-07	0.0250196	0.127958	SLE
PABPC1	0.992	0.975	2.90493e-08	0.00104066	0.126682	SLE
UBE2Q2	0.558	0.471	1.55362e-06	0.0556567	0.126568	SLE
PCLAF	0.952	0.873	4.81585e-07	0.0172523	0.126361	SLE
DEK	0.984	0.966	3.27031e-07	0.0117156	0.125782	SLE
ZWINT	0.826	0.708	3.2457e-08	0.00116274	0.125499	SLE
CREBBP	0.739	0.644	1.28812e-07	0.00461458	0.122255	SLE
MAL2	0.941	0.86	8.80938e-07	0.0315587	0.119971	SLE
RPS20	0.994	0.982	6.53264e-07	0.0234025	0.119889	SLE
IARS1	0.966	0.906	2.51572e-06	0.090123	0.118729	SLE
HACD2	0.721	0.608	5.16423e-08	0.00185003	0.118266	SLE
HIGD1A	0.668	0.58	4.49947e-07	0.0161189	0.11727	SLE
YWHAG	0.763	0.683	1.36172e-07	0.00487823	0.115132	SLE
DNASE2	0.692	0.615	1.60024e-07	0.00573269	0.114997	SLE
MTDH	0.979	0.914	1.08187e-06	0.0387569	0.11478	SLE
RAC1	0.981	0.946	1.61058e-06	0.0576976	0.112741	SLE
KHSRP	0.828	0.759	2.45124e-07	0.00878132	0.112304	SLE
PHF5A	0.575	0.451	1.16808e-09	4.18452e-05	0.109919	SLE
CYB5A	0.93	0.883	1.60282e-06	0.0574194	0.10905	SLE
TMBIM4	0.832	0.743	1.80135e-06	0.0645317	0.108008	SLE
EEF1E1	0.714	0.635	1.81552e-06	0.0650393	0.107513	SLE
CFAP298	0.633	0.543	2.17022e-06	0.077746	0.106471	SLE
ATP2B1	0.789	0.703	1.37934e-06	0.0494134	0.106315	SLE
FTH1	1	1	4.6331e-07	0.0165976	0.106309	SLE
ENSG00000170089	0.732	0.654	3.10304e-08	0.00111163	0.105972	SLE
EBAG9	0.615	0.523	9.26994e-07	0.0332086	0.104891	SLE
KARS1	0.821	0.728	7.37681e-08	0.00264267	0.104732	SLE
H2AZ1	0.991	0.991	7.73417e-07	0.0277069	0.104428	SLE
SPCS1	0.961	0.91	1.27267e-06	0.0455921	0.104351	SLE
SELENOH	0.793	0.729	1.17168e-06	0.0419744	0.104198	SLE
AATF	0.734	0.668	2.04163e-06	0.0731395	0.101199	SLE
RPS29	1	0.997	5.76489e-07	0.0206522	-0.10316	Control
RPS19	1	1	1.6473e-11	5.90129e-07	-0.105162	Control
ENSG00000196656	0.074	0.217	2.80628e-15	1.00532e-10	-0.107524	Control
ENSG00000225616	0.055	0.194	6.12521e-17	2.19429e-12	-0.108522	Control
MRPS5	0.338	0.455	7.47019e-07	0.0267612	-0.108722	Control
RPS14	1	1	1.95231e-12	6.99395e-08	-0.110537	Control
RPLP1	1	0.999	2.47853e-17	8.8791e-13	-0.113113	Control
RPL18A	1	0.999	5.22688e-14	1.87248e-09	-0.116076	Control
MT-ND5	0.997	0.994	2.29324e-08	0.000821532	-0.117116	Control
RPS18	1	1	1.17169e-10	4.19745e-06	-0.118158	Control
RPL35A	0.997	0.999	7.84394e-13	2.81001e-08	-0.123916	Control
CYP51A1	0.278	0.414	4.55113e-08	0.0016304	-0.128564	Control
ENSG00000218426	0.224	0.351	3.09477e-09	0.000110867	-0.129545	Control
TKT	0.985	0.985	2.15587e-06	0.0772317	-0.133047	Control
RPL28	0.999	1	1.21759e-18	4.3619e-14	-0.138175	Control
RPL32	1	0.999	1.74833e-10	6.26322e-06	-0.13992	Control
RPL34	0.996	0.999	6.97792e-18	2.49977e-13	-0.140645	Control
SERF2	0.994	0.99	4.08467e-12	1.46329e-07	-0.150262	Control
RPS24	1	0.999	5.15272e-13	1.84591e-08	-0.153806	Control
NUPR1	0.419	0.536	3.3141e-07	0.0118724	-0.155875	Control
YWHAE	0.982	0.981	2.78015e-06	0.0995963	-0.156986	Control
RPS15	1	0.997	6.33438e-21	2.26923e-16	-0.158519	Control
H3C4	0.159	0.348	9.21443e-18	3.30098e-13	-0.165107	Control
ATP5F1E	0.985	0.966	1.2271e-10	4.39595e-06	-0.165331	Control
RPL22	0.987	0.991	1.06593e-09	3.81858e-05	-0.166104	Control
H4C3	0.986	0.946	1.1472e-06	0.0410972	-0.167258	Control
LSM7	0.96	0.937	3.31332e-09	0.000118696	-0.169308	Control
RPL29	1	1	2.05649e-20	7.36717e-16	-0.170894	Control
SMIM22	0.845	0.846	2.07758e-06	0.0744271	-0.171648	Control
RPL35	0.997	0.999	3.47702e-19	1.24561e-14	-0.17281	Control
RPL39	0.997	1	1.45455e-22	5.21079e-18	-0.179572	Control
COX6B1	0.977	0.955	1.95873e-10	7.01695e-06	-0.183824	Control
ATP5ME	0.976	0.956	1.39657e-09	5.00306e-05	-0.184334	Control
TMEM258	0.934	0.91	6.27051e-07	0.0224635	-0.18564	Control
MT-ATP8	0.995	0.99	1.98668e-09	7.11707e-05	-0.1876	Control
LGALS1	0.122	0.207	1.77627e-06	0.0636331	-0.197193	Control
S100A6	0.996	0.997	1.08845e-06	0.0389925	-0.208805	Control
RPL38	0.991	0.996	2.2884e-18	8.19796e-14	-0.210277	Control
RPL37A	1	0.999	7.47366e-35	2.67736e-30	-0.215353	Control
ENSG00000276345	0.643	0.719	1.3137e-11	4.70618e-07	-0.22024	Control
H2AC17	0.803	0.815	2.80293e-12	1.00412e-07	-0.240344	Control
RPS27	1	0.997	4.38939e-38	1.57245e-33	-0.246206	Control
RPL36	0.999	0.997	1.29132e-42	4.62603e-38	-0.246829	Control
H1-5	0.979	0.974	3.68131e-11	1.31879e-06	-0.247002	Control
RPL37	0.995	0.999	9.43301e-32	3.37928e-27	-0.248135	Control
TMSB10	0.999	0.999	2.02084e-32	7.23945e-28	-0.258867	Control
H2AC11	0.637	0.683	6.58965e-07	0.0236067	-0.270164	Control
RPS21	0.999	0.997	9.57938e-35	3.43172e-30	-0.27741	Control
H1-4	0.961	0.947	1.42852e-12	5.11754e-08	-0.288124	Control
H2AC12	0.716	0.782	2.65639e-13	9.51625e-09	-0.30113	Control
RPS28	0.999	0.999	1.44468e-60	5.17543e-56	-0.311244	Control
MT-ND4L	0.992	0.982	2.69036e-18	9.63794e-14	-0.318468	Control
H2AC20	0.878	0.871	6.18316e-15	2.21506e-10	-0.356449	Control
SCD	0.768	0.866	2.29809e-11	8.23268e-07	-0.366949	Control
MT-RNR2	0.999	1	7.83075e-23	2.80529e-18	-0.367851	Control
H2AC14	0.632	0.718	7.51145e-17	2.6909e-12	-0.388475	Control
MUC2	0.217	0.385	1.5071e-14	5.39905e-10	-0.405401	Control
SPINK4	0.152	0.284	5.9479e-11	2.13078e-06	-0.406593	Control
AGR2	0.986	0.98	1.23307e-10	4.41735e-06	-0.456737	Control
FCGBP	0.279	0.451	1.3742e-13	4.92295e-09	-0.469392	Control
MT-RNR1	1	0.996	2.49547e-31	8.93976e-27	-0.480318	Control
LRRC75A	0.57	0.679	4.84189e-10	1.73456e-05	-0.52492	Control
ENSG00000279483	0.984	0.939	2.72496e-17	9.76188e-13	-0.58151	Control
MIF	0.977	0.947	1.24978e-36	4.47721e-32	-0.602522	Control
TFF3	0.816	0.898	2.27101e-31	8.13565e-27	-1.0315	Control
ZG16	0.258	0.454	2.25608e-18	8.08218e-14	-1.0639	Control

## Sheet: TA3
gene	pct.1	pct.2	p_val	p_val_adj	avg_log2FC	direction
FTL	0.978	0.98	3.0292e-20	1.08518e-15	0.237324	SLE
EIF4G2	0.919	0.926	3.2073e-09	0.000114898	0.187278	SLE
RTN4	0.887	0.897	1.18928e-07	0.00426048	0.186638	SLE
RPL9	0.974	0.969	1.92386e-17	6.89203e-13	0.176265	SLE
FERMT1	0.907	0.922	3.77771e-08	0.00135333	0.156191	SLE
H3-3B	0.933	0.95	5.8541e-07	0.0209717	0.125474	SLE
TOMM20	0.926	0.942	2.81851e-08	0.0010097	0.122288	SLE
RPLP1	0.996	0.996	4.73879e-14	1.69763e-09	-0.100097	Control
ARL6IP4	0.648	0.739	1.76348e-07	0.0063175	-0.100388	Control
ENSG00000218426	0.184	0.302	2.38304e-11	8.53699e-07	-0.100652	Control
MT-RNR2	0.996	0.998	2.9344e-09	0.000105122	-0.102086	Control
MRPS5	0.354	0.469	2.43812e-09	8.73432e-05	-0.102638	Control
UBA52	0.948	0.973	2.50833e-08	0.000898584	-0.102673	Control
RPS18	0.994	0.994	3.25857e-13	1.16735e-08	-0.10318	Control
RPS14	0.991	0.993	2.16384e-10	7.75173e-06	-0.103401	Control
UBE2V1	0.246	0.383	1.3295e-11	4.7628e-07	-0.103979	Control
ENSG00000196656	0.068	0.219	2.80244e-22	1.00395e-17	-0.106354	Control
SMIM22	0.779	0.848	6.6234e-07	0.0237277	-0.107728	Control
ROMO1	0.75	0.828	4.39884e-08	0.00157584	-0.108201	Control
ATP5MF	0.9	0.935	1.44812e-07	0.00518773	-0.108563	Control
NAA38	0.875	0.912	3.12745e-08	0.00112038	-0.110728	Control
TSTD1	0.75	0.844	8.86056e-09	0.000317421	-0.112211	Control
PTMAP2	0.19	0.354	2.01229e-17	7.20881e-13	-0.11233	Control
UQCRQ	0.912	0.947	7.4693e-07	0.026758	-0.115557	Control
ARF5	0.599	0.709	2.00955e-10	7.19903e-06	-0.117133	Control
MIR210HG	0.4	0.519	1.81487e-07	0.00650157	-0.119578	Control
LMAN2	0.775	0.845	7.22261e-07	0.0258743	-0.120377	Control
MRPL52	0.813	0.866	5.15224e-08	0.00184574	-0.125316	Control
RPL18	0.976	0.987	8.31521e-13	2.97884e-08	-0.125947	Control
RPL35A	0.973	0.983	1.63384e-15	5.85305e-11	-0.127267	Control
TMEM258	0.856	0.904	9.30995e-09	0.00033352	-0.127873	Control
NDUFB7	0.882	0.903	1.13622e-09	4.07041e-05	-0.128409	Control
PPDPF	0.875	0.909	1.06991e-06	0.0383286	-0.129478	Control
SYAP1	0.767	0.837	4.8856e-08	0.00175022	-0.129512	Control
ELOB	0.917	0.945	2.1635e-08	0.000775051	-0.130816	Control
ENO1	0.952	0.969	1.16542e-07	0.00417501	-0.131077	Control
RPL34	0.978	0.983	2.49515e-22	8.93861e-18	-0.132844	Control
SOD3	0.353	0.487	1.55396e-11	5.56691e-07	-0.133499	Control
RPL18A	0.986	0.987	1.37774e-18	4.93563e-14	-0.134551	Control
TECR	0.75	0.816	4.16742e-08	0.00149294	-0.135438	Control
GAPDH	0.99	0.993	1.06905e-08	0.000382978	-0.135656	Control
NDUFA1	0.866	0.916	2.96521e-08	0.00106226	-0.136377	Control
RPL28	0.986	0.983	1.50236e-25	5.38206e-21	-0.137192	Control
RPL39	0.977	0.982	1.25996e-17	4.51367e-13	-0.13753	Control
UQCRC1	0.846	0.902	1.15246e-08	0.000412856	-0.138123	Control
AGR2	0.953	0.957	3.59193e-07	0.0128677	-0.140866	Control
PRMT1	0.839	0.886	9.237e-09	0.000330906	-0.141971	Control
MT-ATP8	0.928	0.942	1.81764e-07	0.0065115	-0.145322	Control
ACAT2	0.761	0.824	1.12817e-06	0.0404154	-0.145765	Control
DPM3	0.594	0.722	7.0365e-12	2.52075e-07	-0.15036	Control
PDIA3	0.859	0.916	1.12892e-08	0.000404423	-0.151438	Control
CLDN3	0.917	0.949	5.40099e-07	0.0193485	-0.155884	Control
TFF3	0.784	0.901	1.37113e-19	4.91195e-15	-0.160758	Control
SLIRP	0.865	0.912	3.14334e-08	0.00112607	-0.162471	Control
UBL5	0.852	0.906	7.66965e-08	0.00274758	-0.164235	Control
MT-ND4L	0.91	0.932	2.67015e-10	9.56553e-06	-0.165379	Control
PTMS	0.747	0.804	1.06396e-07	0.00381155	-0.175499	Control
RPL29	0.98	0.989	1.94243e-22	6.95855e-18	-0.178923	Control
RRBP1	0.837	0.9	1.1553e-07	0.00413874	-0.18019	Control
CRIP1	0.245	0.379	2.50582e-12	8.97686e-08	-0.181002	Control
FDPS	0.896	0.933	6.4092e-10	2.29603e-05	-0.185053	Control
SNRPD2	0.886	0.94	1.50014e-09	5.37411e-05	-0.187015	Control
AQP5	0.325	0.425	9.15673e-07	0.0328031	-0.188178	Control
ENSG00000276345	0.573	0.705	2.54438e-11	9.11499e-07	-0.190839	Control
TMSB10	0.989	0.991	9.90138e-29	3.54707e-24	-0.194211	Control
RPS21	0.968	0.976	3.61214e-28	1.29401e-23	-0.194702	Control
CYBA	0.905	0.935	4.7103e-12	1.68742e-07	-0.195991	Control
DACH1	0.308	0.43	8.45377e-10	3.02848e-05	-0.19991	Control
RPL35	0.959	0.977	1.82577e-25	6.54065e-21	-0.200276	Control
LSM7	0.882	0.927	6.95526e-13	2.49165e-08	-0.202661	Control
H1-4	0.529	0.652	4.66167e-09	0.000167	-0.204265	Control
RPL37	0.979	0.982	1.57154e-32	5.62989e-28	-0.208407	Control
RPS15	0.976	0.984	9.93616e-36	3.55953e-31	-0.215226	Control
KRTCAP2	0.604	0.728	1.58853e-13	5.69075e-09	-0.215405	Control
ATP5F1E	0.917	0.961	4.55051e-14	1.63017e-09	-0.217174	Control
NUPR1	0.395	0.545	6.33226e-14	2.26847e-09	-0.226666	Control
RPS27	0.974	0.988	4.51039e-41	1.6158e-36	-0.233211	Control
MT-RNR1	0.971	0.983	1.9248e-16	6.8954e-12	-0.233396	Control
H2AC20	0.391	0.517	1.01431e-09	3.63366e-05	-0.235435	Control
FCGBP	0.283	0.409	9.4179e-11	3.37387e-06	-0.236806	Control
RPS28	0.986	0.987	1.06139e-56	3.80231e-52	-0.259915	Control
RPL37A	0.977	0.982	7.90721e-46	2.83268e-41	-0.263092	Control
RPL36	0.975	0.987	1.33427e-48	4.77988e-44	-0.264196	Control
SMOC2	0.433	0.55	1.0898e-06	0.039041	-0.287528	Control
H4C3	0.836	0.895	9.91906e-09	0.00035534	-0.333359	Control
7SK.4	0.369	0.47	1.47918e-06	0.0529903	-0.341169	Control
MTATP6P1	0.899	0.911	7.80747e-11	2.79695e-06	-0.481041	Control
ENSG00000279483	0.919	0.939	2.34762e-19	8.4101e-15	-0.519073	Control
MIF	0.911	0.948	1.86739e-42	6.68975e-38	-0.589326	Control

## Sheet: eCL
gene	pct.1	pct.2	p_val	p_val_adj	avg_log2FC	direction
FTL	1	0.997	1.10222e-43	3.9486e-39	0.233288	SLE
CALB1	0.366	0.288	1.18323e-06	0.042388	0.177332	SLE
FTH1	1	0.999	1.42198e-19	5.09409e-15	0.172223	SLE
COG5	0.834	0.798	1.30537e-08	0.000467635	0.164039	SLE
RPL9	0.998	0.997	1.01219e-30	3.62605e-26	0.161968	SLE
IQGAP2	0.734	0.687	2.37026e-09	8.49121e-05	0.160296	SLE
MTHFD2	0.803	0.814	5.79602e-10	2.07637e-05	0.157823	SLE
FTH1P10	0.71	0.679	1.20295e-12	4.30946e-08	0.149602	SLE
FERMT1	0.985	0.983	1.8992e-15	6.80369e-11	0.147278	SLE
SLC25A5	0.995	0.988	2.16268e-19	7.74758e-15	0.146797	SLE
MT-ND2	0.999	0.995	4.16246e-17	1.49116e-12	0.146796	SLE
PRKCE	0.661	0.612	9.42882e-08	0.00337778	0.146683	SLE
ZFAND3	0.908	0.894	2.70195e-07	0.00967948	0.145798	SLE
FAM120A	0.947	0.937	4.00694e-13	1.43545e-08	0.143644	SLE
S100P	0.778	0.754	7.78933e-07	0.0279045	0.140538	SLE
RTN4	0.959	0.947	1.66428e-10	5.9621e-06	0.135397	SLE
LRRFIP2	0.869	0.853	3.61459e-10	1.29489e-05	0.132867	SLE
PABPC1	0.99	0.992	5.26597e-15	1.88648e-10	0.128951	SLE
RAB5IF	0.693	0.69	7.12294e-09	0.000255172	0.126314	SLE
SLC38A1	0.912	0.919	2.66918e-07	0.00956208	0.124259	SLE
CYB5A	0.902	0.912	4.00639e-12	1.43525e-07	0.123648	SLE
PRSS3	0.853	0.84	6.99133e-08	0.00250457	0.123401	SLE
JTB	0.843	0.851	7.44428e-07	0.0266684	0.121667	SLE
COX7A2L	0.953	0.953	1.37845e-09	4.93814e-05	0.120409	SLE
LRATD1	0.892	0.881	1.58638e-08	0.000568304	0.119279	SLE
SUMO2	0.981	0.977	5.211e-12	1.86679e-07	0.115475	SLE
ANKH	0.873	0.867	4.48967e-07	0.0160838	0.114439	SLE
SLC25A3	0.994	0.992	1.19078e-10	4.26586e-06	0.112828	SLE
GCSH	0.764	0.765	2.52098e-07	0.00903116	0.112411	SLE
GOLGA4	0.981	0.972	3.61594e-09	0.000129537	0.111384	SLE
PHF14	0.851	0.834	1.19987e-06	0.0429843	0.111305	SLE
EIF4G3	0.955	0.952	6.43938e-07	0.0230684	0.109787	SLE
ANKRD11	0.927	0.923	1.20576e-06	0.0431952	0.109399	SLE
TTC3	0.99	0.986	1.1921e-08	0.000427058	0.109011	SLE
CENPV	0.871	0.877	9.94257e-07	0.0356183	0.107162	SLE
EIF3A	0.986	0.981	1.19579e-07	0.0042838	0.107026	SLE
LINC01186	0.418	0.335	3.41476e-07	0.0122331	0.106495	SLE
BRI3	0.937	0.938	1.18935e-08	0.000426073	0.106037	SLE
PCBP2	0.925	0.942	2.06362e-07	0.00739272	0.103126	SLE
GLIS3	0.428	0.357	1.85112e-06	0.0663147	0.102772	SLE
RPS20	0.995	0.992	5.78335e-08	0.00207183	0.102503	SLE
RBM47	0.962	0.957	7.59514e-07	0.0272088	0.101987	SLE
CNPY2	0.822	0.843	2.89488e-07	0.0103706	0.101968	SLE
STEAP1B	0.574	0.554	1.46026e-06	0.0523124	0.101689	SLE
GPX2	0.996	0.994	1.90395e-08	0.000682073	0.101456	SLE
NDUFC2	0.96	0.953	4.63529e-10	1.66055e-05	0.101248	SLE
PTBP3	0.971	0.969	2.54826e-09	9.12888e-05	0.100365	SLE
REPIN1	0.759	0.767	2.14735e-07	0.00769266	0.100262	SLE
IDH3G	0.715	0.791	1.8657e-07	0.00668367	-0.101968	Control
UBA52	0.999	0.998	3.38319e-16	1.21199e-11	-0.102793	Control
ENSG00000225616	0.058	0.219	6.57859e-38	2.35671e-33	-0.103584	Control
MRPL28	0.666	0.745	1.83843e-08	0.000658599	-0.104799	Control
RPL35A	0.998	1	5.82767e-22	2.0877e-17	-0.106292	Control
H2AC20	0.339	0.462	1.53329e-12	5.49287e-08	-0.107276	Control
NAA38	0.943	0.958	2.12621e-07	0.00761695	-0.107708	Control
BSG	0.938	0.962	4.3921e-09	0.000157343	-0.107751	Control
ATP5F1E	0.995	0.995	4.48737e-11	1.60756e-06	-0.109139	Control
KRTCAP2	0.664	0.749	4.53031e-11	1.62294e-06	-0.109821	Control
RPL29	0.999	0.999	1.07011e-21	3.83356e-17	-0.110385	Control
SMIM22	0.887	0.932	2.39831e-09	8.5917e-05	-0.11056	Control
C19orf33	0.751	0.818	2.59444e-06	0.0929431	-0.110614	Control
MRPL52	0.873	0.92	2.23143e-08	0.000799388	-0.110704	Control
SSR4	0.973	0.977	1.10447e-10	3.95667e-06	-0.11081	Control
H1-2	0.583	0.696	4.15713e-10	1.48925e-05	-0.11094	Control
L1TD1	0.357	0.481	1.87521e-12	6.71775e-08	-0.111343	Control
COX5B	0.995	0.995	2.05192e-09	7.3508e-05	-0.112123	Control
ATP5IF1	0.995	0.995	9.26452e-12	3.31892e-07	-0.112717	Control
NME2	0.34	0.466	1.60181e-15	5.73834e-11	-0.11325	Control
CLIC1	0.992	0.995	3.62949e-07	0.0130023	-0.113667	Control
PRDX1	0.991	0.987	1.07396e-07	0.00384736	-0.114215	Control
ATP5MF	0.962	0.981	2.71029e-07	0.00970934	-0.114766	Control
PTMAP2	0.187	0.359	1.83441e-28	6.57161e-24	-0.115295	Control
CLDN3	0.993	0.992	2.80618e-09	0.000100529	-0.115705	Control
PDIA3	0.964	0.984	1.37228e-07	0.00491606	-0.11585	Control
ETFB	0.965	0.977	2.81224e-11	1.00746e-06	-0.116086	Control
COX6B1	0.989	0.99	1.99548e-10	7.14859e-06	-0.116234	Control
GAPDH	1	1	1.04248e-14	3.73458e-10	-0.116847	Control
PRDX2	0.997	0.994	9.42683e-14	3.37707e-09	-0.117112	Control
FASN	0.784	0.84	2.15933e-08	0.000773558	-0.117231	Control
EGLN3	0.9	0.924	1.48327e-06	0.0531368	-0.11878	Control
RPL13A	0.999	0.999	6.31309e-15	2.2616e-10	-0.119073	Control
TMEM258	0.927	0.958	2.55358e-10	9.14795e-06	-0.119414	Control
MT-ATP8	0.998	0.992	1.75503e-09	6.28721e-05	-0.120904	Control
RPL34	0.999	0.999	8.67043e-28	3.10609e-23	-0.121025	Control
MT-ND6	0.993	0.992	1.80377e-06	0.0646183	-0.124136	Control
NDUFB7	0.957	0.975	2.83638e-12	1.0161e-07	-0.126548	Control
PHPT1	0.927	0.965	7.85726e-11	2.81479e-06	-0.126874	Control
POLR2I	0.805	0.865	3.30067e-11	1.18243e-06	-0.126929	Control
RPL39	0.999	0.997	4.13516e-30	1.48138e-25	-0.127565	Control
NASP	0.869	0.919	4.30437e-07	0.01542	-0.127581	Control
RPL28	1	0.999	1.45468e-37	5.21124e-33	-0.130205	Control
H1-3	0.385	0.497	1.32311e-10	4.73989e-06	-0.130271	Control
SOD3	0.413	0.533	1.80382e-15	6.462e-11	-0.131968	Control
H1-4	0.526	0.626	2.08199e-09	7.45852e-05	-0.134121	Control
LRRC75A	0.541	0.613	2.40511e-06	0.0861608	-0.135077	Control
POLR2L	0.795	0.865	1.12005e-10	4.01247e-06	-0.137075	Control
SLIRP	0.94	0.961	2.81307e-12	1.00776e-07	-0.137388	Control
ELOB	0.982	0.99	2.00498e-15	7.18264e-11	-0.138533	Control
HNRNPAB	0.945	0.968	5.48253e-10	1.96406e-05	-0.140266	Control
CRIP1	0.34	0.449	2.34518e-12	8.40137e-08	-0.140703	Control
FCGRT	0.895	0.941	1.94261e-11	6.95922e-07	-0.14074	Control
NDUFA1	0.95	0.969	7.02818e-12	2.51777e-07	-0.142027	Control
NUPR1	0.448	0.585	1.47161e-16	5.27191e-12	-0.142664	Control
CA9	0.847	0.916	2.78183e-08	0.000996564	-0.143517	Control
ENO1	0.999	0.996	1.00414e-14	3.59722e-10	-0.14387	Control
HIF1A-AS3	0.476	0.573	6.22659e-07	0.0223061	-0.145373	Control
MUC12	0.877	0.934	1.504e-07	0.00538792	-0.147222	Control
TMSB10	1	0.999	8.14234e-24	2.91691e-19	-0.14896	Control
RPL18A	0.999	0.998	1.5951e-36	5.71428e-32	-0.149703	Control
HSPA5	0.867	0.916	2.10038e-08	0.000752439	-0.150784	Control
FDPS	0.98	0.982	5.70497e-10	2.04375e-05	-0.151707	Control
ROMO1	0.859	0.923	1.27557e-14	4.56959e-10	-0.153261	Control
ENSG00000276345	0.648	0.751	1.70898e-18	6.12224e-14	-0.153598	Control
ARF5	0.669	0.783	4.98166e-18	1.78463e-13	-0.160008	Control
CYBA	0.991	0.99	1.5827e-18	5.66985e-14	-0.164318	Control
ENSG00000272763	0.897	0.947	2.4894e-14	8.91803e-10	-0.167092	Control
DPM3	0.765	0.859	6.35998e-20	2.2784e-15	-0.171762	Control
NDUFA3	0.762	0.855	1.43259e-16	5.13211e-12	-0.173424	Control
LSM7	0.966	0.973	1.26072e-23	4.51641e-19	-0.175097	Control
RPL35	1	0.998	6.32945e-48	2.26746e-43	-0.176649	Control
SMOC2	0.319	0.426	5.59106e-10	2.00294e-05	-0.179296	Control
UCA1	0.936	0.965	1.33675e-07	0.00478876	-0.181426	Control
CKB	1	1	2.53114e-13	9.06756e-09	-0.181835	Control
RPS15	1	0.997	1.31157e-50	4.69856e-46	-0.183242	Control
MT-RNR2	1	1	1.70848e-17	6.12046e-13	-0.185399	Control
PTMS	0.731	0.806	2.74966e-15	9.85038e-11	-0.186106	Control
RPS21	0.999	0.999	2.51788e-45	9.02005e-41	-0.191146	Control
RPL37	0.998	0.999	5.37617e-50	1.92596e-45	-0.194472	Control
RPS27	0.999	0.999	8.54483e-52	3.0611e-47	-0.1951	Control
FXYD3	0.985	0.991	1.76706e-20	6.33032e-16	-0.216338	Control
RPL36	0.999	0.999	4.93259e-66	1.76705e-61	-0.228586	Control
RPL37A	0.999	0.999	1.21363e-71	4.34771e-67	-0.235829	Control
MT-ND4L	0.99	0.992	6.41588e-24	2.29843e-19	-0.239036	Control
RPS28	0.999	0.999	1.55844e-78	5.58295e-74	-0.239795	Control
H4C3	0.901	0.946	4.49808e-18	1.61139e-13	-0.240742	Control
MT-RNR1	1	0.999	8.93192e-28	3.19977e-23	-0.264353	Control
TFF3	0.936	0.975	3.02875e-12	1.08502e-07	-0.266192	Control
CPA6	0.417	0.565	7.22746e-17	2.58917e-12	-0.279665	Control
ZG16	0.326	0.455	7.45276e-11	2.66988e-06	-0.375031	Control
MTATP6P1	0.995	0.984	7.05569e-20	2.52763e-15	-0.512798	Control
ENSG00000279483	0.99	0.987	5.69411e-34	2.03986e-29	-0.552222	Control
MIF	0.994	0.989	4.64994e-84	1.66579e-79	-0.640249	Control

## Sheet: cCL
gene	pct.1	pct.2	p_val	p_val_adj	avg_log2FC	direction
NAALADL2	0.883	0.836	2.538e-14	9.09215e-10	0.267854	SLE
TSEN2	0.912	0.874	1.46634e-08	0.000525303	0.255929	SLE
LYZ	0.923	0.916	2.74544e-07	0.00983525	0.223504	SLE
MT1X	0.362	0.286	3.48184e-07	0.0124734	0.213666	SLE
MT-ND2	0.999	0.998	9.50729e-24	3.40589e-19	0.211876	SLE
PLCB4	0.951	0.941	6.10443e-11	2.18685e-06	0.204799	SLE
PCK1	0.755	0.712	1.17428e-06	0.0420675	0.197491	SLE
GMDS-DT	0.915	0.896	7.37595e-07	0.0264236	0.185417	SLE
RFX7	0.719	0.67	2.25277e-08	0.000807031	0.183649	SLE
ARHGAP26	0.987	0.973	8.78145e-09	0.000314587	0.182328	SLE
MGST1	0.998	0.997	4.51259e-12	1.61659e-07	0.175998	SLE
TCF12	0.911	0.912	8.90191e-09	0.000318902	0.173666	SLE
NETO2	0.574	0.549	7.74278e-08	0.00277377	0.172136	SLE
USP25	0.827	0.812	1.5317e-08	0.000548715	0.171755	SLE
RALGAPA2	0.917	0.903	3.83495e-08	0.00137383	0.166496	SLE
FRYL	0.985	0.978	4.90981e-09	0.000175889	0.165359	SLE
PAPSS2	0.857	0.845	1.84329e-09	6.60341e-05	0.163528	SLE
MT-CYB	1	0.998	3.38816e-16	1.21377e-11	0.162678	SLE
NDUFC2	0.922	0.915	1.63308e-12	5.85034e-08	0.160492	SLE
LINC01473	0.957	0.956	8.4909e-07	0.0304178	0.159416	SLE
PRELID2	0.992	0.99	8.59019e-08	0.00307735	0.157154	SLE
TTC3	0.988	0.989	3.06701e-12	1.09873e-07	0.156286	SLE
TNRC6B	0.895	0.875	3.62793e-11	1.29967e-06	0.152753	SLE
FERMT1	0.975	0.971	1.06215e-11	3.80504e-07	0.150167	SLE
MCTP2	0.88	0.885	2.48895e-07	0.0089164	0.149104	SLE
RPL9	0.998	0.999	2.77958e-17	9.95755e-13	0.148298	SLE
MT-ATP6	1	0.999	4.8186e-10	1.72622e-05	0.145936	SLE
CALM1	0.999	0.995	4.27159e-10	1.53026e-05	0.143529	SLE
STRBP	0.831	0.833	2.25291e-06	0.0807083	0.139742	SLE
PPARGC1A	0.638	0.59	7.50166e-07	0.026874	0.139727	SLE
MBNL1	0.964	0.968	9.2308e-07	0.0330684	0.13807	SLE
DBI	0.999	0.996	4.15225e-10	1.4875e-05	0.136135	SLE
LRRFIP2	0.943	0.942	2.53693e-07	0.00908831	0.135965	SLE
C15orf48	0.979	0.978	5.60889e-09	0.000200933	0.135825	SLE
CENPV	0.859	0.849	3.08784e-07	0.0110619	0.135539	SLE
SRPK1	0.944	0.954	1.83496e-06	0.0657355	0.135324	SLE
EFCAB14	0.823	0.839	1.84401e-07	0.00660597	0.134729	SLE
GLCE	0.919	0.919	2.22876e-06	0.079843	0.133145	SLE
MLEC	0.978	0.977	1.30364e-08	0.000467016	0.131198	SLE
EIF4G3	0.952	0.954	1.68872e-06	0.0604967	0.128567	SLE
HSPE1	0.957	0.952	6.32688e-07	0.0226654	0.128016	SLE
SLC44A1	0.948	0.952	4.54624e-07	0.0162864	0.127215	SLE
ADD3	0.921	0.936	1.01901e-06	0.0365051	0.12256	SLE
PANK3	0.849	0.852	1.51176e-06	0.0541574	0.122309	SLE
FAM120A	0.951	0.96	3.50247e-08	0.00125473	0.122116	SLE
GGH	0.82	0.836	2.22729e-07	0.00797905	0.12005	SLE
RPL23A	0.999	0.997	3.06572e-11	1.09827e-06	0.118962	SLE
LYPLA1	0.786	0.8	2.19793e-06	0.0787388	0.11715	SLE
TMEM123	0.967	0.97	6.96751e-08	0.00249604	0.115338	SLE
SCP2	0.96	0.951	2.28822e-07	0.00819731	0.114698	SLE
MICOS10	0.957	0.962	1.0722e-07	0.00384105	0.112689	SLE
GNAS	0.996	0.99	2.05884e-09	7.37558e-05	0.112652	SLE
GPA33	0.97	0.982	3.65224e-07	0.0130838	0.111566	SLE
MT-CO2	0.999	0.999	2.29316e-07	0.008215	0.111092	SLE
HNRNPA2B1	0.984	0.984	2.69708e-06	0.0966201	0.107856	SLE
LRBA	0.973	0.977	2.69903e-06	0.0966901	0.10577	SLE
TMEM167A	0.747	0.76	1.69343e-06	0.0606653	0.104724	SLE
RPL36A	0.944	0.967	1.81978e-06	0.0651916	0.102446	SLE
QTRT1	0.633	0.726	9.35034e-07	0.0334967	-0.101021	Control
H1-4	0.41	0.522	4.83043e-08	0.00173045	-0.10155	Control
NDUFB4	0.964	0.984	1.59877e-06	0.0572743	-0.101765	Control
TNFRSF12A	0.352	0.442	2.64562e-06	0.0947768	-0.101996	Control
PDXK	0.966	0.984	3.14079e-07	0.0112516	-0.102076	Control
DDX24	0.769	0.853	1.38247e-06	0.0495257	-0.102576	Control
SMIM22	0.919	0.957	9.26615e-08	0.00331951	-0.103101	Control
RPS2	0.999	1	1.25927e-14	4.51121e-10	-0.103279	Control
UQCRC1	0.958	0.979	2.79712e-07	0.0100204	-0.103456	Control
MBOAT2	0.301	0.402	1.84852e-07	0.00662213	-0.103833	Control
RPLP1	1	1	6.87897e-23	2.46432e-18	-0.106755	Control
POLR2I	0.674	0.764	7.05003e-08	0.0025256	-0.106805	Control
PSMD4	0.721	0.837	1.65664e-09	5.93475e-05	-0.106936	Control
GPX4	0.98	0.99	2.4442e-07	0.00875609	-0.108149	Control
MAP2K2	0.916	0.948	1.47448e-07	0.00528218	-0.109047	Control
CPA6	0.162	0.256	7.17932e-09	0.000257192	-0.109341	Control
EDF1	0.961	0.984	7.80656e-09	0.000279662	-0.109556	Control
COPE	0.89	0.934	1.07017e-08	0.000383378	-0.109933	Control
SSR4	0.965	0.982	4.36225e-07	0.0156273	-0.110168	Control
MRPS5	0.338	0.48	1.53988e-14	5.51645e-10	-0.111434	Control
ENSG00000218426	0.194	0.358	2.9783e-21	1.06694e-16	-0.112424	Control
HM13	0.605	0.709	2.01092e-07	0.00720391	-0.113302	Control
KRTCAP2	0.534	0.638	3.10139e-08	0.00111104	-0.113467	Control
TNFRSF21	0.488	0.592	4.17283e-07	0.0149487	-0.114123	Control
RPL38	0.997	0.997	1.8603e-09	6.66435e-05	-0.116079	Control
ACAA1	0.796	0.87	8.18493e-08	0.00293217	-0.116387	Control
KRT18	1	0.998	5.65378e-09	0.000202541	-0.11737	Control
ARL6IP4	0.635	0.753	2.43752e-11	8.73216e-07	-0.119189	Control
REG4	0.209	0.29	1.69097e-06	0.0605774	-0.119956	Control
RPS9	1	0.999	3.01309e-16	1.07941e-11	-0.121006	Control
ENSG00000276345	0.533	0.669	8.65289e-14	3.09981e-09	-0.12264	Control
TMEM258	0.892	0.934	5.74097e-09	0.000205664	-0.122928	Control
ARF4	0.8	0.868	2.1957e-06	0.0786589	-0.123242	Control
RPS19	1	0.999	1.65165e-20	5.91689e-16	-0.124587	Control
CTSD	0.827	0.895	1.51894e-06	0.0544146	-0.125939	Control
CLDN7	0.996	0.997	2.58532e-06	0.0926166	-0.127901	Control
STARD10	0.753	0.839	1.86188e-08	0.000667	-0.128875	Control
SNHG5	0.942	0.963	1.08619e-09	3.89117e-05	-0.12893	Control
CLIC1	0.995	0.997	4.34486e-09	0.00015565	-0.131791	Control
ARF5	0.59	0.721	2.62429e-14	9.40125e-10	-0.136391	Control
ECH1	0.861	0.923	1.14092e-07	0.00408723	-0.13667	Control
TKT	0.996	0.994	3.57982e-09	0.000128244	-0.138115	Control
LAMB3	0.59	0.699	1.42834e-09	5.11689e-05	-0.138185	Control
RPL18	0.999	0.999	3.0601e-23	1.09625e-18	-0.138477	Control
RPL39	0.999	0.999	5.14442e-25	1.84294e-20	-0.14223	Control
DPM3	0.8	0.877	1.90152e-10	6.81202e-06	-0.143091	Control
ANGPTL4	0.452	0.584	6.54725e-11	2.34549e-06	-0.146273	Control
GSN	0.556	0.678	1.28224e-09	4.5935e-05	-0.146734	Control
ACTG1	0.999	0.999	4.98124e-13	1.78448e-08	-0.149315	Control
RPL35A	0.999	0.998	1.99062e-23	7.1312e-19	-0.152492	Control
RPL35	1	0.998	1.52593e-21	5.46649e-17	-0.155183	Control
LMNA	0.969	0.984	3.39604e-11	1.2166e-06	-0.16222	Control
SPINK4	0.121	0.243	1.73925e-15	6.2307e-11	-0.165474	Control
GAPDH	1	1	1.78597e-20	6.39805e-16	-0.16615	Control
RPL18A	0.999	0.999	9.97834e-29	3.57464e-24	-0.166972	Control
RPL34	0.999	0.999	6.47216e-30	2.31859e-25	-0.168732	Control
RPL28	1	0.999	2.29503e-32	8.2217e-28	-0.17093	Control
MT-RNR1	1	1	3.71984e-08	0.0013326	-0.171776	Control
FHL2	0.824	0.889	1.67316e-09	5.99393e-05	-0.172504	Control
ELOB	0.99	0.992	2.66851e-17	9.55966e-13	-0.173067	Control
ATF3	0.307	0.413	1.02888e-09	3.68587e-05	-0.175192	Control
IER3	0.688	0.78	4.50472e-07	0.0161377	-0.17575	Control
TJP1	0.472	0.583	2.55927e-09	9.16834e-05	-0.182892	Control
CCND1	0.676	0.765	1.0801e-11	3.86934e-07	-0.187778	Control
RPL29	1	0.999	1.34974e-35	4.8353e-31	-0.190424	Control
C19orf33	0.788	0.889	2.69209e-15	9.64415e-11	-0.193472	Control
RPS15	0.999	0.998	9.7297e-38	3.48557e-33	-0.19399	Control
ST3GAL4	0.708	0.814	1.16268e-14	4.1652e-10	-0.200833	Control
KRT8	1	0.999	1.14955e-10	4.11815e-06	-0.205293	Control
UBC	0.996	0.995	7.66735e-14	2.74675e-09	-0.205552	Control
CKB	1	1	8.33492e-23	2.9859e-18	-0.208411	Control
NDRG1	0.873	0.931	2.0415e-06	0.0731346	-0.211266	Control
RPL37A	0.999	0.999	6.86246e-39	2.45841e-34	-0.212369	Control
CLDN3	0.996	0.995	3.89137e-13	1.39404e-08	-0.214119	Control
RPS21	0.999	0.999	5.62772e-51	2.01607e-46	-0.219099	Control
H1-2	0.602	0.764	5.49344e-19	1.96797e-14	-0.223647	Control
RPL37	0.999	0.999	1.86279e-43	6.67325e-39	-0.228396	Control
CRIP1	0.419	0.572	7.14323e-19	2.55899e-14	-0.229251	Control
RPS27	0.999	1	6.00213e-43	2.1502e-38	-0.230036	Control
TFF3	0.99	0.998	1.05322e-06	0.0377307	-0.237008	Control
FXYD3	0.995	0.998	2.65738e-16	9.51978e-12	-0.247105	Control
KRT19	0.999	1	1.8454e-16	6.61095e-12	-0.260631	Control
FCGBP	0.353	0.482	5.73006e-10	2.05274e-05	-0.263822	Control
NUPR1	0.428	0.608	1.70433e-25	6.10558e-21	-0.268768	Control
MUC2	0.237	0.348	8.78825e-10	3.1483e-05	-0.275301	Control
RPS28	1	0.999	2.37587e-73	8.51132e-69	-0.280473	Control
DDIT4	0.942	0.979	3.62036e-12	1.29696e-07	-0.283298	Control
RPL36	1	0.999	2.43277e-64	8.71517e-60	-0.288758	Control
SQSTM1	0.901	0.94	7.68209e-07	0.0275203	-0.296869	Control
H4C3	0.835	0.903	8.05032e-17	2.88395e-12	-0.297621	Control
AREG	0.413	0.51	5.0094e-08	0.00179457	-0.312666	Control
UCA1	0.922	0.946	3.39822e-15	1.21738e-10	-0.326992	Control
MTATP6P1	0.982	0.971	2.15926e-13	7.73535e-09	-0.396691	Control
ENSG00000279483	0.981	0.972	2.25058e-30	8.06248e-26	-0.576326	Control
MIF	0.991	0.996	1.55358e-62	5.56556e-58	-0.640143	Control
GDF15	0.7	0.797	1.69468e-14	6.07103e-10	-0.641298	Control
ZG16	0.365	0.499	1.73057e-10	6.1996e-06	-0.726122	Control

## Sheet: ncCL
gene	pct.1	pct.2	p_val	p_val_adj	avg_log2FC	direction
MMP7	0.207	0.122	7.52334e-08	0.00269516	0.929707	SLE
IFI27	0.81	0.791	1.18317e-06	0.042386	0.689897	SLE
B2M	0.999	0.997	2.31461e-11	8.29186e-07	0.346116	SLE
CEACAM5	0.912	0.908	1.45336e-07	0.00520653	0.284445	SLE
CYSTM1	0.981	0.978	5.11012e-10	1.83065e-05	0.281431	SLE
CEACAM6	0.523	0.45	1.42314e-06	0.0509826	0.278637	SLE
LTB	0.142	0.064	4.63486e-09	0.000166039	0.254441	SLE
CTSE	0.476	0.367	2.35171e-09	8.42478e-05	0.251259	SLE
C12orf75	0.903	0.91	5.49238e-07	0.0196759	0.201635	SLE
S100A11	0.998	0.999	1.76158e-06	0.063107	0.1999	SLE
ZFP36L1	0.79	0.776	2.41012e-07	0.00863401	0.180744	SLE
GPX2	0.997	0.997	8.1298e-13	2.91242e-08	0.171399	SLE
PERP	0.975	0.985	2.28829e-07	0.00819756	0.165547	SLE
RTN4	0.973	0.977	3.56311e-07	0.0127645	0.162896	SLE
H3-3B	0.989	0.991	1.71415e-09	6.14076e-05	0.16021	SLE
EIF4G2	0.984	0.991	2.46456e-10	8.82905e-06	0.154426	SLE
JTB	0.883	0.873	1.69757e-08	0.000608138	0.147736	SLE
MT-ND2	1	1	1.14797e-10	4.11248e-06	0.14286	SLE
STEAP1B	0.637	0.597	1.94926e-08	0.000698302	0.142668	SLE
PSMA7	0.996	0.987	1.24949e-06	0.0447618	0.142174	SLE
SUMO2	0.988	0.99	1.25712e-08	0.000450351	0.141574	SLE
RPL9	0.998	0.998	6.28392e-16	2.25115e-11	0.140986	SLE
FTL	0.999	0.999	3.50648e-11	1.25616e-06	0.138056	SLE
RNF7	0.897	0.907	9.66321e-07	0.0346175	0.131036	SLE
ATP6V1G1	0.939	0.939	1.37968e-07	0.00494256	0.130997	SLE
ACTR2	0.963	0.971	3.058e-09	0.00010955	0.128305	SLE
MACROH2A1	0.962	0.963	2.74813e-07	0.00984489	0.124471	SLE
MOB1A	0.783	0.758	6.32253e-07	0.0226498	0.122802	SLE
PABPC1	0.989	0.99	4.27394e-07	0.015311	0.115037	SLE
SUMO1	0.898	0.911	1.76404e-07	0.0063195	0.114136	SLE
CFL1	0.998	0.996	3.39842e-07	0.0121745	0.112157	SLE
KRT6B	0.206	0.129	1.9181e-06	0.068714	0.10912	SLE
NDUFC2	0.95	0.95	9.91704e-07	0.0355268	0.107228	SLE
SLC25A3	0.993	0.992	4.55877e-07	0.0163313	0.104307	SLE
LYPLA1	0.896	0.903	2.76993e-06	0.0992298	0.103643	SLE
FCGRT	0.828	0.897	2.29262e-06	0.0821309	-0.104106	Control
TKT	0.991	0.993	8.92992e-07	0.0319905	-0.104591	Control
PTMAP2	0.127	0.304	3.21586e-23	1.15205e-18	-0.106275	Control
RPS28P7	0.38	0.544	1.80139e-13	6.45331e-09	-0.107459	Control
ARL6IP4	0.728	0.815	1.60249e-07	0.00574077	-0.108646	Control
TMSB10	1	0.999	3.91999e-10	1.4043e-05	-0.108672	Control
RPLP1	0.999	1	1.23103e-14	4.41004e-10	-0.108984	Control
COX6B1	0.987	0.99	1.17055e-07	0.00419338	-0.111624	Control
RETNLB	0.153	0.245	9.04415e-08	0.00323998	-0.11367	Control
MT-CO1	0.999	1	1.28972e-12	4.62029e-08	-0.114874	Control
RPL35A	0.999	0.998	3.77794e-14	1.35341e-09	-0.116346	Control
CA8	0.199	0.312	9.45406e-10	3.38682e-05	-0.117157	Control
ENO1	0.999	0.999	8.93828e-07	0.0320205	-0.11897	Control
ENSG00000225616	0.063	0.248	2.40088e-30	8.6009e-26	-0.119051	Control
PRKCSH	0.678	0.771	4.20501e-07	0.015064	-0.119804	Control
ATP5IF1	0.995	0.995	5.63535e-08	0.00201881	-0.120313	Control
RPL39	0.996	1	4.74292e-17	1.6991e-12	-0.127417	Control
H2AC20	0.37	0.476	1.74257e-07	0.00624257	-0.129269	Control
UQCRC1	0.932	0.968	2.74799e-10	9.84441e-06	-0.131383	Control
RPL28	0.999	0.999	3.51473e-20	1.25912e-15	-0.133648	Control
RPL34	0.998	1	2.31322e-18	8.28686e-14	-0.135044	Control
AGR2	0.995	0.997	2.2608e-06	0.0809908	-0.137854	Control
C12orf57	0.769	0.858	2.59406e-09	9.29296e-05	-0.138125	Control
DPM3	0.675	0.781	7.68682e-10	2.75373e-05	-0.142192	Control
MT-ATP8	0.993	0.998	4.60158e-08	0.00164847	-0.143443	Control
TMEM258	0.934	0.966	2.65386e-12	9.50718e-08	-0.147154	Control
RPL18A	1	1	4.61561e-22	1.6535e-17	-0.149072	Control
TCEA3	0.671	0.765	1.95388e-08	0.000699957	-0.150413	Control
FAIM2	0.44	0.55	2.20165e-07	0.00788718	-0.150975	Control
QTRT1	0.667	0.794	1.38671e-10	4.96776e-06	-0.151203	Control
PTMS	0.763	0.832	3.33997e-07	0.0119651	-0.153044	Control
RPL29	0.999	0.999	2.82689e-20	1.01271e-15	-0.153066	Control
PRDX2	0.983	0.99	1.14663e-11	4.10769e-07	-0.154001	Control
H1-4	0.471	0.613	1.50793e-09	5.40202e-05	-0.154549	Control
RPL35	0.996	1	3.21887e-20	1.15313e-15	-0.159431	Control
SOD3	0.579	0.695	1.68264e-07	0.0060279	-0.159623	Control
ENSG00000276345	0.586	0.744	7.28995e-18	2.61155e-13	-0.160047	Control
CA9	0.754	0.835	7.49742e-07	0.0268587	-0.168394	Control
CRIP1	0.425	0.553	1.84096e-10	6.59506e-06	-0.169611	Control
SPINK4	0.146	0.284	6.55063e-14	2.3467e-09	-0.170719	Control
MT-ND6	0.98	0.989	3.60295e-07	0.0129072	-0.173427	Control
NUPR1	0.305	0.504	1.81311e-20	6.49528e-16	-0.174034	Control
RPS15	0.999	0.999	1.92089e-29	6.8814e-25	-0.182586	Control
SNORC	0.831	0.9	1.67717e-10	6.00829e-06	-0.183702	Control
LSM7	0.962	0.976	5.72781e-15	2.05193e-10	-0.183936	Control
HILPDA	0.564	0.695	2.15894e-09	7.73419e-05	-0.185792	Control
RPS21	0.997	1	3.68743e-34	1.32099e-29	-0.187351	Control
GAPDH	1	1	1.31234e-13	4.70134e-09	-0.188324	Control
CLDN3	0.98	0.987	8.483e-10	3.03895e-05	-0.191279	Control
RPL37	1	0.999	5.24465e-32	1.87884e-27	-0.19958	Control
RPL37A	0.999	0.999	7.65631e-31	2.7428e-26	-0.199765	Control
MT-RNR2	0.999	1	2.97687e-20	1.06643e-15	-0.205804	Control
RPS27	0.999	0.999	1.17966e-34	4.226e-30	-0.206073	Control
ZG16	0.28	0.42	9.66352e-12	3.46186e-07	-0.208141	Control
MT-ND4L	0.986	0.997	5.95432e-16	2.13308e-11	-0.224954	Control
LGR5	0.346	0.458	2.29605e-07	0.00822538	-0.231438	Control
RPL36	0.998	1	2.98206e-43	1.06829e-38	-0.233052	Control
H4C3	0.902	0.939	1.78716e-10	6.40232e-06	-0.256061	Control
RPS28	0.999	0.999	3.80803e-55	1.36419e-50	-0.261863	Control
MUC2	0.263	0.369	2.45915e-07	0.00880967	-0.293936	Control
MT-RNR1	0.999	1	5.48107e-32	1.96354e-27	-0.315292	Control
PLA2G2A	0.685	0.782	2.17537e-06	0.0779304	-0.371862	Control
TFF3	0.954	0.983	1.2016e-09	4.30461e-05	-0.373544	Control
CKB	0.998	1	1.41725e-07	0.00507716	-0.391635	Control
SMOC2	0.348	0.499	3.00365e-12	1.07603e-07	-0.448524	Control
ENSG00000279483	0.987	0.989	2.7099e-20	9.70795e-16	-0.496629	Control
MTATP6P1	0.985	0.982	1.22188e-17	4.37728e-13	-0.504669	Control
MIF	0.988	0.994	5.03779e-52	1.80474e-47	-0.639226	Control

## Sheet: GC
gene	pct.1	pct.2	p_val	p_val_adj	avg_log2FC	direction
CEACAM5	0.958	0.946	3.58952e-09	0.000128591	0.381343	SLE
FCGBP	0.988	0.988	1.71112e-06	0.0612991	0.270038	SLE
SYTL2	0.968	0.95	5.53948e-07	0.0198446	0.248463	SLE
CEACAM6	0.507	0.417	1.50793e-06	0.05402	0.242058	SLE
ARHGAP26	0.952	0.915	3.45136e-07	0.0123642	0.230434	SLE
TMEM131	0.907	0.862	8.43854e-07	0.0302302	0.191876	SLE
PLCB4	0.972	0.962	1.17429e-06	0.0420676	0.180787	SLE
ZFAND3	0.954	0.937	2.30869e-07	0.00827066	0.159829	SLE
KDELR2	0.929	0.941	7.97909e-07	0.0285843	0.142012	SLE
FER1L6	0.649	0.555	1.77338e-06	0.0635296	0.12677	SLE
RPL9	0.999	1	2.36794e-10	8.48292e-06	0.123966	SLE
RPS2	1	0.999	7.55689e-07	0.0270718	-0.102798	Control
ENSG00000225616	0.054	0.215	2.45545e-19	8.7964e-15	-0.103747	Control
RPL13	1	1	1.28472e-09	4.60238e-05	-0.106447	Control
RPL3	0.999	0.997	9.69918e-09	0.000347463	-0.108364	Control
COX7C	0.999	0.999	4.84583e-08	0.00173597	-0.109652	Control
RPL10A	0.996	0.997	2.95954e-08	0.00106023	-0.110044	Control
RPS26	0.98	0.988	2.20334e-06	0.0789323	-0.116228	Control
RPL41	0.999	1	6.97696e-10	2.49942e-05	-0.1172	Control
RPL12	0.997	1	1.87129e-09	6.70369e-05	-0.123772	Control
RPL32	0.997	1	7.86015e-10	2.81582e-05	-0.124289	Control
COX6B1	0.983	0.989	3.86783e-07	0.0138561	-0.124465	Control
ATP5F1E	0.993	0.993	2.49503e-08	0.00089382	-0.125438	Control
RPS24	1	1	5.76017e-11	2.06352e-06	-0.12732	Control
ARL6IP4	0.702	0.804	1.67368e-07	0.00599579	-0.127377	Control
RPL13A	1	1	1.61016e-08	0.000576823	-0.127497	Control
RPS29	0.999	0.999	1.17549e-11	4.21107e-07	-0.127649	Control
SRP14	0.987	0.991	3.48492e-07	0.0124844	-0.127797	Control
ATP5ME	0.985	0.984	1.00612e-06	0.0360432	-0.128006	Control
RPS25	0.993	0.999	9.5314e-09	0.000341453	-0.128311	Control
RPS18	1	1	8.84301e-13	3.16792e-08	-0.12936	Control
RPS14	1	1	5.16988e-14	1.85206e-09	-0.130027	Control
RPL8	1	0.999	5.03007e-11	1.80197e-06	-0.131294	Control
RPS5	0.995	1	2.54106e-11	9.1031e-07	-0.131655	Control
UBA52	0.997	0.997	7.21669e-12	2.58531e-07	-0.13206	Control
RPLP2	0.999	1	2.72479e-16	9.76129e-12	-0.132084	Control
H2AC17	0.194	0.315	9.59566e-08	0.00343755	-0.134594	Control
RPS27A	0.999	1	3.37978e-10	1.21077e-05	-0.135456	Control
NDUFB7	0.937	0.964	9.92478e-08	0.00355545	-0.135457	Control
TKT	0.98	0.989	6.41134e-08	0.0022968	-0.137986	Control
CRIP1	0.28	0.44	5.6951e-10	2.04021e-05	-0.139026	Control
TOMM7	0.962	0.977	1.7409e-08	0.000623658	-0.14378	Control
RPL18	0.997	1	8.814e-17	3.15753e-12	-0.144334	Control
ELOB	0.958	0.976	7.79089e-08	0.00279101	-0.145505	Control
RPS15A	0.999	0.999	6.4376e-15	2.30621e-10	-0.146139	Control
RPL22	0.995	0.997	1.21927e-06	0.043679	-0.15009	Control
RPL34	0.996	0.999	1.56425e-17	5.60376e-13	-0.154288	Control
RPL6	0.996	0.999	2.8775e-09	0.000103084	-0.155209	Control
NDUFS5	0.983	0.993	8.45937e-07	0.0303048	-0.159042	Control
NUPR1	0.378	0.548	1.16893e-11	4.18759e-07	-0.159558	Control
MRPL52	0.835	0.917	6.6822e-07	0.0239383	-0.160495	Control
RPL18A	1	1	6.74718e-20	2.41711e-15	-0.161906	Control
KRTCAP2	0.625	0.762	3.64903e-09	0.000130723	-0.162379	Control
ENSG00000272763	0.859	0.909	2.12819e-06	0.0762402	-0.165293	Control
RPLP1	0.999	1	1.71022e-25	6.12669e-21	-0.165993	Control
RPS9	0.997	0.999	1.77798e-17	6.36942e-13	-0.170676	Control
RPL38	0.996	0.997	2.12601e-15	7.61621e-11	-0.171816	Control
ENSG00000276345	0.578	0.727	2.24991e-10	8.06009e-06	-0.172405	Control
ROMO1	0.813	0.902	1.639e-09	5.87156e-05	-0.174843	Control
TMSB10	0.999	1	6.8376e-13	2.4495e-08	-0.175217	Control
RPL35A	0.999	0.999	1.0728e-21	3.84318e-17	-0.176873	Control
LSM7	0.927	0.972	1.12304e-09	4.02319e-05	-0.182524	Control
RPS19	0.999	0.999	3.66932e-20	1.3145e-15	-0.18374	Control
RPL39	1	0.999	5.04155e-23	1.80609e-18	-0.186615	Control
TIMM13	0.882	0.934	9.66425e-08	0.00346212	-0.188594	Control
RPL29	0.999	1	8.04992e-23	2.8838e-18	-0.19223	Control
SLIRP	0.909	0.942	4.68745e-08	0.00167923	-0.194038	Control
RPS17	0.961	0.962	1.53115e-09	5.48518e-05	-0.198016	Control
TMEM258	0.941	0.969	2.84577e-12	1.01947e-07	-0.198886	Control
CLDN3	0.974	0.988	3.1485e-08	0.00112792	-0.199553	Control
RPS15	0.996	0.999	3.77236e-27	1.35141e-22	-0.20047	Control
RPL28	1	0.999	6.04699e-29	2.16628e-24	-0.200998	Control
RPL35	0.997	0.999	1.29641e-24	4.64427e-20	-0.217803	Control
RPS27	0.996	1	6.16123e-32	2.2072e-27	-0.234589	Control
CYBA	0.983	0.983	9.26665e-14	3.31969e-09	-0.238032	Control
H2AC20	0.444	0.601	3.28549e-11	1.177e-06	-0.2522	Control
RPL37	0.997	0.999	4.86798e-35	1.7439e-30	-0.25888	Control
SMOC2	0.284	0.417	6.91455e-08	0.00247707	-0.262305	Control
RPL37A	0.999	0.997	1.0006e-36	3.58455e-32	-0.266415	Control
MT-RNR1	0.999	1	5.6415e-15	2.02101e-10	-0.281493	Control
WFDC2	0.262	0.379	1.34323e-06	0.0481198	-0.285563	Control
RPS21	0.997	0.999	1.26368e-38	4.52702e-34	-0.292471	Control
H1-4	0.542	0.698	5.34824e-10	1.91595e-05	-0.292659	Control
RPL36	0.999	1	9.72514e-57	3.48393e-52	-0.310863	Control
RPS28	0.997	1	4.49357e-58	1.60978e-53	-0.327543	Control
H4C3	0.868	0.914	3.43038e-09	0.00012289	-0.350448	Control
MTATP6P1	0.985	0.968	2.38458e-08	0.000854253	-0.415947	Control
MIF	0.968	0.981	1.28785e-31	4.61359e-27	-0.536042	Control
ENSG00000279483	0.976	0.964	1.53806e-16	5.50995e-12	-0.542262	Control
