# Supplementary material for: SLE serum induces altered goblet cell differentiation and leakiness in human intestinal organoids
Source: EMBO Mol Med. 2024 Feb 5;16(3):7. doi: 10.1038/s44321-024-00023-3 (PMC10940301; doi:10.1038/s44321-024-00023-3)
Supplement: Supplementary file 12 — Source Data Fig. 1 [file 44321_2024_23_MOESM12_ESM.zip]

Archive with 6 entries (3 files):
- Figure 1 wo images/1B/
- Figure 1 wo images/1B/Source_data_Figure_1B_Organoid_count.xlsx
- Figure 1 wo images/1C/
- Figure 1 wo images/1C/Source_data_Figure_1_C.xlsx
- Figure 1 wo images/1H/
- Figure 1 wo images/1H/Source_data_Figure_1H.xls
