# Supplementary material for: SLE serum induces altered goblet cell differentiation and leakiness in human intestinal organoids
Source: EMBO Mol Med. 2024 Feb 5;16(3):7. doi: 10.1038/s44321-024-00023-3 (PMC10940301; doi:10.1038/s44321-024-00023-3)
Supplement: Supplementary file 12 — Source Data Fig. 1 [file 44321_2024_23_MOESM12_ESM.zip › Figure 1 wo images/1B/Source_data_Figure_1B_Organoid_count.xlsx]

## Sheet: Sheet1
Source data of Figure 1B
Values show the average diameter of each detected organoid in µm. Organoids of three z planes were analyzed including both organoid lines and all sera described. Data was pooled. For statistical analysis the average of 100 values were used. The values were arranged according to the source image.

## Sheet: Values for depiction
CTRL	SLE
112.11	111.74
98.05	135.42
107.3	97.31
107.3	152.44
110.26	112.11
124.32	135.79
108.78	107.67
96.94	138.01
113.59	100.27
103.97	113.22
115.07	151.7
109.89	106.19
115.07	107.67
145.41	112.11
93.98	122.84
104.34	123.58
118.4	102.12
128.02	101.01
103.97	131.35
103.97	106.93
107.3	92.87
88.43	123.21
100.27	97.68
115.07	122.1
93.24	156.88
126.91	93.61
99.9	120.62
111	112.48
105.08	101.01
81.77	129.13
122.84	127.28
152.44	95.46
133.57	136.9
99.9	102.49
95.83	119.88
96.94	135.79
99.53	139.12
106.19	127.65
98.79	120.25
88.43	92.13
108.78	92.13
109.52	91.39
101.38	83.99
108.41	134.68
120.25	93.98
84.73	97.31
97.31	88.06
85.84	96.57
79.55	99.16
93.61	116.92
95.09	95.09
82.51	78.81
115.44	91.39
107.67	102.86
95.83	101.38
91.76	89.54
125.8	93.61
105.82	87.69
113.22	98.79
79.92	102.12
95.83	126.54
99.9	91.76
104.71	100.27
100.64	90.65
81.77	125.8
123.21	84.73
108.04	106.56
115.07	77.33
81.77	79.55
91.39	79.55
89.91	103.97
82.88	76.59
111.74	115.07
80.29	106.93
101.38	90.28
85.1	143.56
114.33	105.08
81.03	112.85
130.98	87.32
102.49	112.11
116.92	96.57
75.85	122.47
72.89	86.95
100.27	76.96
119.14	83.62
130.24	110.63
99.9	97.68
93.98	96.2
113.59	71.04
99.53	117.66
105.45	73.63
132.83	72.15
93.24	73.26
	103.97
83.62	98.05
72.15	74.74
138.01	128.02
79.55	94.35
99.9
119.88	155.77
83.25	96.57
139.12	99.53
92.87	74
92.13	72.52
109.15	88.43
122.84	70.67
140.23	97.31
74.37	107.3
81.4	101.75
101.75	114.7
72.52	118.03
119.88	112.48
116.18
157.99	121.36
114.33	101.01
107.67	126.91
116.55	119.51
126.54	106.19
95.09	141.34
144.67	140.97
130.24	110.63
121.73	112.11
102.12	99.9
124.69	112.85
94.72	140.97
128.02	105.08
108.78	94.72
101.38	121.73
116.92	109.89
98.79	117.29
127.65	120.99
153.55	92.13
110.63	92.87
110.26	115.44
123.58	124.69
120.62	111
125.06	105.82
132.09	95.09
110.63	123.58
131.35	92.87
103.6	112.85
117.66	129.5
106.56	93.98
101.38	109.89
99.53	106.56
	167.61
125.06	128.39
106.93	96.94
101.75	164.65
97.68	134.68
127.65	87.32
89.17	135.79
91.39	108.04
104.34	110.63
149.48	146.52
120.99	90.65
92.87	97.31
94.72	97.68
136.53	95.46
126.54	80.29
123.58	122.47
110.26	79.92
126.17	95.83
114.33	98.05
119.51	156.88
94.72	121.36
108.04	88.43
112.48	122.84
119.88	125.43
122.1
86.58	97.31
99.53	119.14
90.28	83.25
92.13	110.26
96.2	114.33
101.38	94.35
	111.37
135.42	103.6
89.91	100.64
99.9	81.4
95.83	117.66
136.16	121.36
101.75	83.25
97.31	106.56
94.35	118.4
89.54	103.97
86.58	99.9
105.82	85.84
140.23	82.14
87.69	88.43
100.64	89.17
82.88	90.28
79.92	106.56
96.94	99.16
103.6	85.1
123.95	91.76
87.32	88.43
93.24	102.12
109.15	95.83
81.4	94.72
82.88	79.92
110.26	105.08
89.54	89.91
109.89	114.33
111.74	105.08
87.69	106.93
93.24	117.29
81.4	113.96
84.73	117.29
101.01	133.2
124.32	97.31
109.15	74
76.59	91.02
91.39	80.66
90.28	107.3
95.46	130.61
104.71	115.81
96.57	120.99
81.4	79.55
88.8	75.48
118.03	93.24
92.87	117.29
112.48	114.33
97.31	139.12
105.08	106.56
78.07	78.07
119.14	97.68
98.79	142.08
73.26	73.63
130.61	101.75
105.45	120.62
84.73	127.28
71.04	74.74
80.29	112.48
100.27	118.4
87.69	127.65
106.93	106.56
89.17	126.17
145.04	113.22
135.79	138.75
78.81	103.6
115.44	115.07
118.77	103.97
112.85	114.33
82.51	103.97
110.26	130.98
87.69	124.32
80.66	102.12
82.88	97.68
130.24	110.26
95.09	103.6
86.95	121.73
78.44	116.55
83.99	118.77
80.66	96.2
88.43	125.06
97.31	92.87
99.53	111
109.89	96.57
76.22	142.45
88.43
83.25	86.21
97.31	91.76
119.51	129.5
95.46	109.89
118.77	116.18
83.62	101.01
104.71	83.99
85.47	81.4
91.76	111
81.03	128.02
79.92	114.33
84.36	98.05
76.96	129.5
109.89	88.43
123.95	113.22
126.17	95.09
154.29	92.13
103.97	108.04
	98.05
126.54	89.17
118.4	106.56
129.13	105.82
122.47	89.91
116.18	97.31
106.56	105.08
125.43	111.74
93.24	76.59
104.34	124.69
106.19	102.49
100.27	119.88
123.21	109.15
112.85	86.58
100.27	88.06
117.29	115.44
134.31	113.96
102.49	101.38
141.71	100.27
145.41	101.38
110.26	111
118.03	135.42
126.91	91.76
116.18	101.38
93.24	78.07
93.61	99.9
129.5	76.59
118.03	99.53
102.12	97.68
105.08	89.54
98.05	74.74
91.76	77.33
88.06	88.8
107.67	104.34
110.63	101.75
91.76	96.2
104.71	100.27
86.58	75.48
83.62	146.52
112.85	72.15
88.8
98.05	118.03
87.69	119.51
127.65	79.18
88.06	99.53
120.62	107.3
125.06	79.55
81.03	82.51
98.42	99.9
100.27	102.12
102.49	93.61
98.42	83.99
102.86	99.53
116.18	98.79
111	81.77
83.25	146.89
92.87	84.73
101.01	116.18
126.91	99.9
92.13	105.08
116.18	80.66
118.4	96.94
105.08	81.77
87.69	100.64
91.76	123.21
99.9	93.61
84.36	106.93
91.39	109.89
95.09	130.24
84.73	86.21
83.99	99.9
94.72	81.03
111.74	177.97
94.35	155.4
79.18	166.13
78.44
119.51	129.5
97.68	118.4
87.32	135.79
99.53	107.3
85.84	134.31
83.25	115.44
103.6	135.79
108.04	126.17
140.6	138.75
81.4	133.94
79.18	100.27
93.61	167.98
89.54	156.51
87.69	92.13
90.65	186.11
95.09	93.98
104.71	108.04
112.85	101.38
93.24	98.79
96.94	105.82
119.51	119.51
108.41	118.77
89.54	136.16
75.48	95.83
123.21	120.99
105.08	116.18
84.36	90.28
97.31	104.34
89.17	137.27
97.31	112.11
92.5	101.01
83.62	87.69
116.92	169.83
82.51	136.9
79.92	85.47
68.82	128.76
88.06	121.73
107.3	82.14
75.11	116.18
90.28	120.62
79.55	130.98
71.41	153.18
79.92	86.95
138.01	99.16
77.7	116.92
82.14	87.32
93.24	81.03
80.66	120.25
81.77	79.92
113.59	124.32
116.18	78.07
78.44	94.35
81.03	161.69
82.14	92.87
85.84	119.51
90.28	103.6
	136.16
110.26	92.87
121.73	104.71
113.59	76.22
111.37	113.22
123.95	99.16
135.42	109.89
105.82	113.22
103.6	127.65
127.28	123.58
106.56	142.45
113.22	118.4
107.67	89.17
101.75	70.67
102.12	99.53
111.37	75.48
93.61	116.18
102.12	139.12
89.54	99.16
107.3	122.1
92.5	72.52
128.39	81.4
96.94	134.31
97.68	165.02
110.26	128.02
117.29	169.83
103.6	123.95
101.01	113.96
99.53	113.59
86.21	136.53
141.71	123.21
101.01	133.94
113.59	149.85
98.05	95.09
88.8	100.64
88.06	131.35
94.72	110.26
105.82	119.14
136.53	92.5
84.36	105.82
99.9	113.22
97.31	156.14
84.73	99.53
100.64	119.88
90.65	103.6
93.98	129.87
93.61
98.42	125.06
94.35	100.27
86.95	150.96
104.34	107.3
83.62	106.93
101.38	94.72
81.77	149.85
102.86	100.64
94.72	129.87
99.53	95.83
84.36	95.46
91.02	103.97
89.17	120.62
87.69	119.14
110.26	138.38
95.09	117.29
86.95	116.55
84.73	106.93
88.43	89.17
88.8	82.88
83.25	91.39
88.06	128.39
87.32	92.13
109.89	131.72
93.98	95.83
78.44	109.89
113.59	111.37
93.61	103.6
134.68	106.93
132.09	88.43
89.17	100.64
110.63	99.9
86.21	113.59
95.09	134.31
95.46	106.56
93.24	99.9
85.84	128.02
83.25	118.03
83.99	113.22
83.25	122.47
80.66	90.28
105.08	92.87
93.61	127.28
83.25	118.03
117.29	83.99
98.79	147.63
85.47	95.83
79.55	113.59
93.61	143.56
84.36	81.03
83.99	88.06
85.84	109.52
88.8	87.32
115.44	83.25
74.74	148.37
89.54	111.37
75.11	86.58
112.85	69.19
79.92	113.22
80.29	110.63
88.8	88.8
75.85	123.21
83.99	145.41
75.85	116.92
86.95	98.42
83.62	80.66
88.06	108.41
79.92	82.14
90.65	103.6
	135.05
89.91	93.98
106.93	76.59
81.77	77.33
92.5	90.65
86.21	79.55
83.62	110.63
77.7	75.85
80.66	186.48
84.73	134.68
77.33	136.16
76.22	120.99
89.91	93.61
85.47	81.03
126.17	108.78
87.32	94.35
88.43	83.99
76.59	113.59
83.99	146.89
93.98	91.02
116.18	100.27
91.76	167.98
78.81	117.29
98.42	155.77
79.18	172.79
102.49	102.49
82.14	116.55
	105.82
96.57	116.92
79.18	106.93
76.59	115.07
88.06	111.74
80.29	118.03
74.37	136.16
73.26	120.25
85.84	117.29
74.74	95.09
108.04	120.99
82.88	153.92
92.87	119.88
91.02	106.56
90.65	145.41
78.44	91.39
86.21	139.86
69.56	150.22
80.29	109.89
77.33	114.33
81.4	101.75
132.46	115.44
89.91	96.57
71.78	119.88
88.8	135.79
79.92	124.32
75.48	92.5
102.49	93.24
108.78	116.55
92.13	109.52
93.61	96.94
71.41	118.03
91.39	96.94
91.76	96.2
78.44	93.24
76.22
92.87	80.66
85.47	119.14
77.33	100.64
74	113.59
69.93	94.72
93.24	91.02
83.99	83.99
85.84	97.31
74.37	135.05
82.14	88.06
83.99	112.85
74.74	99.53
93.98	116.18
85.47	83.99
79.92	119.14
93.61	98.42
73.63	111.74
121.73	130.61
74	114.33
84.73	101.38
89.17	82.51
85.1	120.25
89.17	117.66
76.59	118.4
107.67	186.48
95.09	101.38
72.89	84.36
75.85	81.4
100.64	75.11
77.7	113.59
89.17	121.36
83.25	73.26
72.89	113.59
76.59	78.44
112.11	127.65
77.7	96.57
112.48	152.44
79.92	72.15
76.59	73.26
71.78	86.58
90.65	78.07
89.91	117.66
91.02	82.14
111.74	107.3
103.97	130.98
74.74	72.15
110.63
140.23	114.33
126.17	81.4
119.88	95.46
111	158.73
114.7	75.11
105.08	126.17
141.34	135.42
111.37
105.45	174.64
119.51	134.31
110.26	112.85
103.6	143.19
99.53	115.07
113.22	103.6
98.79	108.41
109.89	99.53
99.53	105.08
91.76	138.38
107.3	135.42
103.23	105.82
115.07	119.88
96.94	143.56
91.76	93.61
126.91	162.8
90.28	88.06
116.92	101.01
126.54	88.06
103.23	102.12
92.5	123.95
95.83	127.65
114.7	95.46
101.01	89.17
147.26	89.91
109.15	108.04
97.31	99.53
81.4	102.86
95.83	89.54
95.09	108.04
88.06	116.92
100.27	87.32
96.2	85.84
117.66	93.61
99.9	137.27
81.77	88.43
85.1	86.58
103.6	122.1
106.19	81.77
122.84	79.92
104.71	82.14
81.03	112.11
82.51	100.64
81.77	88.43
90.28	103.97
85.47	78.44
90.65	98.42
101.38	89.54
79.92	92.13
106.19	85.84
81.03	146.15
99.16	85.1
86.21	83.62
81.77	135.79
112.48	114.7
122.84	92.13
78.07	86.58
106.19	110.63
85.1	75.11
92.5	130.61
88.8	74.37
83.25	74.37
82.88	83.62
84.36	89.54
89.54	121.73
88.8	99.53
93.98	80.29
97.68	81.77
87.32	97.68
	120.62
78.07	83.62
	101.38
99.16	110.63
89.17	91.76
95.46	92.5
87.69	117.66
94.72	104.71
102.86	95.83
83.25	93.61
98.05	83.25
85.84	82.51
78.81	110.63
85.1	143.56
77.33	88.43
77.33	79.18
104.34	90.28
122.84	72.52
89.91	131.72
80.66	107.3
88.06	106.19
85.84	77.33
82.88	77.33
83.62	87.32
82.88	129.87
78.81	71.04
74.74	113.96
81.4	88.8
83.62	163.91
93.24	126.54
94.35	117.66
82.51	139.12
172.05	118.77
90.65	125.06
74.37	98.42
84.36	96.2
96.94	117.66
86.95	130.61
85.84	105.08
77.7
91.39	114.7
82.51	101.01
88.43	116.55
72.89	107.67
79.18	103.6
89.91	103.6
77.33	165.39
93.24	103.6
69.19	104.71
95.83	120.99
100.27	99.9
74.37	88.8
83.25	121.73
85.1	104.71
80.29	123.21
77.7	93.61
113.59	156.88
119.51	138.38
106.56	113.59
93.61	126.54
75.85	117.66
70.67	111
103.23	128.02
72.52	106.56
81.77	95.46
95.09	119.88
76.59	119.51
76.96	112.11
83.62	88.06
76.59	100.27
78.07	77.33
81.77	103.23
83.99	82.88
69.93	94.72
110.63	110.63
99.53	91.39
90.65	116.18
106.56	79.55
104.71	93.98
86.21	105.82
85.47	86.95
87.69	112.85
105.08	108.04
124.32	97.31
120.99	120.62
125.43	108.78
138.75	102.49
138.75	83.62
119.14	127.65
123.95	82.14
141.34	122.1
116.55	122.47
120.62	102.12
106.93	79.18
97.31	113.96
123.95	87.69
108.04	118.77
111.74	144.67
108.41	83.62
119.14	104.34
98.42	88.8
111	85.47
91.76	76.59
112.48	105.08
102.12	79.92
94.35	79.18
91.39	95.83
107.3	104.34
88.8	103.97
100.64	106.19
115.07	98.42
108.41	81.4
98.42	100.64
88.8	98.05
83.99	113.22
129.5	90.65
96.2	81.03
91.39	93.24
89.54	116.18
104.71	158.73
100.64	83.99
128.02	73.63
123.95	84.73
87.69	82.51
83.25	109.52
98.79	79.92
103.6	86.21
86.21	83.62
92.5	74.37
107.67	87.32
91.02	73.63
91.39	88.8
85.84	155.03
88.06	85.84
92.87	112.85
106.19	90.28
96.57	103.97
82.51	85.84
77.7	73.26
89.17	70.67
96.94	76.96
116.55	95.46
84.36	86.58
85.1	92.5
81.4	119.14
88.43	91.02
96.2	101.01
96.2	145.04
88.06	119.51
95.09	103.23
82.51	159.47
78.07	129.13
74	132.09
83.25	88.43
75.11	103.97
90.65	95.83
87.69	131.72
82.51	139.12
79.55	99.16
85.1	115.07
79.55	98.79
85.1	172.42
150.59	86.58
79.92	105.08
96.94	98.79
98.42	117.29
86.58	106.19
78.07	98.42
76.59	97.68
79.92	112.85
91.02	130.98
79.92	99.53
93.61	151.33
91.76	109.15
78.07	93.61
90.28	139.12
98.79	122.84
105.08	115.81
97.68	115.07
102.49	102.12
99.9	91.39
92.13	132.46
89.54	122.47
99.9	103.23
84.36	94.72
87.69	128.39
111.74	89.17
84.73	95.46
86.21	127.65
79.18	78.07
73.26	81.77
97.31	157.99
95.83	80.66
82.14	109.15
96.94	73.63
77.7	84.73
81.77	93.98
69.93	86.95
99.53	115.07
74.37	135.05
77.33	74
155.4	101.38
124.69	98.79
104.71	99.53
103.97	83.25
99.9	102.86
122.1	106.56
112.11	112.11
142.45	93.61
103.6	91.02
121.73	96.2
103.97	92.13
100.64	78.07
169.83	95.83
93.98	111
113.96	92.5
99.9	81.77
114.33	117.66
113.22	109.15
105.45	77.33
166.87	102.49
92.13	169.83
107.67	83.62
125.8	106.56
106.56	74.37
96.57	94.72
123.95	88.43
99.16	98.42
99.16	101.75
110.26	73.26
150.59	99.16
104.34	77.33
110.26	105.45
114.33	96.57
100.64	76.59
88.8	120.25
94.72	118.03
99.53	111.74
110.26	127.28
89.54	109.15
107.67	114.33
102.12	159.1
89.17	103.23
98.05	128.39
112.85	114.7
129.87	103.23
151.7	129.5
101.75	163.17
83.25	91.39
135.05	138.38
96.57	107.3
137.27	143.56
96.2	111.74
97.68	128.02
89.91	109.89
88.43	120.25
90.28	119.88
92.5	139.49
116.92	107.3
85.47	104.71
151.33	114.7
125.06	140.6
159.47	101.01
97.68	146.89
84.36	101.75
104.71	135.05
108.04	82.51
77.33	125.06
107.3	100.64
93.61	106.93
105.45	87.32
84.36	103.97
93.61	132.09
76.22	83.99
82.14	117.29
79.92	123.95
93.61	106.56
112.11	83.62
93.98	80.29
76.96	99.9
94.72	81.03
118.03	89.91
112.11	79.92
87.32	107.67
92.5	75.11
79.55	117.66
85.47	147.26
118.77	93.61
76.59	84.36
103.97	87.69
92.5	113.22
78.81	125.8
92.13	83.62
82.51	113.96
92.87	77.7
100.27	116.55
95.09	111.74
80.66	90.28
95.83	135.05
87.69	99.16
98.79	143.93
87.32	119.14
85.84	72.52
104.71	95.83
88.8	71.78
98.79	108.04
85.47	88.43
74.37	81.77
91.39	71.78
131.35	160.58
86.58	69.56
87.69
93.24	106.19
126.54	126.17
83.62	148.74
84.36	77.33
78.07	85.47
109.52	123.58
75.85	80.66
88.43	72.52
79.92	123.58
74.74	115.81
73.26	160.21
76.22	111.37
81.03	159.1
90.65	125.06
88.43	112.11
113.59	112.11
89.54	98.79
91.39	156.51
96.57	100.64
95.83	158.36
94.35	101.01
76.59	106.93
93.61	138.75
76.59	109.52
96.57	81.4
95.46	129.13
78.81	101.01
77.7	108.41
72.52	114.33
109.89	97.31
83.62	95.09
96.57	113.96
147.63	111.74
78.81	113.96
81.4	121.36
94.72	131.35
136.16	116.18
80.66	111.74
89.17	132.83
99.53	95.09
72.89	104.71
75.48	118.4
97.31	102.12
108.78	97.68
80.66	104.34
77.7	122.84
106.56	110.63
122.1	132.09
79.55	110.63
93.61	130.61
91.02	154.66
75.48	113.59
82.88
111.74	121.73
87.32	130.98
81.77	92.13
86.58	119.14
91.39	93.98
88.43	89.91
115.07	129.87
161.69	76.59
133.57	81.4
119.51	130.98
108.04	91.76
123.58	165.39
126.17	86.95
121.73	88.8
130.61	109.15
132.46	88.43
126.91	133.2
137.64	121.73
102.86	108.78
101.38	87.32
105.08	101.38
95.83	120.25
113.96	117.66
115.44	72.15
104.71	147.26
115.81	98.42
102.12	83.25
121.36	146.52
105.45	75.48
117.29	95.46
120.99	110.26
103.23	104.34
125.8	77.33
103.97	80.66
101.75	126.17
81.4	117.66
88.06	92.13
122.1	72.15
106.19	92.87
88.43	100.27
94.35	97.68
109.52	97.31
89.91	114.7
103.6	115.81
142.08	72.15
94.35	111
101.38	92.87
155.4	78.44
98.79	98.05
95.09	74
128.76	105.45
152.07	75.11
94.72	134.31
96.94	82.88
90.65	98.42
85.1	113.59
102.49	94.72
100.27	106.93
102.12	91.39
111.74	79.55
120.99	148.74
95.46	81.4
86.95	82.88
106.19	112.11
127.65	105.08
171.31	122.84
79.55	124.69
90.65	108.78
98.05	127.65
89.91	134.68
88.43	140.97
93.24	130.61
	104.34
94.72	115.44
104.71	102.12
98.42	107.67
95.83	110.63
81.03	112.85
91.02	125.8
89.54	109.15
99.53	177.97
128.02
140.23	122.1
82.88	100.27
76.22	110.26
97.68	98.05
86.21	91.02
133.2	101.38
103.6	100.64
105.45	125.43
144.3	111
113.96	101.75
88.43	85.47
97.68	93.61
112.85	159.84
101.01	113.96
108.41	109.15
92.5	95.09
110.26	85.1
99.16	92.5
84.36	134.68
78.07	86.95
79.55	172.05
75.85	116.92
103.6	78.07
99.16	122.1
99.16	105.08
70.67	111.37
84.36	113.22
109.89	93.24
86.21	75.11
90.65	102.12
85.47	102.12
116.18	93.24
80.66	82.51
95.09	92.5
78.07	100.27
75.85	87.32
95.09	114.33
74.37	101.01
109.15	120.25
89.91	113.22
86.21	86.95
150.59	71.78
96.57	84.36
71.41	84.36
79.55	148.37
79.92	93.61
75.85	123.95
77.33	78.81
107.3	89.17
83.99	180.93
81.03	93.61
72.15	78.81
71.78	110.63
120.62	109.15
74.74	123.21
119.88	85.47
128.02	88.06
85.84	108.04
113.59	143.56
101.75	124.32
104.34	155.77
73.63	131.72
80.29	110.26
82.88	124.32
88.43	108.78
87.69	106.19
103.6	140.6
74	109.89
76.59	106.56
88.43	111
83.62	106.56
77.7	115.81
83.25	126.17
111.74	152.07
93.98	110.63
99.53	100.64
75.48	112.11
93.98	129.87
83.99	139.12
80.66	101.01
96.94	94.72
86.58	115.07
90.65	109.89
73.63	129.13
121.36	89.54
127.65	101.38
106.19	109.52
133.2	130.98
109.89	108.41
105.08	167.98
105.82	132.46
117.29	135.05
141.71	144.67
88.43	109.89
104.34	109.52
114.33	123.95
91.39	94.72
111.37	93.24
149.11	122.1
108.41	102.86
111.74	110.26
123.21	134.31
114.7	91.39
119.51	132.09
95.83	98.05
101.75	102.49
104.34	120.99
	118.77
101.01	129.87
152.07	103.23
95.46	102.86
95.09	99.53
98.42	98.05
92.13	108.41
116.92	101.01
96.94	119.88
95.83	103.6
133.57	96.2
81.77	125.43
116.18	99.9
115.07	102.49
105.45	107.3
91.39	108.41
116.92	99.53
134.68	87.69
91.39	134.68
111.74	106.93
107.67	114.7
84.36	132.83
86.58	85.47
88.43	93.98
100.27	132.46
85.47	99.9
91.02	88.43
88.43	121.36
88.8	110.26
101.38	96.2
85.47	112.11
86.95	156.51
104.34	106.19
88.8	128.02
91.39	125.43
129.5	91.39
113.22	81.03
74	135.05
98.05	137.64
76.22	119.88
102.86	96.57
122.84	111
107.67	181.67
83.99	105.45
83.62	102.86
119.14	146.89
101.01	79.18
74	130.24
121.36	121.73
122.1	115.81
86.95	123.58
82.88	101.38
98.79	74.37
106.93	86.21
86.95	143.19
93.24	100.64
75.48	73.26
92.5	82.14
89.91	153.92
83.62	146.15
92.13	103.6
114.33	91.02
87.32	89.54
77.7	98.05
146.52	99.53
117.29	135.79
82.51	73.63
76.59	150.59
	72.89
108.04	92.13
86.58	88.06
91.02	92.13
73.26	101.38
78.07	126.54
92.5	81.77
109.15	91.02
71.41	78.07
84.73	71.41
122.84	81.77
78.44	93.61
81.77	74.37
76.96	88.43
112.85	109.89
89.17	152.44
98.05	133.57
103.6	83.62
74	74.74
154.29	79.92
123.21	118.4
102.49	125.43
126.17	115.81
	127.28
132.09	104.71
151.7
118.77	110.26
114.7	115.44
111	128.39
133.2	123.21
104.71	103.6
113.59	116.18
109.52	96.2
85.84	118.77
107.3	106.93
88.06	113.22
99.9	103.23
95.46	101.75
92.5	146.89
116.92	93.98
132.83	122.47
130.24
	125.8
85.1	110.63
98.05	96.57
129.5	143.93
102.12	109.89
100.27	100.64
97.68	100.64
94.72
109.89	99.16
88.06	135.79
85.47	96.94
89.17	99.9
	125.06
85.84	123.58
99.16	90.65
87.69	95.09
91.39	105.82
98.05	93.98
88.43	93.61
111.74	120.62
100.64	145.78
83.62	114.33
99.16	131.35
122.84	132.09
92.13	116.92
89.54	109.89
84.36	83.62
88.06	87.32
89.54	119.88
92.87	98.05
97.31	105.82
87.69	157.25
86.95	133.2
91.02	97.68
83.99	80.29
85.47	112.85
87.69	92.13
86.21	88.06
80.29	104.71
97.68	115.81
103.6	86.95
107.3	132.46
113.96	128.39
81.03	134.68
169.09	86.58
95.83	142.45
95.46	121.36
88.43	109.52
78.81	114.33
101.38	100.27
96.94	183.15
99.53	116.92
103.6	126.54
83.25	144.67
87.32	111.74
128.39	109.52
113.22	126.17
91.02	116.92
86.95	107.67
87.69	134.68
111	139.12
97.68	144.3
78.07	89.91
106.93	116.18
82.51	126.17
92.13	82.51
84.73	130.98
99.9	94.72
85.84	138.38
98.05	120.99
92.5	104.71
87.32	114.33
92.87	116.18
99.16	127.28
89.54	95.09
85.84	132.09
79.18	130.98
80.66	97.31
80.29	121.36
88.43	88.43
106.19	110.63
90.65	108.41
85.84	99.16
86.58	169.83
116.18	75.85
89.17	118.03
116.55	83.99
76.59	140.6
93.98	90.65
77.7	95.46
103.97	119.14
85.47	81.77
84.36	132.83
79.92	90.65
78.81	88.06
95.09	99.16
76.59	102.12
79.55	77.7
117.29	105.08
79.55	117.66
89.17	93.98
81.4	76.59
88.06	87.32
105.45	103.6
85.1	86.58
82.14	99.53
90.65	120.25
81.4	112.85
76.59	125.06
82.88	110.26
101.01	103.23
77.7	136.53
79.18	108.04
88.43	133.94
93.98	104.71
91.76	103.23
95.09	114.7
79.92	121.73
98.42	119.51
83.25	103.97
81.03	117.29
76.96	140.97
75.85	147.63
79.55	104.34
79.18	87.69
78.07	148.37
97.31	109.52
81.03	105.08
73.63	97.68
86.95	85.47
79.92	134.68
80.29	93.61
74	110.63
76.59	106.19
75.85	109.89
84.73	115.07
75.11	123.58
74.74	112.11
78.81	111
101.01	137.27
92.87	116.18
84.73	89.91
97.31	84.36
87.32	85.84
81.4	162.8
80.66	157.62
84.36	95.09
84.36	105.45
101.75	103.23
87.32	83.62
85.1	93.61
78.81	126.17
87.69	85.47
74.74	121.36
77.33	109.52
96.94	111.74
71.78	101.38
71.41	87.69
78.44	133.94
72.89	101.38
79.18	122.84
84.36	98.05
76.96	110.26
74	119.88
85.1	88.06
83.25	86.58
72.15	95.83
90.65	77.7
79.18	124.69
104.71	116.55
72.89	95.46
76.96	115.07
81.4	79.18
72.52	102.49
77.7	86.58
71.78	113.59
82.14	96.57
106.56	123.58
86.21	95.09
89.91	110.63
113.59	113.22
73.63	115.81
72.15	78.07
70.67	88.06
88.43	106.93
80.29	99.16
128.76	104.71
110.26	75.48
119.14	148.74
126.17	74.37
139.86	113.22
120.62	100.27
118.4	81.77
113.96	74.37
97.31	95.46
139.49	90.28
113.59	78.81
102.12	93.24
136.16	85.84
111	74.74
107.3	80.29
99.9	109.89
147.26	132.46
112.48	116.55
92.87	108.41
107.67	113.96
92.5	101.01
92.13	132.83
121.73	127.65
113.59	111
131.35	134.68
93.98	103.97
117.66	115.44
117.66	115.44
89.91	119.51
102.12	105.82
86.21	99.53
91.02	100.64
120.62	112.11
107.3	118.4
97.31
89.54	92.13
91.39	87.32
90.28	148.37
98.79	142.08
92.5	93.24
95.09	93.98
102.86	123.21
114.7	141.34
127.28	94.72
	108.78
93.61
88.06	159.47
82.88	93.98
93.61	115.81
77.7	97.31
77.7	90.28
119.88	97.68
106.93	97.31
89.54	102.49
96.94	103.23
94.35	98.42
79.55	140.23
98.42	82.88
127.28	81.77
120.25	82.14
105.45	116.18
82.14	106.93
85.84	101.38
78.81	99.53
90.65	117.29
77.7	98.05
76.59	89.54
76.59	88.8
83.99	120.62
93.98	116.92
73.63	118.03
78.44	91.39
120.25	88.8
85.1	100.27
110.63	108.41
95.83	117.66
79.92	101.01
93.98	119.88
82.51	78.07
96.94	82.88
82.88	89.91
89.91	118.03
86.21	98.42
104.34	88.8
87.32	105.82
76.59	72.52
95.83	76.22
86.21	94.72
96.94	87.69
97.68	78.81
81.03	86.95
79.55	162.8
	82.51
99.53	127.28
91.39	83.62
85.1	130.24
76.59	111.37
100.64	98.79
98.05	98.79
91.02	69.93
90.28	75.85
75.11	71.04
97.31	98.42
84.36	132.83
98.05	123.21
92.87	110.26
78.81	134.31
110.26	115.81
72.89	113.96
109.15	130.61
81.77	112.48
89.91	127.28
92.5	99.16
116.92	142.45
80.29	100.27
	106.19
87.69	105.45
73.26	95.09
104.71
96.57	155.77
78.81	104.34
80.66	100.27
87.32	135.42
98.79	110.26
78.07	102.86
76.96	130.61
79.18	125.43
110.26	91.02
84.73	132.83
79.18	88.43
76.59	95.09
71.78	111
89.17	122.1
77.33	109.15
103.6	92.13
84.36	157.99
	110.63
92.87	125.06
77.33	102.86
115.81	139.12
84.36	93.24
76.96	100.27
115.81	101.75
73.63	110.63
114.33	88.8
76.96	94.35
68.45	90.65
148	135.79
78.81	98.05
121.73
71.78	98.42
84.73	104.34
108.04	108.04
170.94	99.53
100.27	101.01
130.61	86.58
121.73	115.81
94.72	119.88
116.55	116.55
171.31	104.34
129.5	112.48
101.38	83.62
94.35	113.96
104.71	123.21
166.5	78.44
105.45	101.38
96.2	94.72
142.82	95.46
108.04	104.71
104.34	83.25
99.9	101.75
109.15	88.8
106.56	79.92
102.86	97.31
93.24	74.74
91.39	81.4
90.28	108.04
96.94	126.17
87.32	105.82
99.9	108.41
98.42	91.39
99.9	89.91
93.24	118.03
96.2	93.61
96.2	85.1
100.27	84.73
98.42	127.65
86.58	83.99
77.7	96.57
78.44	106.19
130.98	99.9
90.65	111.37
74.37	76.22
84.36	119.14
88.8	116.55
112.11	122.1
75.48	80.66
79.92	104.34
87.69	84.73
95.83	97.31
115.07	93.61
76.59	83.99
94.72	115.81
106.56
93.61	96.57
99.53	113.96
81.4	95.83
92.87	92.13
92.13	152.44
100.27	113.59
75.85	96.57
81.4	93.98
113.59	105.45
94.35	129.87
92.87	86.58
123.95	86.21
86.21
74	77.7
87.32	102.12
103.97	79.18
99.16	126.54
89.54	184.63
80.29	117.29
81.03	137.27
83.62	95.83
77.33	123.58
79.55	114.7
135.79	109.52
91.76	96.57
78.81	121.73
	177.6
	110.63
79.18	130.61
79.55	109.52
88.43	105.08
85.84	119.51
82.51	101.38
112.85	148.74
77.7	97.68
92.5	102.86
73.26	124.69
80.66	113.96
71.04	103.6
74.37	125.43
103.23	92.5
85.47	88.06
89.54	96.57
82.88	105.45
89.91	113.22
75.48	85.1
111.37	111
80.66	126.91
76.59	102.86
92.13	79.18
82.88	97.31
92.87	109.15
84.73	95.83
115.44	134.31
77.7	92.13
88.06	133.57
81.77	122.84
89.17	96.57
138.38	117.66
101.38	109.52
115.44	105.45
104.71	86.58
104.34	127.65
114.33	115.07
124.32	91.02
133.57	101.75
103.6	127.28
163.17	93.98
117.29	101.01
105.08	127.65
130.61	96.57
108.04	98.79
118.03	78.07
115.07	109.52
94.72	96.94
99.53	100.64
93.61	92.5
106.56	111.37
118.03	98.79
87.69	113.22
100.64	92.5
103.23	115.44
109.89
100.64	128.76
109.52	81.4
91.39	76.59
111.37	90.28
116.55	94.35
92.5	73.63
87.32	76.96
98.79	132.46
151.33	111.37
95.83	80.29
92.87	82.14
114.7	90.28
90.28	83.25
93.61	167.24
124.69	94.72
122.1	108.41
86.21	101.38
88.8	94.35
82.14	88.06
81.77	79.92
109.89	109.89
123.21	91.39
105.45	112.48
89.54	98.42
88.06	71.04
104.34	78.44
118.03	102.12
89.17	79.92
91.76	78.81
135.05	83.62
93.24	78.81
105.08	75.48
92.5	80.66
135.79	103.6
112.48	105.45
105.08	123.95
100.64	97.31
92.5	83.25
119.51	110.63
77.33	97.68
98.05	102.86
94.72	125.43
123.95	126.54
134.68	129.13
96.2	129.87
74.37	122.84
79.18	105.82
126.54	97.68
93.61	110.26
104.34	97.31
97.68	100.64
123.58	102.12
107.3	94.35
114.7	125.06
96.57	109.89
74.74	123.95
85.84	137.27
98.05	123.95
118.03	150.96
84.73	116.55
71.04	89.91
82.88	118.77
136.53	83.99
170.94	120.25
131.72	126.17
107.67	131.35
118.77	96.94
114.33	92.87
118.4	96.2
111.74	121.36
128.76	86.95
149.11	139.49
113.96	98.42
168.35	132.83
	83.99
123.21	84.36
102.49	93.61
120.62	91.39
130.98	133.2
111	86.21
120.62	108.04
118.4	101.01
136.53	88.06
119.14	99.9
116.55	101.01
96.57	75.48
115.44	126.91
103.23	101.75
100.27	109.52
109.15	155.4
102.49	129.13
114.33	82.88
122.47	84.73
108.41	109.52
105.08	94.35
109.89	85.84
100.27	90.28
109.52	88.8
124.69	78.44
104.34	85.84
134.68	88.06
103.6	107.67
116.92	83.62
136.9	91.39
91.39	127.65
114.7	118.4
88.43	130.61
101.38	85.47
94.35	74.37
102.49	122.47
146.89	98.79
130.61	90.65
144.3	79.18
134.31	95.83
101.75	111.37
108.78	101.01
106.19	80.66
109.15	79.92
110.63	126.17
112.11	127.65
89.17	126.91
102.49	147.63
77.33	113.22
91.76	139.49
99.9	122.84
88.8	95.09
120.62	132.46
121.73	112.85
90.65	165.76
82.14	125.8
103.23	119.14
88.8	132.09
127.65	100.64
115.44	111
107.3	125.43
119.14	107.3
85.84	115.81
142.08	99.9
93.98	109.52
121.36	141.34
103.6	115.81
116.92	101.01
89.54	105.08
101.75	105.08
129.13	150.59
83.99	96.57
107.67	151.7
107.67	93.24
[truncated: 11,173 more rows]

## Sheet: Values for statistical analysis
CTRL	SLE
83	84
86	84
81	84
76	87
78	88
68	88
77	81
75	84
74	82
82	84
78	86
78	84
79	89
78	86
70	88
76	83
76	83
75	84
85	82
81	86
83	84
83	85
73	90
75	86
76	90
77	89
85	87
88	84
84	85
85	84
85	89
86	84
90	89
85	89
88	84
86	87
86	88
86	85
84	91
81	90
84	85
85	85
86	88
83	85
83	84
85	84
74	83
79	80
75	80
79	80
80	80
83	73
83	79
84	80
85	78
84	85
87	82
81	84
76	82
86	78
76	90
85	84
77	88
81	85
82	78
76	83
80	78
76	80
79	78
74	71
83	79
80	69
74	79
81	83
81	89
84	88
82	85
85	83
82	81
83	84
78	86
84	82
78	84
79	84
88	79
85	81
81	84
82	77
82	80
88	82
80	79
84	81
87	78
86	74
86	82
82	87
79	82
85	82
84	93
81	92
77	85
88	87
79	83
79	86
79	80
82	83
87	81
80	83
86	81
86	86
