# Supplementary material for: SLE serum induces altered goblet cell differentiation and leakiness in human intestinal organoids
Source: EMBO Mol Med. 2024 Feb 5;16(3):7. doi: 10.1038/s44321-024-00023-3 (PMC10940301; doi:10.1038/s44321-024-00023-3)
Supplement: Supplementary file 12 — Source Data Fig. 1 [file 44321_2024_23_MOESM12_ESM.zip › Figure 1 wo images/1C/Source_data_Figure_1_C.xlsx]

## Sheet: Description
Source data of Figure 1C
Values are presented as relative light units (RLU) and show measured luminescence detected with the LDH kit.

## Sheet: RLU
CTRL	SLE
898450	1100450
1186450	971450
1.03845e+06	1086450
946450	1589450
965450	1468450
1214450	1254450
1205450	1880450
1793450	2914450
1675450
993450
