# Supplementary material for: SLE serum induces altered goblet cell differentiation and leakiness in human intestinal organoids
Source: EMBO Mol Med. 2024 Feb 5;16(3):7. doi: 10.1038/s44321-024-00023-3 (PMC10940301; doi:10.1038/s44321-024-00023-3)
Supplement: Supplementary file 12 — Source Data Fig. 1 [file 44321_2024_23_MOESM12_ESM.zip › Figure 1 wo images/1H/Source_data_Figure_1H.xls]

## Sheet: Description
Source data of Figure 1H
Values show the ratio of mean fluorescence intensity (MFI). All values are normalized to the average of all analyzed controls. Organoid monolayers were stimulated with either control or SLE serum. Data shows the MFI ratio after 2h FITC incubation.

## Sheet: Source data Figure 1H
CTRL	SLE
1.70374	3.31619
2.12708	2.53886
0.632114	1.62901
0.900214	1.62516
0.320872	2.03694
0.446833	4.25685
2.16829	2.92136
2.08471	2.64594
0.916007	2.07893
1.39943	3.46372
1.29928	3.2068
1.64134	2.05389
1.39019	1.96992
1.47493	1.61669
1.49496	2.65596
0.983174	2.21182
0.957546	2.63631
0.917194	1.77539
0.949903	1.54157
1.00554	3.75455
0.974069	1.19809
0.894152	1.0704
0.860993	0.939225
0.981375	1.0759
0.997111	1.17336
1.1248	1.02813
0.897861	0.927985
1.0351	0.939562
1.05489	1.00138
1.02566	1.10277
1.01937	1.09276
1.22012	0.929221
0.996999	1.05691
1.02218	0.98205
1.08197	1.06579
	0.997111
	0.83368
	0.935965
	0.890105
	1.03162
