# Supplementary material for: SLE serum induces altered goblet cell differentiation and leakiness in human intestinal organoids
Source: EMBO Mol Med. 2024 Feb 5;16(3):7. doi: 10.1038/s44321-024-00023-3 (PMC10940301; doi:10.1038/s44321-024-00023-3)
Supplement: Supplementary file 13 — Source Data Fig. 2 [file 44321_2024_23_MOESM13_ESM.zip]

Archive with 7 entries (4 files):
- Figure 2/2D/
- Figure 2/2D/Figure_2D_Western_blot_bactin_label.png
- Figure 2/2D/Figure_2D_Western_blot_pSTAT1_label.png
- Figure 2/2EGH/
- Figure 2/2EGH/Source_data_Figure_2_E_G_H.xlsx
- Figure 2/2F/
- Figure 2/2F/Source_data_Figure_2F.xls
