# Supplementary material for: SLE serum induces altered goblet cell differentiation and leakiness in human intestinal organoids
Source: EMBO Mol Med. 2024 Feb 5;16(3):7. doi: 10.1038/s44321-024-00023-3 (PMC10940301; doi:10.1038/s44321-024-00023-3)
Supplement: Supplementary file 13 — Source Data Fig. 2 [file 44321_2024_23_MOESM13_ESM.zip › Figure 2/2F/Source_data_Figure_2F.xls]

## Sheet: Description
Source data Figure 2F
Data shows optical density (OD) of the colorimetric enzyme assay. The IFN-α/β reporter cell line was stimulated with either control or SLE serum and the secreted embronic alkaline phosphatase measured.

## Sheet: Source data Figure 2F
	CTRL	SLE
a	0.194
b	-0.003
c	0.034
d	0.02
e	0.007
f	0.024
g	0.142
h	0.13
i	0.236
j	0.029
1		0.461
2		0.375
3		0.216
4		0.481
5		0.201
6		0.24
7		0.218
8		0.788
