# Supplementary material for: SLE serum induces altered goblet cell differentiation and leakiness in human intestinal organoids
Source: EMBO Mol Med. 2024 Feb 5;16(3):7. doi: 10.1038/s44321-024-00023-3 (PMC10940301; doi:10.1038/s44321-024-00023-3)
Supplement: Supplementary file 14 — Source Data Fig. 3 [file 44321_2024_23_MOESM14_ESM.zip]

Archive with 14 entries (10 files):
- Figure 3/3C/
- Figure 3/3C/fcs/
- Figure 3/3C/fcs/Mitostaining_2.fcs
- Figure 3/3C/fcs/Mitostaining_3.fcs
- Figure 3/3C/fcs/Mitostaining_4.fcs
- Figure 3/3C/fcs/Mitostaining_5.fcs
- Figure 3/3C/fcs/Mitostaining_a.fcs
- Figure 3/3C/fcs/Mitostaining_c.fcs
- Figure 3/3C/fcs/Mitostaining_d.fcs
- Figure 3/3C/fcs/Mitostaining_g.fcs
- Figure 3/3D/
- Figure 3/3D/Source_data_Figure_3D.xls
- Figure 3/3E/
- Figure 3/3E/Source_data_Figure_3_E.xlsx
