# Supplementary material for: SLE serum induces altered goblet cell differentiation and leakiness in human intestinal organoids
Source: EMBO Mol Med. 2024 Feb 5;16(3):7. doi: 10.1038/s44321-024-00023-3 (PMC10940301; doi:10.1038/s44321-024-00023-3)
Supplement: Supplementary file 14 — Source Data Fig. 3 [file 44321_2024_23_MOESM14_ESM.zip › Figure 3/3D/Source_data_Figure_3D.xls]

## Sheet: Description
Source data of Figure 3D
Values show either the % of baseline or pmol/min/mm2 for each well of organoids. Values were normalized to the total organoid area of each well. Organoids were stimulated with either control or SLE serum. Mitochondrial function was analyzed employing a mitochondrial stress test using a Seahorse analyzer.

## Sheet: Basal respiration
CTRL	SLE
188	272.53
188.65	533.98
224.47	286.37
299.48	230.39
124.86	325.52
165.01	248.32
116.77	271.43
104.36	256.27
175.96	104.3
273.55	245.81
173.04	472.72
140.3	113.96
211.54	179.45
206.95	232.82
165.4	260.39
385.09	343.56
219.96
184.73
234.7
233.32

## Sheet: Spare respiratory capacity %
CTRL	SLE
217	185
222	99
228	138
220	205
206	188
132	132
181	159
209	201
192	202
222	209
217	137
128	263
222	220
245	109
189	172
186	161
236
197
257
206
