# Supplementary material for: SLE serum induces altered goblet cell differentiation and leakiness in human intestinal organoids
Source: EMBO Mol Med. 2024 Feb 5;16(3):7. doi: 10.1038/s44321-024-00023-3 (PMC10940301; doi:10.1038/s44321-024-00023-3)
Supplement: Supplementary file 14 — Source Data Fig. 3 [file 44321_2024_23_MOESM14_ESM.zip › Figure 3/3E/Source_data_Figure_3_E.xlsx]

## Sheet: Descritpion
Source data Figure 3E
Values show either oxygen consumption rate (OCR) or extracellular acidification rate (ECAR) normalized to organoid area.

## Sheet: OCR and ECAR
CTRL		SLE
OCR pmol/min/mm^2	ECAR mpH/min/mm^2	OCR pmol/min/mm^2	ECAR mpH/min/mm^2
196.791	29.1804	431.867	48.9845
126.329	19.8991	267.029	56.5306
234.559	40.1891	293.295	52.3697
160.833	31.8975	283.792	50.0416
201.294	24.3339	173.777	24.25
278.208	43.7486	298.22	45.4975
199.34	23.2708	193.011	30.272
239.794	32.8082	327.111	64.2386
269.533	32.4529
107.297	22.408
