# Supplementary material for: SLE serum induces altered goblet cell differentiation and leakiness in human intestinal organoids
Source: EMBO Mol Med. 2024 Feb 5;16(3):7. doi: 10.1038/s44321-024-00023-3 (PMC10940301; doi:10.1038/s44321-024-00023-3)
Supplement: Supplementary file 15 — Source Data Fig. 4 [file 44321_2024_23_MOESM15_ESM.zip]

Archive with 31 entries (22 files):
- Figure 4/4C/
- Figure 4/4C/Source_data_Figure_4C.xls
- Figure 4/4D/
- Figure 4/4D/Source_data_Figure_4D.xls
- Figure 4/4E/
- Figure 4/4E/Source images 4E/
- Figure 4/4E/Source images 4E/CTRL_composite.tif
- Figure 4/4E/Source images 4E/CTRL_composite_zoom.tif
- Figure 4/4E/Source images 4E/CTRL_MUC2.tif
- Figure 4/4E/Source images 4E/CTRL_nucleus.tif
- Figure 4/4E/Source images 4E/SLE_composite.tif
- Figure 4/4E/Source images 4E/SLE_composite_zoom.tif
- Figure 4/4E/Source images 4E/SLE_MUC2.tif
- Figure 4/4E/Source images 4E/SLE_nucleus.tif
- Figure 4/4F/
- Figure 4/4F/Source_data_Figure_4F.xls
- Figure 4/4G/
- Figure 4/4G/Source_data_Figure_4G.xlsx
- Figure 4/4H/
- Figure 4/4H/Source Images 4H/
- Figure 4/4H/Source Images 4H/CTRL_CHGA.tif
- Figure 4/4H/Source Images 4H/CTRL_composite.tif
- Figure 4/4H/Source Images 4H/CTRL_composite_zoom.tif
- Figure 4/4H/Source Images 4H/CTRL_nucleus.tif
- Figure 4/4H/Source Images 4H/SLE_CHGA.tif
- Figure 4/4H/Source Images 4H/SLE_composite.tif
- Figure 4/4H/Source Images 4H/SLE_composite_zoom.tif
- Figure 4/4H/Source Images 4H/SLE_nucleus.tif
- Figure 4/4K/
- Figure 4/4K/Source_data_Figure_4K.xlsx
- Figure 4/Source_data_Figure_4A.xlsx
