# Supplementary material for: SLE serum induces altered goblet cell differentiation and leakiness in human intestinal organoids
Source: EMBO Mol Med. 2024 Feb 5;16(3):7. doi: 10.1038/s44321-024-00023-3 (PMC10940301; doi:10.1038/s44321-024-00023-3)
Supplement: Supplementary file 15 — Source Data Fig. 4 [file 44321_2024_23_MOESM15_ESM.zip › Figure 4/4C/Source_data_Figure_4C.xls]

## Sheet: Description
Source data of Figure 4C
Values show the area positive for FCGBP normalized to the number of nuclei per analyzed organoid. Each value represents one analyzed organoid.

## Sheet: FCGBP area
CTRL	SLE
9.26494	19.2863
2.15631	10.4596
0	14.1961
4.6813	8.93371
5.80909	18.1176
17.0956	26.4913
11.9289	27.626
11.6225	23.5735
0	1.3972
3.76677	0.19
4.87941	2.61835
9.8475	26.9865
0	9.82059
11.4797	24.3751
0	2.59777
20.6885	8.17067
28.4441	9.01239
10.5108	14.404
0.472367	17.4715
0.667074	10.4253
0.5099	12.9746
2.07639	11.204
5.63452	5.7212
0.837471	17.9195
0	0
1.60748	1.94871
0.049656	3.15953
4.92533	2.11235
0	14.9175
0	13.7544
0	14.1455
0	5.87532
0.552783	8.93939
0.514462	0.410129
1.22181	0
3.34231	9.25602
0.144268	0
0.594057	0.48466
6.81096	11.5471
0.638091	5.26797
2.2845	4.41643
0.647444	6.94806
1.40161	8.24841
0.4238	0.505093
1.55009	0
0.049037	11.4277
12.3165	0
4.89064	2.85782
3.89109	7.60767
10.4234	5.00813
9.45808	15.1449
6.84956	7.03562
25.8889	14.9942
2.79172	2.78557
15.8449	13.7733
19.4005	11.3395
25.3084	5.83023
4.33211	7.84954
3.07318	7.70232
8.0393	4.02089
4.72094	32.2785
14.8391	10.9292
21.4685	12.6003
14.9826	15.8841
10.9182	1.86173
6.1803	5.15583
9.96843	5.2001
12.6813	10.9546
3.2226	5.28236
7.54883	6.77627
9.49881	7.53704
17.9327	19.9698
7.7898	2.52487
2.31161	12.4489
13.7171	14.6095
28.6977	2.51626
6.29332	5.15616
14.8479	14.2537
7.66881	12.9263
	3.25003
	17.6718
	4.94424
	2.19587
	22.876
	16.3868
	3.65025
	23.6877
	8.80971
	18.7538
	11.3646
	12.5597
	26.7229
	44.2529
	8.94446
	32.0604
	5.87554
	26.1321
	15.3132
	14.2261
	26.2767
	23.6331
	22.5481
	5.9004
	0.341269
	4.54064
	1.05948
	7.54144
	23.3292
	8.17788
	34.8305
	12.8711
	5.58483
	28.9659
	7.29307
	42.489
	21.0644
	13.8773
	17.349
	11.4466
	1.822
	15.3943
	7.46789
	6.46215
	7.19388
	7.3528
	3.60224
