# Supplementary material for: SLE serum induces altered goblet cell differentiation and leakiness in human intestinal organoids
Source: EMBO Mol Med. 2024 Feb 5;16(3):7. doi: 10.1038/s44321-024-00023-3 (PMC10940301; doi:10.1038/s44321-024-00023-3)
Supplement: Supplementary file 15 — Source Data Fig. 4 [file 44321_2024_23_MOESM15_ESM.zip › Figure 4/4D/Source_data_Figure_4D.xls]

## Sheet: Description
Source data of Figure 4D
Values show the mean fluorescence intensity of the area positive for MUC2 normalized to the number of nuclei per analyzed organoid. Each value represents one analyzed organoid.

## Sheet: MUC2 intensity
CTRL	SLE
92.0704	64.2134
375.337	50.4156
127.6	63.44
215.515	184.908
131.365	52.2856
40.8723	65.6914
87.0623	45.2877
175.187	80.5182
131.67	63.9549
138.742	43.4754
132.704	56.252
189.714	55.3186
79.3895	107.996
168.875	63.6862
124.262	61.8993
189.532	59.7672
141.903	64.0041
144.07	36.6415
128.415	65.5576
168.913	25.2292
84.7466	153.277
140.597	157.598
53.0703	173.609
108.259	124.211
132.833	82.148
55.9188	54.2932
147.943	62.8474
147.783	61.4445
159.338	79.4347
60.1328	79.4347
	40.4759
	145.88
	120.985
	126.675
	93.4155
	133.733
	146.734
	71.5422
	129.921
	133.019
