# Supplementary material for: SLE serum induces altered goblet cell differentiation and leakiness in human intestinal organoids
Source: EMBO Mol Med. 2024 Feb 5;16(3):7. doi: 10.1038/s44321-024-00023-3 (PMC10940301; doi:10.1038/s44321-024-00023-3)
Supplement: Supplementary file 15 — Source Data Fig. 4 [file 44321_2024_23_MOESM15_ESM.zip › Figure 4/4F/Source_data_Figure_4F.xls]

## Sheet: Description
Source data of Figure 4F
Values show the mean fluorescence intensity of the area positive for CHGA normalized to the total organoid area. Each value represents one analyzed organoid.

## Sheet: CHGA intensity
CTRL	SLE
0.812545	0.717718
1.6942	4.43303
4.71999	1.74279
5.51994	2.1459
5.65376	1.64047
3.2327	1.78177
2.41057	6.81835
2.59408	11.468
36.8032	8.25351
2.98766	0.736321
2.78158	5.17019
5.2388	2.80326
12.4164	1.43993
3.61366	5.23285
15.7693	19.0657
18.8853	1.49724
16.6735	1.47163
8.93425	7.76317
1.35713	2.45686
2.2425	2.1124
13.7592	2.30591
3.8225	1.16708
3.02206	1.30245
4.70967	19.1704
12.5269	2.4817
0.823497	0.558573
1.12483	0.799816
6.49774	3.74798
1.68467	0.461121
3.61262	9.09654
1.77252	0.599739
1.83382	3.107
2.53717	7.27472
8.21024	6.34892
3.30349
5.09952
