# Supplementary material for: SLE serum induces altered goblet cell differentiation and leakiness in human intestinal organoids
Source: EMBO Mol Med. 2024 Feb 5;16(3):7. doi: 10.1038/s44321-024-00023-3 (PMC10940301; doi:10.1038/s44321-024-00023-3)
Supplement: Supplementary file 15 — Source Data Fig. 4 [file 44321_2024_23_MOESM15_ESM.zip › Figure 4/4G/Source_data_Figure_4G.xlsx]

## Sheet: Description
Source data Figure 4G
Values show percentage of organoids containing defined number of CHGA+ positive cells compared to total organoid number.

## Sheet: CHGA+ cells per organoid
CHGA+ cells/organoid	a	b	c	d	e	f	g	i	j	1	2	3	4	5	6	7	8
0	85	89.4	90.9	86.9	87.5	93.7	91.8	93.4	91.7	91.2	88.3	93	100	91.6	94.8	88.2	96
1	12	7.5	8.5	11.2	8	4.5	8.2	5.7	6	5.9	8.1	5.3	0	6.3	4.3	8.6	4
2	2	2.2	0.6	1.9	3.6	1.8	0	0	1.5	1.5	3.6	1.8	0	2.1	0.9	3.2	0
3	0	0.4	0	0	0.4	0	0	0.9	0.8	1.5	0	0	0	0	0	0	0
4+	1	0.4	0	0	0.4	0	0	0	0	0	0	0	0	0	0	0	0
