# Supplementary material for: SLE serum induces altered goblet cell differentiation and leakiness in human intestinal organoids
Source: EMBO Mol Med. 2024 Feb 5;16(3):7. doi: 10.1038/s44321-024-00023-3 (PMC10940301; doi:10.1038/s44321-024-00023-3)
Supplement: Supplementary file 15 — Source Data Fig. 4 [file 44321_2024_23_MOESM15_ESM.zip › Figure 4/4K/Source_data_Figure_4K.xlsx]

## Sheet: Description
Source data of Figure 4K
Values show the % of baseline for each well of organoids. Values were normalized to the total organoid area of each well. Organoids were either unstimulated or stimulated with SLE serum for 24h or 48h. Mitochondrial function was analyzed employing a mitochondrial stress test using a Seahorse analyzer.

## Sheet: Spare respiratory capacity %
	SLE serum
NC	24h	48h
179.2	190.2	136.47
188.8	166.36	115.71
183.81	144.83	159.51
189.45	156.41	158.78
192.81
