# Supplementary material for: SLE serum induces altered goblet cell differentiation and leakiness in human intestinal organoids
Source: EMBO Mol Med. 2024 Feb 5;16(3):7. doi: 10.1038/s44321-024-00023-3 (PMC10940301; doi:10.1038/s44321-024-00023-3)
Supplement: Supplementary file 16 — Source Data Fig. 5 [file 44321_2024_23_MOESM16_ESM.zip]

Archive with 2 entries (1 files):
- Figure 5/5C/
- Figure 5/5C/Source_data_Figure_5C.xls
