# Supplementary material for: SLE serum induces altered goblet cell differentiation and leakiness in human intestinal organoids
Source: EMBO Mol Med. 2024 Feb 5;16(3):7. doi: 10.1038/s44321-024-00023-3 (PMC10940301; doi:10.1038/s44321-024-00023-3)
Supplement: Supplementary file 16 — Source Data Fig. 5 [file 44321_2024_23_MOESM16_ESM.zip › Figure 5/5C/Source_data_Figure_5C.xls]

## Sheet: Description
Source data of Figure 5C
Values show the % of baseline for each well of organoids. Values were normalized to the total organoid area of each well. Organoids were stimulated with either control or SLE serum and with or without anifrolumab treatment. Mitochondrial function was analyzed employing a mitochondrial stress test using a Seahorse analyzer.

## Sheet: Spare respiratory capacity %
CTRL	CTRL + anifrolumab	SLE	SLE + anifrolumab
217	222.28	185	222.89
222	183.17	99	254.77
228	215.51	138	214.86
220	154.66	205	201.87
206	218.69	188	237.58
132	218.13	132	197.71
181	229.66	159	166.83
209	209.78	201	150.18
192	190.99	202	226
222	235.61	209	190.68
217	183.72	137	208.99
128	211.32	263	211.19
222	214.08	220	227.55
245	212.29	109	200.7
189	140.31	172	154.25
186	200.1	161	194.91
236	216.18
197	261.05
257	93.37
206	216.49
